# Supplementary material for: Impact of SETD8/KMT5A overexpression on hepatocellular carcinoma progression and prognosis
Source: PLoS One. 2026 Apr 13;21(4):e0337503. doi: 10.1371/journal.pone.0337503 (PMC13075679; doi:10.1371/journal.pone.0337503)
Supplement: S3 Table — This table lists DEGs between siSETD8-treated (sample1−2) and siEGFP-treated (sample2−1) SNU475. (XLSX) [file pone.0337503.s003.xlsx]

## Sheet: Genes
GeneId	Chrom	Start	End	Strand	Class	Biotype	Symbol	Description	ChildrenId	EXP:sample1-2:ReadCount	EXP:sample2-1:ReadCount	EXP:sample1-2:RPKM	EXP:sample2-1:RPKM	EXP:sample1-2:TPM	EXP:sample2-1:TPM	DEG:sample2-1 versus sample1-2:LOG2FC	DEG:sample2-1 versus sample1-2:P	DEG:sample2-1 versus sample1-2:Q	DEG:sample2-1 versus sample1-2:UPDOWN	DEG:sample2-1 versus sample1-2:ISDEG	ANNO:GO	ANNO:InterPro	ANNO:Pfam
ENSG00000082397	18	5392381	5630700	-	known	protein_coding	EPB41L3	erythrocyte membrane protein band 4.1 like 3 [Source:HGNC Symbol;Acc:HGNC:3380]	ENST00000341928,ENST00000342933,ENST00000400111,ENST00000540638,ENST00000542652,ENST00000544123,ENST00000545076,ENST00000578196,ENST00000578395,ENST00000578431,ENST00000578432,ENST00000578503,ENST00000578524,ENST00000578618,ENST00000579271,ENST00000579951,ENST00000580179,ENST00000580308,ENST00000580316,ENST00000580647,ENST00000580866,ENST00000580989,ENST00000581292,ENST00000581387,ENST00000581454…	9	553	0.57	8.9	0.81	12.07	-5.95729	6.94727e-25	1.98205e-20	DOWN	YES	GO:0001558,GO:0002175,GO:0003779,GO:0005200,GO:0005829,GO:0005856,GO:0005886,GO:0005911,GO:0006915,GO:0007016,GO:0008360,GO:0014069,GO:0030673,GO:0030865,GO:0030866,GO:0030913,GO:0031032,GO:0033270,GO:0043217,GO:0044224,GO:0048812,GO:0071205,GO:0072659	IPR000299,IPR000798,IPR007477,IPR008379,IPR011993,IPR014352,IPR014847,IPR018979,IPR018980,IPR019747,IPR019748,IPR019749,IPR029071,IPR030691,IPR035963	PF00373,PF04382,PF05902,PF08736,PF09379,PF09380
ENSG00000119927	10	112149865	112215377	-	known	protein_coding	GPAM	glycerol-3-phosphate acyltransferase, mitochondrial [Source:HGNC Symbol;Acc:HGNC:24865]	ENST00000348367,ENST00000369425,ENST00000480130,ENST00000498541	324	6	4.15	0.04	5.95	0.06	5.73881	5.82332e-21	5.58237e-17	UP	YES	GO:0004366,GO:0005741,GO:0005886,GO:0006072,GO:0006631,GO:0006654,GO:0008654,GO:0016021,GO:0016024,GO:0019432,GO:0031966,GO:0033146,GO:0045540,GO:0102420	IPR002123,IPR022284,IPR028354,IPR041728	PF01553
ENSG00000285901	12	4273762	4405490	+	known	protein_coding	AC008012.1	novel transcript	ENST00000648100	0	183	0	2.43	0	3.3	-7.53177	5.87e-21	5.58237e-17	DOWN	YES
ENSG00000265843	18	77970637	77993731	-	known	lncRNA	LINC01029	long intergenic non-protein coding RNA 1029 [Source:HGNC Symbol;Acc:HGNC:49015]	ENST00000577408,ENST00000578833,ENST00000582805,ENST00000583106,ENST00000656930,ENST00000657337,ENST00000661306,ENST00000662085,ENST00000662109,ENST00000662598,ENST00000666771,ENST00000667842,ENST00000668585,ENST00000669341,ENST00000671271	0	111	0	8.09	0	10.98	-6.81049	2.29133e-16	1.63429e-12	DOWN	YES
ENSG00000214548	14	100779410	100861031	+	known	lncRNA	MEG3	maternally expressed 3 [Source:HGNC Symbol;Acc:HGNC:14575]	ENST00000398460,ENST00000398461,ENST00000398474,ENST00000398518,ENST00000412736,ENST00000423456,ENST00000424076,ENST00000429159,ENST00000451743,ENST00000452120,ENST00000452514,ENST00000455286,ENST00000455531,ENST00000519709,ENST00000520714,ENST00000521256,ENST00000521404,ENST00000521812,ENST00000522618,ENST00000522771,ENST00000523671,ENST00000524035,ENST00000524131,ENST00000554639,ENST00000555928…	14	288	0.38	4.81	0.55	6.53	-4.37864	6.18671e-16	2.45114e-12	DOWN	YES
ENSG00000224698	1	108420689	108433184	+	known	lncRNA	AL390038.1	novel transcript	ENST00000419814	107	0	1.91	0	2.74	0	6.72539	6.87316e-16	2.45114e-12	UP	YES
ENSG00000267645	7	102637049	102671641	-	known	protein_coding	AC105052.3	novel protein, POLR2J2-UPK3BL readthrough	ENST00000476151	0	105	0	3.18	0	4.32	-6.73032	6.87316e-16	2.45114e-12	DOWN	YES
ENSG00000279809	2	233865496	233867359	-	known	TEC	AC005538.2	novel transcript	ENST00000623215	0	105	0	2.69	0	3.65	-6.73032	6.87316e-16	2.45114e-12	DOWN	YES
ENSG00000104267	8	85463968	85481493	+	known	protein_coding	CA2	carbonic anhydrase 2 [Source:HGNC Symbol;Acc:HGNC:1373]	ENST00000285379,ENST00000518231,ENST00000520127,ENST00000520996,ENST00000522742	0	96	0	3.53	0	4.79	-6.60104	4.76175e-15	1.50947e-11	DOWN	YES	GO:0001822,GO:0002009,GO:0004064,GO:0004089,GO:0005737,GO:0005829,GO:0005886,GO:0005902,GO:0008270,GO:0009268,GO:0010043,GO:0015670,GO:0015701,GO:0016323,GO:0030424,GO:0032230,GO:0032849,GO:0038166,GO:0042475,GO:0043209,GO:0043627,GO:0044070,GO:0045177,GO:0045672,GO:0045780,GO:0046903,GO:0048545,GO:0051453,GO:0070062,GO:0071498,GO:2001150,GO:2001225	IPR001148,IPR018338,IPR023561,IPR036398	PF00194
ENSG00000215115	X	71714371	71718151	-	known	protein_coding	CXorf49	chromosome X open reading frame 49 [Source:HGNC Symbol;Acc:HGNC:30891]	ENST00000452468,ENST00000535490	2	123	0.26	5.92	0.37	8.04	-5.95859	5.9536e-15	1.69856e-11	DOWN	YES		IPR027822	PF15483
ENSG00000198033	13	19173772	19181824	-	known	protein_coding	TUBA3C	tubulin alpha 3c [Source:HGNC Symbol;Acc:HGNC:12408]	ENST00000400113,ENST00000618094	43	557	1.31	17.89	1.88	24.28	-3.71134	7.32356e-15	1.89947e-11	DOWN	YES	GO:0003924,GO:0005200,GO:0005525,GO:0005634,GO:0005737,GO:0005874,GO:0007017	IPR000217,IPR002452,IPR003008,IPR008280,IPR017975,IPR018316,IPR023123,IPR036525,IPR037103	PF00091,PF03953
ENSG00000257767	12	111753890	111791418	+	known	protein_coding	AC002996.1	novel protein	ENST00000546840	91	0	6.11	0	8.76	0	6.49172	1.32323e-14	3.14598e-11	UP	YES
ENSG00000133110	13	37562583	37598844	-	known	protein_coding	POSTN	periostin [Source:HGNC Symbol;Acc:HGNC:16953]	ENST00000379742,ENST00000379743,ENST00000379747,ENST00000379749,ENST00000473823,ENST00000474646,ENST00000478947,ENST00000497145,ENST00000541179,ENST00000541481	6301	680	87.7	10.04	125.79	13.63	3.1959	1.06648e-13	2.175e-10	UP	YES	GO:0001666,GO:0001953,GO:0003073,GO:0005615,GO:0005802,GO:0007155,GO:0008201,GO:0008593,GO:0009612,GO:0014850,GO:0014911,GO:0030198,GO:0031012,GO:0031594,GO:0032355,GO:0044344,GO:0046872,GO:0050839,GO:0062023,GO:0071307,GO:0071356,GO:0071560,GO:1900025,GO:1904209,GO:1990138,GO:1990523	IPR000782,IPR011489,IPR016666,IPR036378	PF02469
ENSG00000130038	12	3606633	3764819	-	known	protein_coding	CRACR2A	calcium release activated channel regulator 2A [Source:HGNC Symbol;Acc:HGNC:28657]	ENST00000252322,ENST00000333750,ENST00000440314,ENST00000514026,ENST00000535292,ENST00000535507	1	95	0.09	2.61	0.13	3.54	-6.58593	1.0673e-13	2.175e-10	DOWN	YES	GO:0002115,GO:0002250,GO:0005509,GO:0005576,GO:0005737,GO:0016020,GO:0032237,GO:0035580,GO:0043312,GO:0051928	IPR002048,IPR011992,IPR018247	PF13499
ENSG00000067445	X	54920462	54931431	+	known	protein_coding	TRO	trophinin [Source:HGNC Symbol;Acc:HGNC:12326]	ENST00000173898,ENST00000319167,ENST00000375022,ENST00000375041,ENST00000399736,ENST00000411534,ENST00000416704,ENST00000420798,ENST00000427099,ENST00000430420,ENST00000431115,ENST00000440072,ENST00000440759,ENST00000442098,ENST00000445561,ENST00000449980,ENST00000452830,ENST00000453081,ENST00000469211,ENST00000474933,ENST00000475183,ENST00000484031,ENST00000492142,ENST00000492706,ENST00000622017	13	216	0.14	4.65	0.2	6.32	-4.07052	1.20851e-13	2.29858e-10	DOWN	YES	GO:0007156,GO:0007566,GO:0031226	IPR002190,IPR037445,IPR041898,IPR041899	PF01454
ENSG00000167355	11	5303444	5505652	-	known	protein_coding	OR51B5	olfactory receptor family 51 subfamily B member 5 [Source:HGNC Symbol;Acc:HGNC:19599]	ENST00000300773,ENST00000415970,ENST00000418729,ENST00000420465,ENST00000420726	17	237	0.66	9.56	0.95	12.98	-3.81735	4.8531e-13	8.65368e-10	DOWN	YES	GO:0004930,GO:0004984,GO:0005886,GO:0007608,GO:0016021	IPR000276,IPR000725,IPR017452	PF13853
ENSG00000259040	6	7881522	8064364	-	known	protein_coding	BLOC1S5-TXNDC5	BLOC1S5-TXNDC5 readthrough (NMD candidate) [Source:HGNC Symbol;Acc:HGNC:42001]	ENST00000439343	72	0	1.04	0	1.49	0	6.15385	9.53509e-13	1.60021e-09	UP	YES
ENSG00000165633	10	49014236	49115522	-	known	protein_coding	VSTM4	V-set and transmembrane domain containing 4 [Source:HGNC Symbol;Acc:HGNC:26470]	ENST00000298454,ENST00000332853,ENST00000476018	0	71	0	0.54	0	0.74	-6.16582	1.21814e-12	1.93076e-09	DOWN	YES	GO:0005576,GO:0005886,GO:0016021	IPR003599,IPR007110,IPR013106,IPR013783,IPR036179	PF07686
ENSG00000103489	16	17101769	17470960	-	known	protein_coding	XYLT1	xylosyltransferase 1 [Source:HGNC Symbol;Acc:HGNC:15516]	ENST00000261381,ENST00000563403,ENST00000568226,ENST00000575674	18	232	0.1	1.09	0.15	1.47	-3.70413	1.55873e-12	2.34056e-09	DOWN	YES	GO:0000137,GO:0000139,GO:0005615,GO:0006024,GO:0008375,GO:0015012,GO:0016021,GO:0030158,GO:0030166,GO:0030203,GO:0030206,GO:0043931,GO:0046872,GO:0048706,GO:0050650	IPR003406,IPR024448,IPR039864	PF02485,PF12529
ENSG00000285608	14	32149176	32158008	-	known	lncRNA	AL161665.1	novel transcript, antisense to ARHGAP5	ENST00000648308	68	0	0.75	0	1.07	0	6.07139	2.57457e-12	3.67262e-09	UP	YES
ENSG00000110042	11	59171430	59208588	+	known	protein_coding	DTX4	deltex E3 ubiquitin ligase 4 [Source:HGNC Symbol;Acc:HGNC:29151]	ENST00000227451,ENST00000527475,ENST00000531902,ENST00000532982	32	330	0.23	2.55	0.32	3.46	-3.3824	3.92061e-12	5.32642e-09	DOWN	YES	GO:0004842,GO:0005829,GO:0007219,GO:0008270,GO:0032479	IPR001841,IPR004170,IPR013083,IPR018123,IPR018957,IPR037197,IPR039396,IPR039398,IPR039399	PF00097,PF02825,PF18102
ENSG00000111224	12	3791047	3873448	-	known	protein_coding	PARP11	poly(ADP-ribose) polymerase family member 11 [Source:HGNC Symbol;Acc:HGNC:1186]	ENST00000228820,ENST00000416739,ENST00000427057,ENST00000447133,ENST00000450737,ENST00000453942,ENST00000458162,ENST00000476985	1	75	0.04	1.02	0.06	1.39	-6.24489	7.7786e-12	1.00874e-08	DOWN	YES	GO:0003950,GO:0005635,GO:0005643,GO:0006998,GO:0007283,GO:0015031,GO:0030154,GO:0051028,GO:0070213,GO:0140289,GO:1990404	IPR004170,IPR012317,IPR037197	PF00644,PF02825
ENSG00000176988	X	147981337	148026665	+	known	protein_coding	FMR1NB	FMR1 neighbor [Source:HGNC Symbol;Acc:HGNC:26372]	ENST00000370467,ENST00000489034	200	16	9.81	0.83	14.07	1.12	3.62778	8.25431e-12	1.02389e-08	UP	YES	GO:0016021
ENSG00000283782	5	132410832	132646079	+	known	protein_coding	AC116366.3	novel protein	ENST00000638452,ENST00000638504,ENST00000638568,ENST00000639899,ENST00000640655	0	62	0	0.34	0	0.46	-5.97027	1.2272e-11	1.45884e-08	DOWN	YES
ENSG00000274049	2	74455088	74460884	+	known	protein_coding	INO80B-WBP1	INO80B-WBP1 readthrough (NMD candidate) [Source:HGNC Symbol;Acc:HGNC:49199]	ENST00000441673,ENST00000452361	0	61	0	1.75	0	2.38	-5.94681	1.60638e-11	1.8332e-08	DOWN	YES
ENSG00000243232	5	140966470	141012347	+	known	protein_coding	PCDHAC2	protocadherin alpha subfamily C, 2 [Source:HGNC Symbol;Acc:HGNC:8677]	ENST00000289269,ENST00000613766,ENST00000615316,ENST00000617566,ENST00000673410	8	126	0.12	1.02	0.18	1.38	-3.99335	3.06226e-11	3.36024e-08	DOWN	YES	GO:0005509,GO:0005887,GO:0007155,GO:0007156,GO:0007399	IPR002126,IPR013164,IPR015919,IPR020894,IPR030726,IPR031904,IPR032455	PF00028,PF08266,PF15974,PF16492
ENSG00000102383	X	75368427	75523502	-	known	protein_coding	ZDHHC15	zinc finger DHHC-type containing 15 [Source:HGNC Symbol;Acc:HGNC:20342]	ENST00000373367,ENST00000482827,ENST00000541184	3	86	0.02	0.94	0.03	1.28	-4.85738	3.96581e-11	4.19054e-08	DOWN	YES	GO:0000139,GO:0005783,GO:0005794,GO:0006612,GO:0016021,GO:0016188,GO:0016409,GO:0018230,GO:0018345,GO:0019706,GO:0046872	IPR001594	PF01529
ENSG00000198074	7	134527567	134541412	+	known	protein_coding	AKR1B10	aldo-keto reductase family 1 member B10 [Source:HGNC Symbol;Acc:HGNC:382]	ENST00000359579,ENST00000475559,ENST00000496435,ENST00000498818	6808	45117	222.08	1473.53	318.53	1999.83	-2.74444	5.74629e-11	5.85506e-08	DOWN	YES	GO:0001523,GO:0001758,GO:0004032,GO:0004033,GO:0005576,GO:0005739,GO:0005764,GO:0005829,GO:0008106,GO:0016488,GO:0016491,GO:0044597,GO:0044598,GO:0045550,GO:0047655,GO:0047718,GO:0052650,GO:0110095	IPR018170,IPR020471,IPR023210,IPR036812	PF00248
ENSG00000288558	7	107563971	107623317	+	known	protein_coding	DUS4L-BCAP29	DUS4L-BCAP29 readthrough [Source:NCBI gene;Acc:115253422]	ENST00000673665,ENST00000673689,ENST00000673709,ENST00000673720,ENST00000673757,ENST00000673780,ENST00000673784,ENST00000673970,ENST00000673992,ENST00000674049,ENST00000674062	0	56	0	0.37	0	0.5	-5.82343	6.43567e-11	6.33137e-08	DOWN	YES
ENSG00000182632	10	42408168	42475349	-	known	transcribed_unprocessed_pseudogene	CCNYL2	cyclin Y like 2 (pseudogene) [Source:HGNC Symbol;Acc:HGNC:23495]	ENST00000472090,ENST00000637719,ENST00000638057	7	111	0.09	1.67	0.13	2.26	-4.00314	9.75206e-11	9.27421e-08	DOWN	YES
ENSG00000048740	10	10798397	11336675	+	known	protein_coding	CELF2	CUGBP Elav-like family member 2 [Source:HGNC Symbol;Acc:HGNC:2550]	ENST00000354897,ENST00000399850,ENST00000416382,ENST00000417956,ENST00000542579,ENST00000608830,ENST00000609692,ENST00000609870,ENST00000631460,ENST00000631816,ENST00000632065,ENST00000632728,ENST00000633077,ENST00000633200,ENST00000636488,ENST00000637215,ENST00000638035	194	1324	2.12	13.87	3.03	18.82	-2.78685	1.06139e-10	9.76822e-08	DOWN	YES	GO:0000381,GO:0003723,GO:0003729,GO:0005634,GO:0005737,GO:0006376,GO:0006396,GO:0008016,GO:0036002,GO:1990904	IPR000504,IPR002343,IPR012677,IPR034196,IPR034198,IPR034199,IPR035979	PF00076
ENSG00000215146	10	42331866	42367974	-	known	transcribed_unprocessed_pseudogene	BX322639.1	zinc finger protein pseudogene	ENST00000423987,ENST00000609034,ENST00000609502,ENST00000609841,ENST00000650175	15	161	0.17	1.65	0.24	2.24	-3.4401	1.95887e-10	1.71203e-07	DOWN	YES
ENSG00000101938	X	110673856	110795819	-	known	protein_coding	CHRDL1	chordin like 1 [Source:HGNC Symbol;Acc:HGNC:29861]	ENST00000372042,ENST00000372045,ENST00000394797,ENST00000444321,ENST00000482160	47	366	0.52	4.85	0.75	6.58	-2.97719	1.98027e-10	1.71203e-07	DOWN	YES	GO:0001503,GO:0001654,GO:0005576,GO:0005788,GO:0007399,GO:0030154,GO:0030509,GO:0030514,GO:0043687,GO:0044267,GO:0048749	IPR001007	PF00093
ENSG00000146477	6	160348378	160452577	+	known	protein_coding	SLC22A3	solute carrier family 22 member 3 [Source:HGNC Symbol;Acc:HGNC:10967]	ENST00000275300	0	52	0	0.74	0	1	-5.71651	2.06091e-10	1.72934e-07	DOWN	YES	GO:0005330,GO:0005886,GO:0005887,GO:0006855,GO:0015101,GO:0015651,GO:0015695,GO:0015697,GO:0016020,GO:0019534,GO:0032098,GO:0051615	IPR004749,IPR005829,IPR011701,IPR020846,IPR036259	PF07690
ENSG00000248383	5	140926369	141012344	+	known	protein_coding	PCDHAC1	protocadherin alpha subfamily C, 1 [Source:HGNC Symbol;Acc:HGNC:8676]	ENST00000253807,ENST00000409700	2	70	0.02	0.65	0.03	0.88	-5.14536	2.16618e-10	1.74266e-07	DOWN	YES	GO:0005509,GO:0005887,GO:0007155,GO:0007156,GO:0007399	IPR002126,IPR013164,IPR015919,IPR020894,IPR030742,IPR031904,IPR032455	PF00028,PF08266,PF15974,PF16492
ENSG00000158321	7	69598296	70793506	+	known	protein_coding	AUTS2	activator of transcription and developmental regulator AUTS2 [Source:HGNC Symbol;Acc:HGNC:14262]	ENST00000342771,ENST00000403018,ENST00000406775,ENST00000416482,ENST00000418686,ENST00000439256,ENST00000443672,ENST00000449547,ENST00000464768,ENST00000465899,ENST00000475660,ENST00000476695,ENST00000481994,ENST00000483297,ENST00000489774,ENST00000498384,ENST00000611706,ENST00000615871,ENST00000643060,ENST00000643587,ENST00000643936,ENST00000644359,ENST00000644506,ENST00000644939,ENST00000644949…	41	326	0.69	5.04	0.99	6.83	-3.00725	2.19894e-10	1.74266e-07	DOWN	YES	GO:0001764,GO:0003682,GO:0005634,GO:0005737,GO:0005856,GO:0010592,GO:0030426,GO:0031532,GO:0035022,GO:0045944,GO:0048675,GO:0051571,GO:0097484,GO:2000620	IPR023246	PF15336
ENSG00000139970	14	59595976	59870776	-	known	protein_coding	RTN1	reticulon 1 [Source:HGNC Symbol;Acc:HGNC:10467]	ENST00000267484,ENST00000342503,ENST00000395090,ENST00000432103,ENST00000474911,ENST00000481205,ENST00000490111,ENST00000557422,ENST00000611068	9	118	0.32	2.22	0.46	3.02	-3.72879	2.89527e-10	2.23249e-07	DOWN	YES	GO:0000139,GO:0005783,GO:0005789,GO:0030176,GO:0030182	IPR003388	PF02453
ENSG00000183801	11	7485388	7511377	+	known	protein_coding	OLFML1	olfactomedin like 1 [Source:HGNC Symbol;Acc:HGNC:24473]	ENST00000329293,ENST00000528308,ENST00000528758,ENST00000530135,ENST00000534244	1	60	0.03	1.29	0.05	1.75	-5.92297	3.22297e-10	2.41977e-07	DOWN	YES	GO:0005576	IPR003112,IPR031229	PF02191
ENSG00000176049	5	147585438	147782775	-	known	protein_coding	JAKMIP2	janus kinase and microtubule interacting protein 2 [Source:HGNC Symbol;Acc:HGNC:29067]	ENST00000265272,ENST00000333010,ENST00000504845,ENST00000507343,ENST00000507386,ENST00000616793	1	59	0.01	1.09	0.01	1.48	-5.89872	4.21014e-10	3.07499e-07	DOWN	YES	GO:0005794,GO:0008017,GO:0019900	IPR024836,IPR031994	PF16034
ENSG00000279864	21	9529934	9559268	+	known	transcribed_processed_pseudogene	AC124864.3	nuclear receptor corepressor 1 (NCOR1) pseudogene	ENST00000624736,ENST00000651618	7	102	1.4	5.88	2	7.97	-3.88114	4.31123e-10	3.07499e-07	DOWN	YES
ENSG00000196611	11	102789919	102798160	-	known	protein_coding	MMP1	matrix metallopeptidase 1 [Source:HGNC Symbol;Acc:HGNC:7155]	ENST00000315274	656	96	15.01	2.31	21.53	3.14	2.75651	5.14664e-10	3.58131e-07	UP	YES	GO:0004175,GO:0004222,GO:0004252,GO:0005576,GO:0005615,GO:0006508,GO:0008270,GO:0016032,GO:0019221,GO:0022617,GO:0030198,GO:0030574,GO:0031012,GO:0032461,GO:0044267,GO:0050900	IPR000585,IPR001818,IPR002477,IPR006026,IPR018486,IPR018487,IPR021158,IPR021190,IPR024079,IPR033739,IPR036365,IPR036375	PF00045,PF00413,PF01471
ENSG00000168542	2	188974373	189012746	+	known	protein_coding	COL3A1	collagen type III alpha 1 chain [Source:HGNC Symbol;Acc:HGNC:2201]	ENST00000304636,ENST00000317840,ENST00000450867,ENST00000467886,ENST00000470167,ENST00000487010	7489	1257	58.14	10.23	83.38	13.88	2.55871	8.48979e-10	5.76699e-07	UP	YES	GO:0001501,GO:0002020,GO:0005178,GO:0005201,GO:0005576,GO:0005586,GO:0005615,GO:0005788,GO:0007160,GO:0007179,GO:0007229,GO:0007507,GO:0009314,GO:0009612,GO:0018149,GO:0021987,GO:0030020,GO:0030168,GO:0030198,GO:0030199,GO:0031012,GO:0034097,GO:0035025,GO:0042060,GO:0043588,GO:0046332,GO:0046872,GO:0048407,GO:0048565,GO:0050776,GO:0050777,GO:0060414,GO:0062023,GO:0071230,GO:0097435,GO:2001223	IPR000885,IPR001007,IPR008160	PF00093,PF01391,PF01410
ENSG00000184675	X	64185117	64205708	-	known	protein_coding	AMER1	APC membrane recruitment protein 1 [Source:HGNC Symbol;Acc:HGNC:26837]	ENST00000374869	46	328	0.23	1.72	0.33	2.34	-2.85006	1.13649e-09	7.54046e-07	DOWN	YES	GO:0005546,GO:0005829,GO:0005886,GO:0008013,GO:0016055,GO:0016604,GO:0031398,GO:0043231,GO:0060348,GO:0060612,GO:0060828,GO:0072161,GO:0090090,GO:0090263,GO:1903364,GO:1904713,GO:1904885,GO:1904886	IPR019003	PF09422
ENSG00000105388	19	41708585	41730433	+	known	protein_coding	CEACAM5	CEA cell adhesion molecule 5 [Source:HGNC Symbol;Acc:HGNC:1817]	ENST00000221992,ENST00000398599,ENST00000405816,ENST00000460121,ENST00000595113,ENST00000595403,ENST00000596606,ENST00000615021,ENST00000616453,ENST00000617332	4	77	0.15	1.06	0.21	1.44	-4.28286	1.2634e-09	8.192e-07	DOWN	YES	GO:0005576,GO:0005886,GO:0005887,GO:0006915,GO:0007156,GO:0007157,GO:0009986,GO:0010832,GO:0016323,GO:0016324,GO:0031225,GO:0034109,GO:0034235,GO:0042802,GO:0042803,GO:0043066,GO:0050900,GO:0070062,GO:0071575,GO:2000811	IPR003598,IPR003599,IPR007110,IPR013106,IPR013783,IPR036179	PF07686,PF13895
ENSG00000085563	7	87503017	87713323	-	known	protein_coding	ABCB1	ATP binding cassette subfamily B member 1 [Source:HGNC Symbol;Acc:HGNC:40]	ENST00000265724,ENST00000416177,ENST00000475929,ENST00000476862,ENST00000482527,ENST00000483831,ENST00000488737,ENST00000491360,ENST00000496821,ENST00000543898,ENST00000622132	2	62	0.07	0.75	0.1	1.02	-4.97027	1.53945e-09	9.7601e-07	DOWN	YES	GO:0000086,GO:0005215,GO:0005524,GO:0005886,GO:0008559,GO:0009986,GO:0016020,GO:0016021,GO:0016324,GO:0016887,GO:0042493,GO:0042626,GO:0045332,GO:0047484,GO:0055085,GO:0070062,GO:0072089,GO:0090554,GO:0090555,GO:0099038,GO:0099040,GO:1901529,GO:2001225	IPR003439,IPR003593,IPR011527,IPR017871,IPR027417,IPR030258,IPR036640,IPR039421	PF00005,PF00664
ENSG00000102837	13	53028813	53052057	+	known	protein_coding	OLFM4	olfactomedin 4 [Source:HGNC Symbol;Acc:HGNC:17190]	ENST00000219022	11	119	0.17	1.93	0.24	2.62	-3.45146	1.65188e-09	1.02452e-06	DOWN	YES	GO:0003824,GO:0005576,GO:0005615,GO:0005739,GO:0005886,GO:0007155,GO:0035580,GO:0042581,GO:0042803,GO:0043312,GO:0045296,GO:0048471,GO:0051260,GO:0070062,GO:1900026,GO:1904724	IPR003112,IPR011041,IPR031221	PF02191
ENSG00000060709	12	130396137	130716281	-	known	protein_coding	RIMBP2	RIMS binding protein 2 [Source:HGNC Symbol;Acc:HGNC:30339]	ENST00000261655,ENST00000535703,ENST00000536632,ENST00000540658,ENST00000541840,ENST00000544568,ENST00000643940,ENST00000644209,ENST00000647475	1	53	0.03	1.61	0.04	2.18	-5.744	2.2143e-09	1.34413e-06	DOWN	YES	GO:0005886,GO:0007274,GO:0010923,GO:0030054,GO:0045202	IPR001452,IPR003961,IPR013783,IPR035753,IPR035755,IPR036028,IPR036116,IPR040325	PF07653,PF14604
ENSG00000261115	7	141074064	141480380	+	known	protein_coding	TMEM178B	transmembrane protein 178B [Source:HGNC Symbol;Acc:HGNC:44112]	ENST00000563442,ENST00000565468,ENST00000610315	4	73	0.13	0.3	0.18	0.41	-4.2059	3.00966e-09	1.78887e-06	DOWN	YES	GO:0016020,GO:0016021	IPR004031,IPR039625	PF13903
ENSG00000164692	7	94394895	94431227	+	known	protein_coding	COL1A2	collagen type I alpha 2 chain [Source:HGNC Symbol;Acc:HGNC:2198]	ENST00000297268,ENST00000461525,ENST00000464916,ENST00000467931,ENST00000469732,ENST00000473573,ENST00000478215,ENST00000481570,ENST00000488121,ENST00000488298,ENST00000492110,ENST00000497316,ENST00000620463	674	112	5.93	1.29	8.51	1.75	2.57318	4.24745e-09	2.47306e-06	UP	YES	GO:0001501,GO:0001568,GO:0002020,GO:0005201,GO:0005576,GO:0005584,GO:0005615,GO:0005783,GO:0005788,GO:0007179,GO:0007266,GO:0007596,GO:0008217,GO:0019221,GO:0030020,GO:0030168,GO:0030198,GO:0030199,GO:0030282,GO:0030674,GO:0031012,GO:0032963,GO:0042476,GO:0042802,GO:0043589,GO:0046332,GO:0046872,GO:0048407,GO:0050776,GO:0050900,GO:0062023,GO:0070062,GO:0070208,GO:0071230,GO:0085029	IPR000885,IPR008160	PF01391,PF01410
ENSG00000130513	19	18374731	18389176	+	known	protein_coding	GDF15	growth differentiation factor 15 [Source:HGNC Symbol;Acc:HGNC:30142]	ENST00000252809,ENST00000594925,ENST00000595973,ENST00000597765,ENST00000604609	487	79	19.55	3.33	28.04	4.52	2.60792	4.63795e-09	2.64641e-06	UP	YES	GO:0000187,GO:0002023,GO:0005125,GO:0005160,GO:0005576,GO:0005615,GO:0005634,GO:0005737,GO:0005794,GO:0007165,GO:0007179,GO:0007267,GO:0008083,GO:0010862,GO:0030509,GO:0035860,GO:0040015,GO:0042803,GO:0042981,GO:0043408,GO:0043410,GO:0048468,GO:0051897,GO:0060395,GO:0060400,GO:0070062,GO:1901741	IPR001839,IPR015615,IPR029034	PF00019
ENSG00000269926	10	72274915	72275980	-	known	lncRNA	DDIT4-AS1	DDIT4 antisense RNA 1 [Source:HGNC Symbol;Acc:HGNC:52379]	ENST00000491934	0	42	0	2.71	0	3.68	-5.40839	4.80693e-09	2.68906e-06	DOWN	YES
ENSG00000197249	14	94376747	94390693	-	known	protein_coding	SERPINA1	serpin family A member 1 [Source:HGNC Symbol;Acc:HGNC:8941]	ENST00000355814,ENST00000393087,ENST00000393088,ENST00000402629,ENST00000404814,ENST00000437397,ENST00000440909,ENST00000448921,ENST00000449399,ENST00000489769,ENST00000553327,ENST00000554720,ENST00000555289,ENST00000556091,ENST00000556955,ENST00000557093,ENST00000557118,ENST00000557361,ENST00000557492,ENST00000636712	9	100	0.27	3.46	0.38	4.69	-3.49001	4.9547e-09	2.71841e-06	DOWN	YES	GO:0000139,GO:0002020,GO:0002576,GO:0004867,GO:0005576,GO:0005615,GO:0005783,GO:0005788,GO:0005794,GO:0006888,GO:0006953,GO:0007596,GO:0010951,GO:0030134,GO:0031093,GO:0033116,GO:0042802,GO:0043231,GO:0043312,GO:0043687,GO:0044267,GO:0048208,GO:0062023,GO:0070062,GO:1904813	IPR000215,IPR023795,IPR023796,IPR036186,IPR042178,IPR042185	PF00079
ENSG00000211895	14	105703995	105708665	-	known	IG_C_gene	IGHA1	immunoglobulin heavy constant alpha 1 [Source:HGNC Symbol;Acc:HGNC:5478]	ENST00000390547,ENST00000641837	6	83	0.26	3.85	0.38	5.22	-3.80615	5.12553e-09	2.75908e-06	DOWN	YES	GO:0001895,GO:0003094,GO:0003823,GO:0005576,GO:0005615,GO:0006898,GO:0006910,GO:0006911,GO:0006955,GO:0006958,GO:0009897,GO:0018298,GO:0019731,GO:0034987,GO:0042571,GO:0042742,GO:0045087,GO:0050853,GO:0050871,GO:0050900,GO:0060267,GO:0070062,GO:0071748,GO:0071751,GO:0071752,GO:0072562	IPR003006,IPR003597,IPR007110,IPR013783,IPR036179	PF07654
ENSG00000183148	9	40223285	40266845	+	known	protein_coding	ANKRD20A2	ankyrin repeat domain 20 family member A2 [Source:HGNC Symbol;Acc:HGNC:31979]	ENST00000377601,ENST00000477139,ENST00000611747,ENST00000673925	0	41	0	0.47	0	0.64	-5.37363	6.72724e-09	3.42729e-06	DOWN	YES		IPR002110,IPR020683,IPR036770,IPR039497	PF12796,PF14915
ENSG00000259753	17	47253897	47344292	+	known	protein_coding	AC068234.1	novel protein	ENST00000560629	41	0	0.64	0	0.92	0	5.34148	6.72724e-09	3.42729e-06	UP	YES
ENSG00000285991	6	149817937	149896011	-	known	protein_coding	AL355312.6	novel transcript	ENST00000647612	0	41	0	0.36	0	0.49	-5.37363	6.72724e-09	3.42729e-06	DOWN	YES
ENSG00000211890	14	105583731	105588395	-	known	IG_C_gene	IGHA2	immunoglobulin heavy constant alpha 2 (A2m marker) [Source:HGNC Symbol;Acc:HGNC:5479]	ENST00000390539,ENST00000497872	9	98	0.41	4.7	0.59	6.39	-3.46086	6.91586e-09	3.44883e-06	DOWN	YES	GO:0001895,GO:0003094,GO:0003823,GO:0005576,GO:0005615,GO:0006898,GO:0006910,GO:0006911,GO:0006955,GO:0006958,GO:0009897,GO:0019731,GO:0034987,GO:0042571,GO:0042742,GO:0045087,GO:0050853,GO:0050871,GO:0050900,GO:0060267,GO:0070062,GO:0071748,GO:0071751,GO:0071752,GO:0072562	IPR003006,IPR003597,IPR007110,IPR013151,IPR013783,IPR036179	PF00047,PF07654
ENSG00000003436	2	187464230	187565760	-	known	protein_coding	TFPI	tissue factor pathway inhibitor [Source:HGNC Symbol;Acc:HGNC:11760]	ENST00000233156,ENST00000339091,ENST00000392365,ENST00000409676,ENST00000417013,ENST00000420747,ENST00000421427,ENST00000435414,ENST00000437725,ENST00000453013,ENST00000481132,ENST00000481389	301	46	7.05	1.56	10.12	2.11	2.69398	7.01129e-09	3.44883e-06	UP	YES	GO:0004866,GO:0004867,GO:0005576,GO:0005615,GO:0005783,GO:0005886,GO:0005901,GO:0007596,GO:0007598,GO:0009986,GO:0030195,GO:0031090,GO:0031225,GO:0032355,GO:0071222,GO:0071347,GO:0071383	IPR002223,IPR008296,IPR020901,IPR036880	PF00014
ENSG00000151883	5	50665899	50846519	+	known	protein_coding	PARP8	poly(ADP-ribose) polymerase family member 8 [Source:HGNC Symbol;Acc:HGNC:26124]	ENST00000281631,ENST00000502524,ENST00000503046,ENST00000503193,ENST00000503561,ENST00000503665,ENST00000503707,ENST00000503790,ENST00000503888,ENST00000505180,ENST00000505554,ENST00000505697,ENST00000507812,ENST00000510040,ENST00000510303,ENST00000511363,ENST00000513414,ENST00000513738,ENST00000514067,ENST00000514342,ENST00000515166,ENST00000515175	2	56	0.03	0.99	0.04	1.35	-4.82343	7.37694e-09	3.56719e-06	DOWN	YES	GO:0003950,GO:0005622,GO:0006471,GO:0070213,GO:0140289,GO:1990404	IPR012317	PF00644
ENSG00000174607	4	114598770	114678225	+	known	protein_coding	UGT8	UDP glycosyltransferase 8 [Source:HGNC Symbol;Acc:HGNC:12555]	ENST00000310836,ENST00000394511,ENST00000507710	3	62	0.03	1.18	0.05	1.6	-4.38531	8.64674e-09	4.11152e-06	DOWN	YES	GO:0002175,GO:0005886,GO:0006682,GO:0006687,GO:0007010,GO:0007417,GO:0007422,GO:0008194,GO:0008489,GO:0016021,GO:0030913,GO:0043231,GO:0047263,GO:0048812	IPR002213,IPR035595	PF00201
ENSG00000265646	17	27082690	27084036	-	known	processed_pseudogene	TUFMP1	Tu translation elongation factor, mitochondrial pseudogene 1 [Source:HGNC Symbol;Acc:HGNC:12421]	ENST00000581294	6	80	0.21	2.95	0.3	4	-3.75304	9.28943e-09	4.33525e-06	DOWN	YES
ENSG00000184613	12	44508275	44921848	-	known	protein_coding	NELL2	neural EGFL like 2 [Source:HGNC Symbol;Acc:HGNC:7751]	ENST00000333837,ENST00000395487,ENST00000429094,ENST00000437801,ENST00000452445,ENST00000546415,ENST00000547172,ENST00000547636,ENST00000547751,ENST00000548531,ENST00000548826,ENST00000549027,ENST00000549668,ENST00000550139,ENST00000550313,ENST00000550462,ENST00000551601,ENST00000551949,ENST00000552993,ENST00000553120	1	48	0.1	1.25	0.15	1.7	-5.60104	9.5731e-09	4.33525e-06	DOWN	YES	GO:0005080,GO:0005509,GO:0005576,GO:0005737,GO:0008201,GO:0070050	IPR000152,IPR000742,IPR001007,IPR001791,IPR001881,IPR009030,IPR013032,IPR013320,IPR018097	PF00093,PF02210,PF07645
ENSG00000285130	9	69035747	69255187	+	known	protein_coding	AL358113.1	novel protein	ENST00000642330,ENST00000642889,ENST00000643352,ENST00000643765,ENST00000644977,ENST00000645088,ENST00000646862	1	48	0.03	0.53	0.04	0.72	-5.60104	9.5731e-09	4.33525e-06	DOWN	YES
ENSG00000113396	5	128538013	129033642	+	known	protein_coding	SLC27A6	solute carrier family 27 member 6 [Source:HGNC Symbol;Acc:HGNC:11000]	ENST00000262462,ENST00000395266,ENST00000506176,ENST00000508645	0	39	0	0.64	0	0.87	-5.30148	1.33456e-08	5.94923e-06	DOWN	YES	GO:0000038,GO:0000166,GO:0004467,GO:0005324,GO:0005886,GO:0015909,GO:0016021,GO:0031957,GO:0042383	IPR000873,IPR020845,IPR025110,IPR030309,IPR042099	PF00501,PF13193
ENSG00000121440	3	73382431	73624941	-	known	protein_coding	PDZRN3	PDZ domain containing ring finger 3 [Source:HGNC Symbol;Acc:HGNC:17704]	ENST00000263666,ENST00000308537,ENST00000462146,ENST00000466348,ENST00000466780,ENST00000477434,ENST00000478209,ENST00000479530,ENST00000484487,ENST00000492909,ENST00000494559,ENST00000498048	4	65	0.23	1.19	0.32	1.62	-4.03844	1.85695e-08	8.15058e-06	DOWN	YES	GO:0004842,GO:0005634,GO:0005654,GO:0005829,GO:0007528,GO:0008270,GO:0016567,GO:0030054,GO:0031594,GO:0061630	IPR001293,IPR001478,IPR001841,IPR008974,IPR013083,IPR017907,IPR036034	PF00595
ENSG00000121388	13	19182038	19187618	+	known	transcribed_unprocessed_pseudogene	AL139327.1	CDC42 binding protein kinase beta (DMPK-like) (CDC42BPB) pseudogene	ENST00000382988,ENST00000672053,ENST00000672055	4	64	0.45	6.93	0.64	9.4	-4.01607	2.35077e-08	1.01617e-05	DOWN	YES
ENSG00000137573	8	69466624	69660915	+	known	protein_coding	SULF1	sulfatase 1 [Source:HGNC Symbol;Acc:HGNC:20391]	ENST00000260128,ENST00000402687,ENST00000419716,ENST00000458141,ENST00000521946,ENST00000524731,ENST00000525061,ENST00000525112,ENST00000525999,ENST00000526654,ENST00000526808,ENST00000528146,ENST00000528286,ENST00000528783,ENST00000529041,ENST00000529134,ENST00000530674,ENST00000531064,ENST00000531512,ENST00000532015,ENST00000534088,ENST00000534179,ENST00000616868	26	178	0.58	1.76	0.83	2.39	-2.79137	2.45544e-08	1.04558e-05	DOWN	YES	GO:0001822,GO:0001937,GO:0002063,GO:0003094,GO:0004065,GO:0005509,GO:0005539,GO:0005615,GO:0005783,GO:0005794,GO:0005795,GO:0005886,GO:0006915,GO:0008449,GO:0009986,GO:0010575,GO:0014846,GO:0016525,GO:0030177,GO:0030201,GO:0030336,GO:0030513,GO:0032836,GO:0035860,GO:0040036,GO:0040037,GO:0045121,GO:0048010,GO:0048706,GO:0051216,GO:0060348,GO:0060384,GO:0060686	IPR000917,IPR014615,IPR017850,IPR024607,IPR024609	PF00884,PF12548
ENSG00000009694	X	124375903	124963817	-	known	protein_coding	TENM1	teneurin transmembrane protein 1 [Source:HGNC Symbol;Acc:HGNC:8117]	ENST00000371130,ENST00000422452,ENST00000461429	18	134	0.06	0.46	0.08	0.62	-2.91224	3.75824e-08	1.5768e-05	DOWN	YES	GO:0005576,GO:0005634,GO:0005737,GO:0005783,GO:0005794,GO:0005856,GO:0005886,GO:0005887,GO:0006359,GO:0006955,GO:0007157,GO:0007218,GO:0007399,GO:0008201,GO:0008285,GO:0016363,GO:0016607,GO:0030838,GO:0033138,GO:0042803,GO:0043005,GO:0043406,GO:0046982,GO:0048471,GO:0048666,GO:0050839,GO:0051491,GO:0090316	IPR000742,IPR006530,IPR009471,IPR011042,IPR013032,IPR028916	PF06484,PF15636
ENSG00000170571	5	50396192	50443248	-	known	protein_coding	EMB	embigin [Source:HGNC Symbol;Acc:HGNC:30465]	ENST00000303221,ENST00000505896,ENST00000506190,ENST00000508934,ENST00000514111	2	50	0.07	0.89	0.1	1.21	-4.65993	3.87826e-08	1.60358e-05	DOWN	YES	GO:0005886,GO:0005887,GO:0007156,GO:0007411,GO:0030054,GO:0030424,GO:0035879,GO:0045202,GO:0070593,GO:0098632	IPR003599,IPR007110,IPR013098,IPR013151,IPR013783,IPR036179	PF00047,PF07679
ENSG00000211899	14	105851705	105856218	-	known	IG_C_gene	IGHM	immunoglobulin heavy constant mu [Source:HGNC Symbol;Acc:HGNC:5541]	ENST00000390559,ENST00000637539	2	49	0.06	1.6	0.09	2.17	-4.63078	5.1641e-08	2.10474e-05	DOWN	YES	GO:0002250,GO:0003823,GO:0005615,GO:0005886,GO:0006910,GO:0006911,GO:0006958,GO:0009897,GO:0009986,GO:0016021,GO:0019731,GO:0034987,GO:0042571,GO:0042742,GO:0045087,GO:0050829,GO:0050853,GO:0050871,GO:0050900,GO:0070062,GO:0071756,GO:0071757,GO:0072562	IPR003006,IPR003597,IPR007110,IPR013783,IPR036179	PF07654
ENSG00000115386	2	79120362	79123409	+	known	protein_coding	REG1A	regenerating family member 1 alpha [Source:HGNC Symbol;Acc:HGNC:9951]	ENST00000233735,ENST00000461579,ENST00000485184,ENST00000488524	11	96	0.76	6.99	1.09	9.49	-3.14161	6.73446e-08	2.70611e-05	DOWN	YES	GO:0001666,GO:0004888,GO:0005615,GO:0005829,GO:0007494,GO:0008083,GO:0008284,GO:0008285,GO:0010628,GO:0019903,GO:0030426,GO:0031667,GO:0032590,GO:0032809,GO:0032991,GO:0042060,GO:0042588,GO:0042803,GO:0042834,GO:0043434,GO:0044278,GO:0045178,GO:0048471,GO:0051289,GO:0055074,GO:0061844,GO:0070062,GO:0070492,GO:0097421,GO:1903492,GO:1903861,GO:1904692,GO:1904699,GO:1990785,GO:1990798,GO:1990864,GO:…	IPR001304,IPR016186,IPR016187,IPR018378	PF00059
ENSG00000172023	2	79085023	79088019	-	known	protein_coding	REG1B	regenerating family member 1 beta [Source:HGNC Symbol;Acc:HGNC:9952]	ENST00000305089,ENST00000454188,ENST00000469052,ENST00000476554,ENST00000479258	2	47	0.14	3.38	0.2	4.59	-4.57066	9.23723e-08	3.66025e-05	DOWN	YES	GO:0004888,GO:0005615,GO:0008284,GO:0042834,GO:0043434,GO:0044278,GO:0061844,GO:0070062,GO:0070492	IPR001304,IPR016186,IPR016187,IPR018378	PF00059
ENSG00000147082	X	50202713	50351914	+	known	protein_coding	CCNB3	cyclin B3 [Source:HGNC Symbol;Acc:HGNC:18709]	ENST00000276014,ENST00000348603,ENST00000376038,ENST00000376042,ENST00000476167,ENST00000487204,ENST00000491907,ENST00000493507	11	94	0.1	2.06	0.15	2.8	-3.11123	9.37648e-08	3.66453e-05	DOWN	YES	GO:0000079,GO:0000307,GO:0005634,GO:0005737,GO:0005813,GO:0006468,GO:0010389,GO:0016538,GO:0016607,GO:0019901,GO:0044772,GO:0051301,GO:0051321	IPR004367,IPR006671,IPR013763,IPR015452,IPR036915,IPR039361	PF00134,PF02984
ENSG00000211592	2	88857161	88857683	-	known	IG_C_gene	IGKC	immunoglobulin kappa constant [Source:HGNC Symbol;Acc:HGNC:5716]	ENST00000390237	13	102	1.52	12.64	2.18	17.16	-2.98806	1.04941e-07	4.04592e-05	DOWN	YES
ENSG00000113249	5	157029413	157059119	-	known	protein_coding	HAVCR1	hepatitis A virus cellular receptor 1 [Source:HGNC Symbol;Acc:HGNC:17866]	ENST00000339252,ENST00000517644,ENST00000518745,ENST00000522693,ENST00000523175,ENST00000625904	14	104	0.56	3.4	0.8	4.61	-2.90916	1.58829e-07	6.04184e-05	DOWN	YES	GO:0001618,GO:0016021,GO:0031514	IPR003006,IPR003599,IPR007110,IPR013106,IPR013783,IPR036179	PF07686
ENSG00000154274	4	37453925	37623495	+	known	protein_coding	C4orf19	chromosome 4 open reading frame 19 [Source:HGNC Symbol;Acc:HGNC:25618]	ENST00000284437,ENST00000381980,ENST00000508175	1	39	0.01	0.84	0.02	1.13	-5.30148	1.65094e-07	6.1174e-05	DOWN	YES	GO:0005654,GO:0030054	IPR031528	PF15770
ENSG00000069188	17	73334384	73644445	-	known	protein_coding	SDK2	sidekick cell adhesion molecule 2 [Source:HGNC Symbol;Acc:HGNC:19308]	ENST00000392650,ENST00000410094,ENST00000424778,ENST00000479356,ENST00000585283	13	99	0.12	0.5	0.17	0.68	-2.94499	1.66741e-07	6.1174e-05	DOWN	YES	GO:0005886,GO:0007156,GO:0007416,GO:0010842,GO:0016021,GO:0030054,GO:0045202,GO:0045216,GO:0060219	IPR003598,IPR003599,IPR003961,IPR007110,IPR013098,IPR013783,IPR036116,IPR036179	PF00041,PF07679
ENSG00000107099	9	214854	465259	+	known	protein_coding	DOCK8	dedicator of cytokinesis 8 [Source:HGNC Symbol;Acc:HGNC:19191]	ENST00000382329,ENST00000382331,ENST00000382341,ENST00000432829,ENST00000453981,ENST00000454469,ENST00000462618,ENST00000469197,ENST00000469391,ENST00000474772,ENST00000478380,ENST00000479404,ENST00000483757,ENST00000487230,ENST00000493666,ENST00000495184,ENST00000524396	2	45	0.01	0.53	0.02	0.72	-4.50793	1.67247e-07	6.1174e-05	DOWN	YES	GO:0001771,GO:0005085,GO:0005737,GO:0005829,GO:0007264,GO:0007596,GO:0016020,GO:0031256,GO:0031258,GO:0036336,GO:0043547,GO:0061485,GO:0070233,GO:1903905,GO:1990869,GO:2000406	IPR010703,IPR016024,IPR021816,IPR026791,IPR027007,IPR027357,IPR035892,IPR037808	PF06920,PF11878,PF14429
ENSG00000272884	17	7439506	7445966	+	known	lncRNA	AC113189.4	novel transcript	ENST00000575331	0	32	0	0.26	0	0.35	-5.01607	1.69985e-07	6.13884e-05	DOWN	YES
ENSG00000171951	2	223596940	223602361	-	known	protein_coding	SCG2	secretogranin II [Source:HGNC Symbol;Acc:HGNC:10575]	ENST00000305409,ENST00000421386,ENST00000433889	386	77	7.03	1.47	10.08	2	2.3096	1.90396e-07	6.78999e-05	UP	YES	GO:0000165,GO:0001525,GO:0001937,GO:0001938,GO:0005125,GO:0005615,GO:0005788,GO:0006954,GO:0009306,GO:0030141,GO:0035556,GO:0042056,GO:0043542,GO:0043687,GO:0044267,GO:0048245,GO:0050918,GO:0050930,GO:0098992,GO:2000352,GO:2001237	IPR001990,IPR018054,IPR038858	PF01271
ENSG00000196177	10	123008979	123058290	+	known	protein_coding	ACADSB	acyl-CoA dehydrogenase short/branched chain [Source:HGNC Symbol;Acc:HGNC:91]	ENST00000358776,ENST00000368869,ENST00000411816,ENST00000541070	33	188	0.24	2.81	0.34	3.81	-2.52627	2.00978e-07	7.07889e-05	DOWN	YES	GO:0003995,GO:0005739,GO:0005759,GO:0006631,GO:0009083,GO:0050660	IPR006089,IPR006091,IPR009075,IPR009100,IPR013786,IPR036250,IPR037069	PF00441,PF02770,PF02771
ENSG00000101977	X	139581770	139708227	-	known	protein_coding	MCF2	MCF.2 cell line derived transforming sequence [Source:HGNC Symbol;Acc:HGNC:6940]	ENST00000338585,ENST00000370573,ENST00000370576,ENST00000414978,ENST00000437564,ENST00000446225,ENST00000483690,ENST00000519895,ENST00000520602,ENST00000536274	1	38	0.02	0.53	0.03	0.72	-5.264	2.30826e-07	8.03107e-05	DOWN	YES	GO:0005089,GO:0005829,GO:0005856,GO:0007186,GO:0016020,GO:0016358,GO:0035023,GO:0035556,GO:0043065,GO:0050771,GO:0051056,GO:1990830	IPR000219,IPR001251,IPR001331,IPR001849,IPR011993,IPR018159,IPR035899	PF00169,PF00621,PF13716
ENSG00000119771	2	23385179	23708611	+	known	protein_coding	KLHL29	kelch like family member 29 [Source:HGNC Symbol;Acc:HGNC:29404]	ENST00000288548,ENST00000471654,ENST00000486442,ENST00000489446	8	74	0.08	0.71	0.11	0.97	-3.22553	2.55826e-07	8.79365e-05	DOWN	YES		IPR000210,IPR006652,IPR011333,IPR011705,IPR015915	PF00651,PF01344,PF07707
ENSG00000187908	10	122560665	122643740	+	known	protein_coding	DMBT1	deleted in malignant brain tumors 1 [Source:HGNC Symbol;Acc:HGNC:2926]	ENST00000330163,ENST00000338354,ENST00000344338,ENST00000368909,ENST00000368955,ENST00000368956,ENST00000619379,ENST00000652446,ENST00000653442,ENST00000654082,ENST00000655774,ENST00000656203,ENST00000657942,ENST00000663574,ENST00000663623,ENST00000664003,ENST00000664692,ENST00000664974,ENST00000666315,ENST00000667454,ENST00000668486	7	69	0.09	0.96	0.14	1.31	-3.31724	2.67408e-07	9.08233e-05	DOWN	YES	GO:0001530,GO:0003677,GO:0005044,GO:0005576,GO:0005615,GO:0005737,GO:0006898,GO:0007275,GO:0008329,GO:0009897,GO:0015031,GO:0016032,GO:0019898,GO:0030670,GO:0030855,GO:0031012,GO:0035375,GO:0038187,GO:0042589,GO:0043152,GO:0044267,GO:0045087,GO:0048306,GO:0050829,GO:0050830,GO:0051607,GO:0061844,GO:0070062,GO:0070891,GO:1904399	IPR000859,IPR001190,IPR001507,IPR017448,IPR017977,IPR035914,IPR036772	PF00100,PF00431,PF00530
ENSG00000169851	4	30720415	31146805	+	known	protein_coding	PCDH7	protocadherin 7 [Source:HGNC Symbol;Acc:HGNC:8659]	ENST00000361762,ENST00000507864,ENST00000509759,ENST00000509925,ENST00000511884,ENST00000543491,ENST00000610830,ENST00000621961	247	47	1.94	0.35	2.78	0.47	2.3777	2.79539e-07	9.38264e-05	UP	YES	GO:0002576,GO:0005509,GO:0005886,GO:0005887,GO:0007155,GO:0007156,GO:0031092	IPR002126,IPR013164,IPR013585,IPR015919,IPR020894	PF00028,PF08266,PF08374
ENSG00000175806	8	10054292	10428891	+	known	protein_coding	MSRA	methionine sulfoxide reductase A [Source:HGNC Symbol;Acc:HGNC:7377]	ENST00000317173,ENST00000382490,ENST00000441698,ENST00000517594,ENST00000518255,ENST00000521209,ENST00000521686,ENST00000522907,ENST00000523637,ENST00000528246	9	78	0.66	2.89	0.95	3.93	-3.13155	2.94007e-07	9.75351e-05	DOWN	YES	GO:0005654,GO:0005737,GO:0005739,GO:0005829,GO:0006464,GO:0006555,GO:0006979,GO:0008113,GO:0015629,GO:0016020,GO:0030091,GO:0034599,GO:0036456,GO:0070062	IPR002569,IPR036509	PF01625
ENSG00000003147	7	8113184	8262687	-	known	protein_coding	ICA1	islet cell autoantigen 1 [Source:HGNC Symbol;Acc:HGNC:5343]	ENST00000265577,ENST00000317367,ENST00000339809,ENST00000396675,ENST00000401396,ENST00000402384,ENST00000406470,ENST00000407906,ENST00000422063,ENST00000430867,ENST00000446305,ENST00000447326,ENST00000455539,ENST00000457755,ENST00000470696,ENST00000476942,ENST00000486677,ENST00000490041,ENST00000650486	2	43	0.05	1.78	0.08	2.42	-4.44234	3.06653e-07	0.000100561	DOWN	YES	GO:0000139,GO:0005737,GO:0005829,GO:0006836,GO:0019904,GO:0030054,GO:0030667,GO:0030672,GO:0043231,GO:0050796	IPR006723,IPR010504,IPR024114,IPR027267,IPR030796	PF04629,PF06456
ENSG00000154654	21	20998409	21543329	+	known	protein_coding	NCAM2	neural cell adhesion molecule 2 [Source:HGNC Symbol;Acc:HGNC:7657]	ENST00000284894,ENST00000400546,ENST00000461281,ENST00000484983,ENST00000486367	3	47	0.03	1.05	0.04	1.42	-3.9857	4.59105e-07	0.000148844	DOWN	YES	GO:0005886,GO:0007158,GO:0007413,GO:0007608,GO:0016021,GO:0016604,GO:0030424,GO:0042802	IPR003598,IPR003599,IPR003961,IPR007110,IPR009138,IPR013098,IPR013106,IPR013783,IPR036116,IPR036179	PF00041,PF07679
ENSG00000260342	16	18788063	18801519	-	known	protein_coding	AC138811.2	novel protein	ENST00000567078	52	4	3.65	0.28	5.23	0.37	3.68437	4.67393e-07	0.000149471	UP	YES
ENSG00000184905	X	102125679	102140426	+	known	protein_coding	TCEAL2	transcription elongation factor A like 2 [Source:HGNC Symbol;Acc:HGNC:29818]	ENST00000329035,ENST00000372780,ENST00000476749,ENST00000651085	12	89	0.54	4.15	0.78	5.63	-2.90685	4.71516e-07	0.000149471	DOWN	YES	GO:0005634,GO:0050699	IPR021156	PF04538
ENSG00000078328	16	5239802	7713340	+	known	protein_coding	RBFOX1	RNA binding fox-1 homolog 1 [Source:HGNC Symbol;Acc:HGNC:18222]	ENST00000311745,ENST00000340209,ENST00000355637,ENST00000422070,ENST00000436368,ENST00000535565,ENST00000547338,ENST00000547372,ENST00000547427,ENST00000547605,ENST00000548749,ENST00000550418,ENST00000551752,ENST00000552089,ENST00000553186,ENST00000564850,ENST00000567470,ENST00000569889,ENST00000569895,ENST00000570188,ENST00000570626,ENST00000585867,ENST00000620507,ENST00000641259	0	29	0	1.01	0	1.37	-4.87406	5.46926e-07	0.000167783	DOWN	YES	GO:0000381,GO:0003723,GO:0003729,GO:0005634,GO:0005737,GO:0005802,GO:0006397,GO:0007399,GO:0008022,GO:0008380,GO:0050658	IPR000504,IPR012677,IPR017325,IPR025670,IPR034237,IPR035979	PF00076,PF12414
ENSG00000258377	14	49620815	49623480	-	known	lncRNA	AL139099.2	novel transcript	ENST00000555043	29	0	0.51	0	0.74	0	4.84191	5.46926e-07	0.000167783	UP	YES
ENSG00000286235	20	5950949	6039856	+	known	protein_coding	AL035461.4	novel protein	ENST00000652720	29	0	0.21	0	0.3	0	4.84191	5.46926e-07	0.000167783	UP	YES
ENSG00000086548	19	41750977	41772211	+	known	protein_coding	CEACAM6	CEA cell adhesion molecule 6 [Source:HGNC Symbol;Acc:HGNC:1818]	ENST00000199764,ENST00000595740	1	35	0.02	0.63	0.02	0.85	-5.14536	6.46695e-07	0.000194213	DOWN	YES	GO:0005615,GO:0005886,GO:0006915,GO:0007156,GO:0007157,GO:0007165,GO:0008284,GO:0009986,GO:0016324,GO:0030335,GO:0031225,GO:0034116,GO:0035577,GO:0042802,GO:0043312,GO:0046982,GO:0050900,GO:1904906,GO:2000811	IPR003598,IPR003599,IPR007110,IPR013106,IPR013783,IPR036179	PF07686,PF13895
ENSG00000253649	8	10482878	10547585	-	known	protein_coding	PRSS51	serine protease 51 [Source:HGNC Symbol;Acc:HGNC:37321]	ENST00000521149,ENST00000523024,ENST00000636217,ENST00000637190,ENST00000647010,ENST00000647727	1	35	0.04	1.36	0.06	1.84	-5.14536	6.46695e-07	0.000194213	DOWN	YES	GO:0004252,GO:0005576	IPR001254,IPR009003,IPR018114	PF00089
ENSG00000267512	19	13139617	13141147	-	known	lncRNA	AC011446.1	novel transcript, antisense to NACC1	ENST00000591825	28	0	4.03	0	5.77	0	4.79128	8.16801e-07	0.000240241	UP	YES
ENSG00000288550	3	9929852	9945358	+	known	protein_coding	AC018809.3	novel protein	ENST00000673677,ENST00000674067	28	0	0.7	0	1.01	0	4.79128	8.16801e-07	0.000240241	UP	YES
ENSG00000058085	1	183186238	183245127	+	known	protein_coding	LAMC2	laminin subunit gamma 2 [Source:HGNC Symbol;Acc:HGNC:6493]	ENST00000264144,ENST00000461729,ENST00000476255,ENST00000493293	1674	402	13.5	3.4	19.36	4.61	2.04196	8.47614e-07	0.00024676	UP	YES	GO:0005576,GO:0005604,GO:0005607,GO:0005615,GO:0005938,GO:0008201,GO:0008284,GO:0008544,GO:0009887,GO:0009888,GO:0016020,GO:0016477,GO:0030198,GO:0030335,GO:0031581,GO:0034446,GO:0048471,GO:0062023	IPR000034,IPR000742,IPR002049	PF00052,PF00053
ENSG00000144847	3	118900557	119146068	-	known	protein_coding	IGSF11	immunoglobulin superfamily member 11 [Source:HGNC Symbol;Acc:HGNC:16669]	ENST00000354673,ENST00000393775,ENST00000425327,ENST00000441144,ENST00000459718,ENST00000480431,ENST00000483401,ENST00000489689,ENST00000491903,ENST00000494802	1	34	0.01	0.58	0.02	0.79	-5.10354	9.19516e-07	0.000264988	DOWN	YES	GO:0005886,GO:0005911,GO:0007156,GO:0014069,GO:0016021,GO:0035255,GO:0040008,GO:0045185,GO:0060076,GO:0061885,GO:1900273	IPR003598,IPR003599,IPR007110,IPR013106,IPR013783,IPR036179	PF07686
ENSG00000163377	3	68731766	68953297	-	known	protein_coding	TAFA4	TAFA chemokine like family member 4 [Source:HGNC Symbol;Acc:HGNC:21591]	ENST00000295569,ENST00000495737,ENST00000634242	5	54	0.1	1.14	0.14	1.54	-3.44903	9.571e-07	0.000273061	DOWN	YES	GO:0005615,GO:0006909,GO:0010469,GO:0042391,GO:0042554,GO:0048018,GO:0048246,GO:0051930	IPR020350	PF12020
ENSG00000016490	1	86468368	86500259	+	known	protein_coding	CLCA1	chloride channel accessory 1 [Source:HGNC Symbol;Acc:HGNC:2015]	ENST00000234701,ENST00000394711	0	27	0	0.41	0	0.56	-4.77096	1.22727e-06	0.000333467	DOWN	YES	GO:0005229,GO:0005254,GO:0005615,GO:0005886,GO:0005887,GO:0005902,GO:0006816,GO:0008237,GO:0034220,GO:0042589,GO:0046872,GO:0071456	IPR002035,IPR004727,IPR013642,IPR013783,IPR036465	PF08434,PF13519
ENSG00000102349	X	56232356	56291531	+	known	protein_coding	KLF8	Kruppel like factor 8 [Source:HGNC Symbol;Acc:HGNC:6351]	ENST00000358094,ENST00000374928,ENST00000462627,ENST00000468660,ENST00000476898,ENST00000640927	0	27	0	0.48	0	0.65	-4.77096	1.22727e-06	0.000333467	DOWN	YES	GO:0000122,GO:0000790,GO:0000978,GO:0000981,GO:0001227,GO:0005634,GO:0005654,GO:0005829,GO:0006357,GO:0016235,GO:0046872	IPR013087,IPR036236	PF00096
ENSG00000123584	X	149781930	149787737	+	known	protein_coding	MAGEA9	MAGE family member A9 [Source:HGNC Symbol;Acc:HGNC:6807]	ENST00000243314	0	27	0	0.72	0	0.98	-4.77096	1.22727e-06	0.000333467	DOWN	YES		IPR002190,IPR021072,IPR030096,IPR037445,IPR041898,IPR041899	PF12440
ENSG00000232581	7	6578565	6588974	-	known	lncRNA	AC079742.1	novel transcript	ENST00000434951	0	27	0	6.41	0	8.7	-4.77096	1.22727e-06	0.000333467	DOWN	YES
ENSG00000278599	17	38127951	38138862	+	known	protein_coding	TBC1D3E	TBC1 domain family member 3E [Source:HGNC Symbol;Acc:HGNC:27071]	ENST00000621587	27	0	0.59	0	0.85	0	4.73881	1.22727e-06	0.000333467	UP	YES	GO:0005096,GO:0005886,GO:0006886,GO:0017137,GO:0090630	IPR000195,IPR035969	PF00566
ENSG00000279047	5	141046260	141096402	-	known	lncRNA	AC244517.5	novel transcript, antisense to PCDHB1 and PCDHB2	ENST00000623109,ENST00000623615,ENST00000623741,ENST00000624139,ENST00000624778,ENST00000656356	12	83	0.28	2	0.4	2.71	-2.80615	1.31167e-06	0.000353038	DOWN	YES
ENSG00000177098	11	118133377	118152888	-	known	protein_coding	SCN4B	sodium voltage-gated channel beta subunit 4 [Source:HGNC Symbol;Acc:HGNC:10592]	ENST00000324727,ENST00000415030,ENST00000423160,ENST00000529878,ENST00000531550,ENST00000532138	28	146	0.27	1.47	0.38	1.99	-2.39854	1.4627e-06	0.000390007	DOWN	YES	GO:0001518,GO:0005244,GO:0005248,GO:0006814,GO:0010765,GO:0014704,GO:0017080,GO:0031226,GO:0035725,GO:0044325,GO:0060048,GO:0060307,GO:0086002,GO:0086006,GO:0086012,GO:0086016,GO:0086091,GO:2000649	IPR000920,IPR003599,IPR007110,IPR013106,IPR013783,IPR036179	PF07686
ENSG00000059804	12	7919230	7936187	-	known	protein_coding	SLC2A3	solute carrier family 2 member 3 [Source:HGNC Symbol;Acc:HGNC:11007]	ENST00000075120,ENST00000469295,ENST00000476634,ENST00000479059,ENST00000486749,ENST00000490763,ENST00000495813,ENST00000541671,ENST00000543435,ENST00000544291,ENST00000544936	2449	617	32.82	8.74	47.07	11.86	1.97278	1.62532e-06	0.000429354	UP	YES	GO:0005355,GO:0005536,GO:0005886,GO:0005887,GO:0005975,GO:0016021,GO:0019852,GO:0030667,GO:0035579,GO:0042995,GO:0043204,GO:0043312,GO:0070062,GO:0070821,GO:0101003,GO:1904659	IPR002945,IPR003663,IPR005828,IPR005829,IPR020846,IPR036259	PF00083
ENSG00000121769	1	31365253	31376850	-	known	protein_coding	FABP3	fatty acid binding protein 3 [Source:HGNC Symbol;Acc:HGNC:3557]	ENST00000373713,ENST00000482018,ENST00000497275,ENST00000498148	238	944	17.32	82.27	24.84	111.65	-2.0039	1.82926e-06	0.000478797	DOWN	YES	GO:0005324,GO:0005615,GO:0005829,GO:0006631,GO:0008092,GO:0008285,GO:0015909,GO:0016528,GO:0019433,GO:0032365,GO:0032868,GO:0036041,GO:0042493,GO:0042632,GO:0046320,GO:0050543,GO:0055091,GO:0070062,GO:0070538,GO:0070542,GO:0071073,GO:0140214,GO:2001245	IPR000463,IPR000566,IPR012674,IPR031259	PF00061
ENSG00000176406	8	103500696	104256094	+	known	protein_coding	RIMS2	regulating synaptic membrane exocytosis 2 [Source:HGNC Symbol;Acc:HGNC:17283]	ENST00000262231,ENST00000339750,ENST00000395361,ENST00000408894,ENST00000436393,ENST00000501515,ENST00000504942,ENST00000507677,ENST00000507740,ENST00000511046,ENST00000512598,ENST00000515551,ENST00000523362,ENST00000632716,ENST00000666250,ENST00000668113	0	26	0	0.34	0	0.46	-4.71651	1.85559e-06	0.000481273	DOWN	YES	GO:0006886,GO:0010628,GO:0017137,GO:0017156,GO:0017157,GO:0019933,GO:0030054,GO:0030073,GO:0042391,GO:0042734,GO:0044325,GO:0045202,GO:0046872,GO:0048167,GO:0048786,GO:0048788,GO:0048791,GO:0050806,GO:0061669,GO:0070062,GO:0097151,GO:0098831,GO:1903861,GO:2000300,GO:2000463	IPR000008,IPR001478,IPR010911,IPR011011,IPR013083,IPR017455,IPR030631,IPR035892,IPR036034,IPR039032,IPR041282,IPR041489	PF00168,PF02318,PF17820
ENSG00000050030	X	74732856	74925485	-	known	protein_coding	NEXMIF	neurite extension and migration factor [Source:HGNC Symbol;Acc:HGNC:29433]	ENST00000055682,ENST00000424929,ENST00000616200,ENST00000642681	1	32	0	0.23	0.01	0.31	-5.01607	1.88417e-06	0.000484284	DOWN	YES	GO:0001953,GO:0005634,GO:0005737,GO:0033629,GO:2000048,GO:2001223	IPR032757	PF15735
ENSG00000162706	1	159171609	159203313	+	known	protein_coding	CADM3	cell adhesion molecule 3 [Source:HGNC Symbol;Acc:HGNC:17601]	ENST00000368124,ENST00000368125,ENST00000416746	444	1713	5.36	21.58	7.68	29.29	-1.96397	1.97845e-06	0.000503975	DOWN	YES	GO:0005886,GO:0005911,GO:0007156,GO:0007157,GO:0008104,GO:0034332,GO:0042803,GO:0098688,GO:0099056	IPR003585,IPR003598,IPR003599,IPR007110,IPR013106,IPR013162,IPR013783,IPR036179	PF07686,PF08205
ENSG00000121297	19	31149979	31349436	-	known	protein_coding	TSHZ3	teashirt zinc finger homeobox 3 [Source:HGNC Symbol;Acc:HGNC:30700]	ENST00000240587,ENST00000558569,ENST00000560707,ENST00000651361	2	37	0.02	0.48	0.02	0.65	-4.22553	2.04858e-06	0.000517221	DOWN	YES	GO:0000790,GO:0000981,GO:0002087,GO:0003677,GO:0003682,GO:0005634,GO:0005654,GO:0006357,GO:0007275,GO:0030426,GO:0045892,GO:0046872,GO:0051968,GO:0060291	IPR001356,IPR013087,IPR026810,IPR027008
ENSG00000248360	4	14470465	14888169	-	known	lncRNA	LINC00504	long intergenic non-protein coding RNA 504 [Source:HGNC Symbol;Acc:HGNC:43555]	ENST00000505089,ENST00000506292,ENST00000509654,ENST00000515031	25	130	0.23	1.39	0.33	1.89	-2.39459	2.31097e-06	0.000578349	DOWN	YES
ENSG00000018236	12	40692439	41072415	+	known	protein_coding	CNTN1	contactin 1 [Source:HGNC Symbol;Acc:HGNC:2171]	ENST00000347616,ENST00000348761,ENST00000547702,ENST00000547849,ENST00000548005,ENST00000548481,ENST00000550305,ENST00000551295,ENST00000551424,ENST00000552248,ENST00000552913	0	25	0	0.33	0	0.45	-4.65993	2.82376e-06	0.000694224	DOWN	YES	GO:0007155,GO:0007219,GO:0010628,GO:0010765,GO:0010976,GO:0016020,GO:0021549,GO:0030246,GO:0031175,GO:0045121,GO:0050731,GO:0070062,GO:0099025,GO:0099026	IPR003598,IPR003599,IPR003961,IPR007110,IPR013098,IPR013783,IPR036116,IPR036179,IPR036992	PF00041,PF07679
ENSG00000287515	14	19324708	19327716	-	known	transcribed_unprocessed_pseudogene	AL929602.1	novel pseudogene	ENST00000668639	25	0	0.53	0	0.76	0	4.62778	2.82376e-06	0.000694224	UP	YES
ENSG00000234593	1	14338825	14419973	-	known	lncRNA	KAZN-AS1	KAZN antisense RNA 1 [Source:HGNC Symbol;Acc:HGNC:53610]	ENST00000447908,ENST00000657979,ENST00000661309,ENST00000661613,ENST00000665002,ENST00000666654,ENST00000670776	26	132	0.93	4.95	1.34	6.72	-2.36003	2.84698e-06	0.000694224	DOWN	YES
ENSG00000120156	9	27109141	27230174	+	known	protein_coding	TEK	TEK receptor tyrosine kinase [Source:HGNC Symbol;Acc:HGNC:11724]	ENST00000380036,ENST00000406359,ENST00000519080,ENST00000519097,ENST00000615002	63	271	0.62	2.81	0.89	3.81	-2.12094	2.98597e-06	0.000721946	DOWN	YES	GO:0000165,GO:0001525,GO:0001666,GO:0001934,GO:0001935,GO:0001938,GO:0001958,GO:0002040,GO:0004672,GO:0004713,GO:0004714,GO:0005524,GO:0005576,GO:0005737,GO:0005815,GO:0005886,GO:0005887,GO:0005902,GO:0005911,GO:0005925,GO:0007165,GO:0007169,GO:0007267,GO:0007507,GO:0009925,GO:0009986,GO:0010595,GO:0014068,GO:0016323,GO:0016324,GO:0016525,GO:0018108,GO:0019838,GO:0032878,GO:0034446,GO:0038023,GO:…	IPR000719,IPR000742,IPR001245,IPR003961,IPR007110,IPR008266,IPR011009,IPR013032,IPR013783,IPR017441,IPR018941,IPR020635,IPR036116,IPR036179	PF00041,PF07714,PF10430
ENSG00000026751	1	160739057	160754821	+	known	protein_coding	SLAMF7	SLAM family member 7 [Source:HGNC Symbol;Acc:HGNC:21394]	ENST00000359331,ENST00000368042,ENST00000368043,ENST00000441662,ENST00000444090,ENST00000458104,ENST00000458602,ENST00000484221,ENST00000488819,ENST00000495334,ENST00000621377	4	45	0.07	0.76	0.11	1.03	-3.50793	3.10716e-06	0.000744935	DOWN	YES	GO:0002250,GO:0005886,GO:0007155,GO:0016021,GO:0030101,GO:0042267,GO:0042802,GO:0050776	IPR007110,IPR013106,IPR013783,IPR036179	PF07686
ENSG00000272505	8	10486807	10489666	+	known	lncRNA	AC104964.4	novel transcript	ENST00000606115	1	30	0.02	0.48	0.02	0.66	-4.92297	3.93346e-06	0.000935181	DOWN	YES
ENSG00000057294	12	32790745	32896840	-	known	protein_coding	PKP2	plakophilin 2 [Source:HGNC Symbol;Acc:HGNC:9024]	ENST00000070846,ENST00000340811,ENST00000546498,ENST00000546741,ENST00000546769,ENST00000549461,ENST00000552612	90	360	0.99	4.39	1.41	5.96	-2.01607	4.06014e-06	0.000957321	DOWN	YES	GO:0001533,GO:0002159,GO:0005080,GO:0005634,GO:0005654,GO:0005737,GO:0005882,GO:0005886,GO:0005911,GO:0005912,GO:0005913,GO:0007043,GO:0007507,GO:0010765,GO:0014704,GO:0016021,GO:0017080,GO:0019215,GO:0030054,GO:0030057,GO:0031424,GO:0034334,GO:0044325,GO:0045110,GO:0045294,GO:0045296,GO:0048496,GO:0055010,GO:0060090,GO:0070268,GO:0072659,GO:0086002,GO:0086005,GO:0086019,GO:0086064,GO:0086073,GO:…	IPR000225,IPR016024,IPR028435	PF00514
ENSG00000158089	2	30910467	31155202	-	known	protein_coding	GALNT14	polypeptide N-acetylgalactosaminyltransferase 14 [Source:HGNC Symbol;Acc:HGNC:22946]	ENST00000324589,ENST00000349752,ENST00000406653,ENST00000424136,ENST00000430167,ENST00000455477,ENST00000461193,ENST00000464038,ENST00000475320,ENST00000481023,ENST00000485468,ENST00000486564,ENST00000490212,ENST00000496397,ENST00000498206	105	414	1.99	10.03	2.86	13.61	-1.99532	4.20349e-06	0.000982997	DOWN	YES	GO:0000139,GO:0004653,GO:0005794,GO:0016021,GO:0016266,GO:0030246,GO:0046872	IPR000772,IPR001173,IPR029044,IPR035992	PF00535,PF00652
ENSG00000173110	1	161524540	161526894	+	known	protein_coding	HSPA6	heat shock protein family A (Hsp70) member 6 [Source:HGNC Symbol;Acc:HGNC:5239]	ENST00000309758	208	47	3.93	0.93	5.63	1.26	2.12978	4.28578e-06	0.000987326	UP	YES	GO:0005524,GO:0005576,GO:0005634,GO:0005737,GO:0005814,GO:0005829,GO:0006986,GO:0016887,GO:0019899,GO:0031072,GO:0032991,GO:0034605,GO:0034620,GO:0034774,GO:0042026,GO:0042623,GO:0043312,GO:0044183,GO:0051082,GO:0051085,GO:0051787,GO:0070062,GO:0072562,GO:1904813	IPR013126,IPR018181,IPR029047,IPR029048	PF00012
ENSG00000198597	19	30228290	30713538	+	known	protein_coding	ZNF536	zinc finger protein 536 [Source:HGNC Symbol;Acc:HGNC:29025]	ENST00000355537,ENST00000585628,ENST00000590564,ENST00000591488,ENST00000592773	0	24	0	0.22	0	0.3	-4.60104	4.32582e-06	0.000987326	DOWN	YES	GO:0000122,GO:0000978,GO:0001227,GO:0005634,GO:0044323,GO:0045665,GO:0046872,GO:0048387	IPR013087,IPR036236	PF00096
ENSG00000242366	2	233617645	233773310	+	known	protein_coding	UGT1A8	UDP glucuronosyltransferase family 1 member A8 [Source:HGNC Symbol;Acc:HGNC:12540]	ENST00000373450	0	24	0	0.47	0	0.64	-4.60104	4.32582e-06	0.000987326	DOWN	YES	GO:0001972,GO:0004857,GO:0005496,GO:0005504,GO:0005783,GO:0005789,GO:0006631,GO:0008144,GO:0008194,GO:0008202,GO:0009804,GO:0015020,GO:0016021,GO:0017144,GO:0019899,GO:0042573,GO:0042803,GO:0043231,GO:0045922,GO:0045939,GO:0046982,GO:0051552,GO:0052695,GO:0052696,GO:0052697,GO:1904224,GO:2001030	IPR002213,IPR035595	PF00201
ENSG00000287861	13	19074038	19118315	-	known	lncRNA	AL137001.2	novel transcript	ENST00000657315	3	39	0.21	2.9	0.3	3.93	-3.71651	4.87304e-06	0.00109557	DOWN	YES
ENSG00000186529	19	15640897	15662825	+	known	protein_coding	CYP4F3	cytochrome P450 family 4 subfamily F member 3 [Source:HGNC Symbol;Acc:HGNC:2646]	ENST00000221307,ENST00000585846,ENST00000586182,ENST00000587360,ENST00000588886,ENST00000591058,ENST00000592279,ENST00000592424,ENST00000609670	83	334	1	4.33	1.44	5.87	-2.02474	4.87686e-06	0.00109557	DOWN	YES	GO:0004497,GO:0005506,GO:0005789,GO:0006690,GO:0006691,GO:0016021,GO:0020037,GO:0050051	IPR001128,IPR002401,IPR017972,IPR036396	PF00067
ENSG00000175093	3	141051347	141148611	+	known	protein_coding	SPSB4	splA/ryanodine receptor domain and SOCS box containing 4 [Source:HGNC Symbol;Acc:HGNC:30630]	ENST00000310546,ENST00000507895,ENST00000508126,ENST00000508828	50	215	1.05	4.66	1.51	6.32	-2.12041	4.93391e-06	0.00109972	DOWN	YES	GO:0005829,GO:0006511,GO:0016567,GO:0019005,GO:0035556,GO:0042752,GO:0043161,GO:0043687,GO:0048511,GO:1902916,GO:1990756	IPR001496,IPR001870,IPR003877,IPR013320,IPR036036	PF00622,PF07525
ENSG00000232079	21	28048404	28137611	+	known	lncRNA	LINC01697	long intergenic non-protein coding RNA 1697 [Source:HGNC Symbol;Acc:HGNC:52485]	ENST00000423808,ENST00000426534,ENST00000436878,ENST00000458316,ENST00000609782,ENST00000616647,ENST00000631186,ENST00000657256	2	34	0.13	2.29	0.18	3.1	-4.10354	5.55747e-06	0.00122911	DOWN	YES
ENSG00000256151	12	130990138	130993976	-	known	lncRNA	ADGRD1-AS1	ADGRD1 antisense RNA 1 [Source:HGNC Symbol;Acc:HGNC:53314]	ENST00000536673,ENST00000542980	1	29	0.05	1.19	0.07	1.62	-4.87406	5.72471e-06	0.00125635	DOWN	YES
ENSG00000175197	12	57516588	57521737	-	known	protein_coding	DDIT3	DNA damage inducible transcript 3 [Source:HGNC Symbol;Acc:HGNC:2726]	ENST00000346473,ENST00000547303,ENST00000547526,ENST00000551116,ENST00000552740,ENST00000623876	1149	308	64.84	18.32	92.99	24.87	1.8833	5.84386e-06	0.00127271	UP	YES	GO:0000122,GO:0000790,GO:0000976,GO:0000978,GO:0000981,GO:0001228,GO:0001955,GO:0003677,GO:0003700,GO:0003714,GO:0005634,GO:0005654,GO:0005737,GO:0005770,GO:0005829,GO:0006355,GO:0006974,GO:0006983,GO:0006986,GO:0007050,GO:0008134,GO:0008140,GO:0010506,GO:0016055,GO:0032757,GO:0032792,GO:0032993,GO:0034976,GO:0036488,GO:0036499,GO:0036500,GO:0042594,GO:0042789,GO:0042803,GO:0043161,GO:0043433,GO:…	IPR004827,IPR016670	PF07716
ENSG00000203811	1	149839538	149841193	-	known	protein_coding	H3C14	H3 clustered histone 14 [Source:HGNC Symbol;Acc:HGNC:20503]	ENST00000369158	0	23	0	0.67	0	0.91	-4.53964	6.67265e-06	0.00143136	DOWN	YES	GO:0000183,GO:0000786,GO:0005576,GO:0005634,GO:0005654,GO:0006325,GO:0006334,GO:0007596,GO:0031492,GO:0038111,GO:0044267,GO:0045652,GO:0045814,GO:0046982,GO:0060964,GO:0070062	IPR000164,IPR007125,IPR009072	PF00125
ENSG00000267452	17	51336646	51521401	+	known	lncRNA	LINC02073	long intergenic non-protein coding RNA 2073 [Source:HGNC Symbol;Acc:HGNC:52919]	ENST00000441895,ENST00000588341,ENST00000592081,ENST00000650413,ENST00000654524,ENST00000656686,ENST00000662469,ENST00000663289,ENST00000663733	0	23	0	0.44	0	0.59	-4.53964	6.67265e-06	0.00143136	DOWN	YES
ENSG00000213088	1	159203307	159206500	+	known	protein_coding	ACKR1	atypical chemokine receptor 1 (Duffy blood group) [Source:HGNC Symbol;Acc:HGNC:4035]	ENST00000368121,ENST00000368122,ENST00000435307,ENST00000537147	19	98	0.59	2.85	0.84	3.86	-2.38286	7.56512e-06	0.00161069	DOWN	YES	GO:0004888,GO:0004930,GO:0005769,GO:0005886,GO:0006952,GO:0006954,GO:0016021,GO:0019957,GO:0032642,GO:0038023,GO:0055037,GO:0070098	IPR005384
ENSG00000111452	12	130953907	131141469	+	known	protein_coding	ADGRD1	adhesion G protein-coupled receptor D1 [Source:HGNC Symbol;Acc:HGNC:19893]	ENST00000261654,ENST00000335486,ENST00000376682,ENST00000446583,ENST00000535015,ENST00000536988,ENST00000537489,ENST00000537600,ENST00000540207,ENST00000541143,ENST00000541937,ENST00000542091,ENST00000543617,ENST00000543826,ENST00000544673,ENST00000545900	29	134	0.43	2.98	0.61	4.05	-2.22418	7.67001e-06	0.00162093	DOWN	YES	GO:0004930,GO:0005886,GO:0005887,GO:0007166,GO:0007186,GO:0007189,GO:0016021	IPR000203,IPR000832,IPR001759,IPR013320,IPR017981,IPR017983	PF00002,PF01825
ENSG00000154928	3	134597801	135260467	+	known	protein_coding	EPHB1	EPH receptor B1 [Source:HGNC Symbol;Acc:HGNC:3392]	ENST00000398015,ENST00000460895,ENST00000467013,ENST00000467708,ENST00000472904,ENST00000473867,ENST00000474732,ENST00000482618,ENST00000488154,ENST00000488992,ENST00000493838,ENST00000497173,ENST00000647596	1	28	0.11	0.43	0.15	0.58	-4.82343	8.37332e-06	0.00174373	DOWN	YES	GO:0001525,GO:0001771,GO:0004714,GO:0005005,GO:0005524,GO:0005576,GO:0005783,GO:0005829,GO:0005886,GO:0005887,GO:0007169,GO:0007411,GO:0008046,GO:0014719,GO:0021631,GO:0021952,GO:0022008,GO:0030010,GO:0030424,GO:0030425,GO:0031290,GO:0031589,GO:0031901,GO:0032433,GO:0043005,GO:0043235,GO:0044877,GO:0045121,GO:0046328,GO:0046777,GO:0048013,GO:0048593,GO:0050804,GO:0050965,GO:0051965,GO:0060326,GO:…	IPR000719,IPR001090,IPR001245,IPR001426,IPR001660,IPR003961,IPR008266,IPR008979,IPR009030,IPR011009,IPR011641,IPR013761,IPR013783,IPR016257,IPR017441,IPR020635,IPR027936,IPR034231,IPR036116	PF00041,PF00536,PF01404,PF07714,PF14575
ENSG00000206192	13	18816718	18871967	-	known	unprocessed_pseudogene	ANKRD20A9P	ankyrin repeat domain 20 family member A9, pseudogene [Source:HGNC Symbol;Acc:HGNC:42023]	ENST00000457997	1	28	0.01	0.43	0.02	0.59	-4.82343	8.37332e-06	0.00174373	DOWN	YES
ENSG00000136999	8	119416446	119424434	+	known	protein_coding	CCN3	cellular communication network factor 3 [Source:HGNC Symbol;Acc:HGNC:7885]	ENST00000259526,ENST00000520082	1731	485	31.51	9.29	45.19	12.61	1.81947	9.74584e-06	0.00201485	UP	YES	GO:0001525,GO:0002062,GO:0005112,GO:0005178,GO:0005520,GO:0005576,GO:0005737,GO:0005921,GO:0007155,GO:0008083,GO:0008201,GO:0010468,GO:0010761,GO:0010832,GO:0014909,GO:0030308,GO:0030424,GO:0030425,GO:0031012,GO:0033627,GO:0035767,GO:0043025,GO:0043231,GO:0044342,GO:0045747,GO:0046676,GO:0048659,GO:0050728,GO:0060326,GO:0060392,GO:0060548,GO:0061484,GO:0062023,GO:0071603,GO:0090027,GO:1901223,GO:…	IPR000867,IPR000884,IPR001007,IPR006207,IPR006208,IPR009030,IPR012395,IPR017891,IPR036383	PF00007,PF00093,PF00219
ENSG00000155511	5	153489615	153813869	+	known	protein_coding	GRIA1	glutamate ionotropic receptor AMPA type subunit 1 [Source:HGNC Symbol;Acc:HGNC:4571]	ENST00000285900,ENST00000340592,ENST00000448073,ENST00000474198,ENST00000481559,ENST00000492291,ENST00000517469,ENST00000518142,ENST00000518783,ENST00000518862,ENST00000520353,ENST00000520966,ENST00000521843	0	22	0	0.29	0	0.4	-4.47551	1.03661e-05	0.00209749	DOWN	YES	GO:0000139,GO:0001540,GO:0004971,GO:0005789,GO:0005886,GO:0006888,GO:0007165,GO:0007268,GO:0007616,GO:0008021,GO:0008066,GO:0009986,GO:0012507,GO:0014069,GO:0030054,GO:0030165,GO:0030425,GO:0030666,GO:0031623,GO:0031901,GO:0032281,GO:0032591,GO:0033116,GO:0043025,GO:0043197,GO:0044308,GO:0044309,GO:0048208,GO:0055037,GO:0055038,GO:0060292,GO:0097060,GO:0098978,GO:0099061,GO:0099583,GO:1904315,GO:…	IPR001320,IPR001508,IPR001828,IPR019594,IPR028082	PF00060,PF01094,PF10613
ENSG00000242288	10	73674295	73730466	-	known	lncRNA	AC022400.3	novel transcript	ENST00000399449	22	0	0.25	0	0.36	0	4.44336	1.03661e-05	0.00209749	UP	YES
ENSG00000249624	21	33229901	33297160	+	known	protein_coding	AP000295.1	novel protein	ENST00000432231,ENST00000433395,ENST00000646150	0	22	0	0.27	0	0.36	-4.47551	1.03661e-05	0.00209749	DOWN	YES
ENSG00000183955	12	123383773	123409353	+	known	protein_coding	KMT5A	lysine methyltransferase 5A [Source:HGNC Symbol;Acc:HGNC:29489]	ENST00000330479,ENST00000402868,ENST00000437502,ENST00000437519,ENST00000461103,ENST00000462311,ENST00000478781,ENST00000485469,ENST00000537270	272	958	6.77	23.05	9.71	31.29	-1.83249	1.05232e-05	0.00211427	DOWN	YES	GO:0000122,GO:0002039,GO:0003714,GO:0005634,GO:0005654,GO:0005694,GO:0005829,GO:0007049,GO:0016278,GO:0016279,GO:0018024,GO:0018026,GO:0042799,GO:0043516,GO:0045892,GO:0051301,GO:1901796	IPR001214,IPR016858	PF00856
ENSG00000168453	8	22114419	22133384	-	known	protein_coding	HR	HR lysine demethylase and nuclear receptor corepressor [Source:HGNC Symbol;Acc:HGNC:5172]	ENST00000312841,ENST00000381418,ENST00000517699,ENST00000518377,ENST00000518461,ENST00000519619,ENST00000522016,ENST00000522039,ENST00000522759	22	106	0.51	1.22	0.72	1.65	-2.28456	1.09964e-05	0.00218492	DOWN	YES	GO:0000785,GO:0000976,GO:0003677,GO:0003700,GO:0003714,GO:0005634,GO:0005654,GO:0006355,GO:0016491,GO:0016604,GO:0031490,GO:0032454,GO:0033169,GO:0045892,GO:0046872	IPR003347	PF02373
ENSG00000133561	7	150625375	150632648	-	known	protein_coding	GIMAP6	GTPase, IMAP family member 6 [Source:HGNC Symbol;Acc:HGNC:21918]	ENST00000328902,ENST00000493969,ENST00000618759	9	60	0.11	0.81	0.16	1.1	-2.75304	1.1028e-05	0.00218492	DOWN	YES	GO:0005525,GO:0005654,GO:0005829	IPR006703,IPR027417	PF04548
ENSG00000113083	5	122063195	122078360	-	known	protein_coding	LOX	lysyl oxidase [Source:HGNC Symbol;Acc:HGNC:6664]	ENST00000231004,ENST00000503759,ENST00000505593,ENST00000508067,ENST00000513319,ENST00000639739	1436	407	20	6.17	28.68	8.37	1.80288	1.20836e-05	0.00237754	UP	YES	GO:0001649,GO:0001932,GO:0004720,GO:0005507,GO:0005576,GO:0005581,GO:0005615,GO:0005634,GO:0006464,GO:0007507,GO:0010468,GO:0016202,GO:0017015,GO:0018057,GO:0030198,GO:0030199,GO:0030282,GO:0030324,GO:0031012,GO:0035791,GO:0035905,GO:0035906,GO:0042060,GO:0042493,GO:0042981,GO:0043491,GO:0045652,GO:0046716,GO:0048251,GO:0048514,GO:0048545,GO:0048747,GO:0060326,GO:0061448,GO:0071897,GO:1900120,GO:…	IPR001695,IPR019828	PF01186
ENSG00000164237	5	10275875	10307902	-	known	protein_coding	CMBL	carboxymethylenebutenolidase homolog [Source:HGNC Symbol;Acc:HGNC:25090]	ENST00000296658,ENST00000503834,ENST00000506224,ENST00000506821,ENST00000510532,ENST00000511963,ENST00000514202	713	2434	15.73	53.86	22.57	73.1	-1.78743	1.22436e-05	0.00239253	DOWN	YES	GO:0005829,GO:0006805,GO:0016787,GO:0070062	IPR002925,IPR029058	PF01738
ENSG00000162896	1	206928522	206946466	-	known	protein_coding	PIGR	polymeric immunoglobulin receptor [Source:HGNC Symbol;Acc:HGNC:8968]	ENST00000356495,ENST00000487208,ENST00000491503	3	36	0.03	0.38	0.04	0.52	-3.60104	1.2421e-05	0.00241068	DOWN	YES	GO:0001580,GO:0001792,GO:0001895,GO:0002415,GO:0005615,GO:0005886,GO:0005887,GO:0007173,GO:0035577,GO:0038093,GO:0043113,GO:0043235,GO:0043312,GO:0070062	IPR003599,IPR007110,IPR013106,IPR013783,IPR036179	PF07686
ENSG00000185904	10	42475480	42495337	+	known	lncRNA	LINC00839	long intergenic non-protein coding RNA 839 [Source:HGNC Symbol;Acc:HGNC:28269]	ENST00000424751,ENST00000429940,ENST00000653292,ENST00000659650,ENST00000662209,ENST00000667964,ENST00000668072,ENST00000670637,ENST00000670679	184	651	3.28	12.23	4.7	16.59	-1.83903	1.28808e-05	0.00248304	DOWN	YES
ENSG00000267601	17	78855478	78855844	+	known	lncRNA	AC022966.2	novel transcript, antisense to TIMP2	ENST00000587434	110	23	23.06	5.12	33.08	6.94	2.24172	1.33433e-05	0.00255492	UP	YES
ENSG00000152583	4	87473335	87531061	-	known	protein_coding	SPARCL1	SPARC like 1 [Source:HGNC Symbol;Acc:HGNC:11220]	ENST00000282470,ENST00000418378,ENST00000434434,ENST00000458304,ENST00000503414,ENST00000509407,ENST00000512317,ENST00000535835,ENST00000541496,ENST00000543631	78	295	1.4	5.23	2.01	7.1	-1.93524	1.35624e-05	0.00257957	DOWN	YES	GO:0005509,GO:0005518,GO:0005576,GO:0005615,GO:0005788,GO:0007165,GO:0043687,GO:0044267,GO:0050840,GO:0062023,GO:0098978,GO:0099560	IPR001999,IPR002048,IPR002350,IPR003645,IPR011992,IPR015369,IPR016359,IPR018247,IPR019577,IPR036058	PF00050,PF09289,PF10591
ENSG00000170345	14	75278826	75282230	+	known	protein_coding	FOS	Fos proto-oncogene, AP-1 transcription factor subunit [Source:HGNC Symbol;Acc:HGNC:3796]	ENST00000303562,ENST00000535987,ENST00000554212,ENST00000554617,ENST00000555242,ENST00000555347,ENST00000555672,ENST00000555686,ENST00000556324,ENST00000557139	92	338	2.01	10.4	2.89	14.11	-1.89339	1.42458e-05	0.0026916	DOWN	YES	GO:0000790,GO:0000978,GO:0000979,GO:0000981,GO:0001102,GO:0001228,GO:0001661,GO:0003682,GO:0003700,GO:0005634,GO:0005654,GO:0005783,GO:0005829,GO:0006306,GO:0006357,GO:0006366,GO:0006954,GO:0007179,GO:0007399,GO:0007565,GO:0007568,GO:0009409,GO:0009416,GO:0009629,GO:0009636,GO:0016020,GO:0019221,GO:0030431,GO:0031668,GO:0032496,GO:0032570,GO:0032870,GO:0032993,GO:0034614,GO:0035902,GO:0035914,GO:…	IPR000837,IPR004827,IPR029816	PF00170
ENSG00000177301	1	110519837	110631474	-	known	protein_coding	KCNA2	potassium voltage-gated channel subfamily A member 2 [Source:HGNC Symbol;Acc:HGNC:6220]	ENST00000316361,ENST00000369770,ENST00000485317,ENST00000525120,ENST00000633222,ENST00000638477,ENST00000638532,ENST00000638616,ENST00000639048,ENST00000639227,ENST00000639233,ENST00000640450,ENST00000640680,ENST00000640774,ENST00000640956	11	66	0.1	0.4	0.14	0.54	-2.60104	1.45597e-05	0.00273281	DOWN	YES	GO:0005249,GO:0005251,GO:0005267,GO:0005789,GO:0005886,GO:0005887,GO:0006813,GO:0008076,GO:0014059,GO:0015271,GO:0016021,GO:0019228,GO:0019233,GO:0019894,GO:0021633,GO:0030027,GO:0030424,GO:0030425,GO:0031258,GO:0032809,GO:0033010,GO:0034765,GO:0043204,GO:0043679,GO:0044224,GO:0044305,GO:0045188,GO:0051260,GO:0071805,GO:0099056	IPR000210,IPR003131,IPR003968,IPR003972,IPR004049,IPR005821,IPR011333,IPR027359,IPR028325	PF00520,PF02214
ENSG00000047597	X	37685791	37732130	+	known	protein_coding	XK	X-linked Kx blood group [Source:HGNC Symbol;Acc:HGNC:12811]	ENST00000378616	23	107	0.19	0.93	0.27	1.26	-2.23398	1.51446e-05	0.00282403	DOWN	YES	GO:0005215,GO:0005886,GO:0006865,GO:0006874,GO:0008361,GO:0010961,GO:0016021,GO:0031133,GO:0042552,GO:0048741	IPR018629	PF09815
ENSG00000136250	7	36512941	36724549	-	known	protein_coding	AOAH	acyloxyacyl hydrolase [Source:HGNC Symbol;Acc:HGNC:548]	ENST00000414637,ENST00000435386,ENST00000480201,ENST00000487014,ENST00000491444,ENST00000495942,ENST00000543742,ENST00000612871,ENST00000614254,ENST00000617267,ENST00000617537,ENST00000621510	30	131	1.71	7.7	2.45	10.45	-2.14261	1.52871e-05	0.00283208	DOWN	YES	GO:0005509,GO:0005576,GO:0006631,GO:0009104,GO:0031410,GO:0050528	IPR001087,IPR008138,IPR008139,IPR011001,IPR039676	PF00657,PF03489
ENSG00000076716	X	133300103	133415489	-	known	protein_coding	GPC4	glypican 4 [Source:HGNC Symbol;Acc:HGNC:4452]	ENST00000370828	2246	655	19.32	5.92	27.71	8.04	1.76172	1.64762e-05	0.00303268	UP	YES	GO:0001523,GO:0005576,GO:0005634,GO:0005796,GO:0005886,GO:0006024,GO:0006027,GO:0009897,GO:0009966,GO:0009986,GO:0016477,GO:0043202,GO:0045202,GO:0062023,GO:0070062,GO:0098696,GO:0098978,GO:0099026,GO:0099560,GO:1904929,GO:1905475,GO:1905606	IPR001863,IPR019803,IPR031180	PF01153
ENSG00000169255	3	161083883	161105411	-	known	protein_coding	B3GALNT1	beta-1,3-N-acetylgalactosaminyltransferase 1 (globoside blood group) [Source:HGNC Symbol;Acc:HGNC:918]	ENST00000320474,ENST00000392779,ENST00000392781,ENST00000417187,ENST00000460353,ENST00000468268,ENST00000473142,ENST00000473285,ENST00000476999,ENST00000478383,ENST00000484127,ENST00000488170,ENST00000492353,ENST00000494173,ENST00000494818,ENST00000496295,ENST00000497487,ENST00000498216,ENST00000650695,ENST00000650733,ENST00000651117,ENST00000651147,ENST00000651178,ENST00000651254,ENST00000651282…	5	43	0.14	1.09	0.2	1.48	-3.12041	1.70322e-05	0.00311494	DOWN	YES	GO:0000139,GO:0005783,GO:0005794,GO:0006486,GO:0006487,GO:0006687,GO:0008376,GO:0008499,GO:0009312,GO:0016021,GO:0047273	IPR002659	PF01762
ENSG00000204970	5	140786136	141012347	+	known	protein_coding	PCDHA1	protocadherin alpha 1 [Source:HGNC Symbol;Acc:HGNC:8663]	ENST00000378133,ENST00000394633,ENST00000504120	4	39	0.06	0.68	0.09	0.92	-3.30148	1.73855e-05	0.00315903	DOWN	YES	GO:0005509,GO:0005576,GO:0005783,GO:0005887,GO:0007155,GO:0007156,GO:0007399	IPR002126,IPR013164,IPR015919,IPR020894,IPR030740,IPR031904	PF00028,PF08266,PF15974
ENSG00000167861	17	74950742	74973166	-	known	protein_coding	HID1	HID1 domain containing [Source:HGNC Symbol;Acc:HGNC:15736]	ENST00000318565,ENST00000425042,ENST00000525128,ENST00000528902,ENST00000530857,ENST00000530904,ENST00000532395,ENST00000532894,ENST00000532900,ENST00000534480,ENST00000578002,ENST00000579818,ENST00000581676,ENST00000583244	101	21	2.23	0.82	3.19	1.11	2.24982	1.74948e-05	0.00315903	UP	YES	GO:0000138,GO:0005737,GO:0005794,GO:0005797,GO:0005829,GO:0005881,GO:0006886,GO:0016020,GO:0070062,GO:0090498	IPR026705	PF12722
ENSG00000286042	6	79307669	79313384	-	known	lncRNA	LCAL1	lung cancer associated lncRNA 1 [Source:HGNC Symbol;Acc:HGNC:25837]	ENST00000651107,ENST00000651663,ENST00000651762	11	65	0.12	0.87	0.17	1.18	-2.57901	1.77014e-05	0.00316384	DOWN	YES
ENSG00000103495	16	29806106	29811164	+	known	protein_coding	MAZ	MYC associated zinc finger protein [Source:HGNC Symbol;Acc:HGNC:6914]	ENST00000219782,ENST00000322945,ENST00000545521,ENST00000561855,ENST00000562337,ENST00000562557,ENST00000563012,ENST00000563402,ENST00000565777,ENST00000566906,ENST00000567444,ENST00000568282,ENST00000568411,ENST00000568544,ENST00000569978,ENST00000616501	3634	1073	142.59	46.08	204.51	62.53	1.74383	1.77432e-05	0.00316384	UP	YES	GO:0000978,GO:0000981,GO:0003723,GO:0005634,GO:0006367,GO:0006369,GO:0008284,GO:0010628,GO:0014068,GO:0030335,GO:0045893,GO:0046872,GO:0051897,GO:2001234	IPR013087,IPR036236	PF00096
ENSG00000198914	2	104853287	104858574	+	known	protein_coding	POU3F3	POU class 3 homeobox 3 [Source:HGNC Symbol;Acc:HGNC:9216]	ENST00000361360,ENST00000674056	15	79	0.15	0.8	0.21	1.09	-2.41296	1.80866e-05	0.00318415	DOWN	YES	GO:0000790,GO:0000981,GO:0003700,GO:0005634,GO:0007417,GO:0007588,GO:0008284,GO:0010628,GO:0021799,GO:0021869,GO:0043066,GO:0043565,GO:0045892,GO:0045893,GO:0045944,GO:0048878,GO:0071837,GO:0072218,GO:0072227,GO:0072233,GO:0072236,GO:0072240	IPR000327,IPR001356,IPR009057,IPR010982,IPR013847,IPR016362,IPR017970	PF00046,PF00157
ENSG00000080493	4	71062667	71572087	+	known	protein_coding	SLC4A4	solute carrier family 4 member 4 [Source:HGNC Symbol;Acc:HGNC:11030]	ENST00000264485,ENST00000340595,ENST00000351898,ENST00000425175,ENST00000512686,ENST00000514331,ENST00000638464,ENST00000639096,ENST00000649996	1	26	0.14	0.23	0.2	0.31	-4.71651	1.81919e-05	0.00318415	DOWN	YES	GO:0005452,GO:0005886,GO:0005887,GO:0006814,GO:0008510,GO:0015701,GO:0016323,GO:0042802,GO:0051453,GO:0070062	IPR003020,IPR003024,IPR011531,IPR013769,IPR016152	PF00955,PF07565
ENSG00000282246	10	13610047	13655929	+	known	protein_coding	AL157392.5	novel protein	ENST00000595538,ENST00000596044,ENST00000601460	1	26	0.1	1.98	0.14	2.69	-4.71651	1.81919e-05	0.00318415	DOWN	YES
ENSG00000117479	1	169463909	169485944	-	known	protein_coding	SLC19A2	solute carrier family 19 member 2 [Source:HGNC Symbol;Acc:HGNC:10938]	ENST00000236137,ENST00000367804,ENST00000643377,ENST00000646596	542	152	6.5	1.93	9.32	2.62	1.81815	1.89608e-05	0.00329849	UP	YES	GO:0005886,GO:0008517,GO:0015234,GO:0015888,GO:0016021,GO:0042723,GO:0055085,GO:0071934	IPR002666,IPR028338,IPR036259	PF01770
ENSG00000180875	1	240489573	240612155	-	known	protein_coding	GREM2	gremlin 2, DAN family BMP antagonist [Source:HGNC Symbol;Acc:HGNC:17655]	ENST00000318160	585	166	6.02	1.79	8.63	2.44	1.80118	2.06582e-05	0.00357199	UP	YES	GO:0005125,GO:0005576,GO:0005615,GO:0008201,GO:0010172,GO:0019221,GO:0030509,GO:0036122,GO:0038098,GO:0042803,GO:0048263,GO:0060300	IPR004133,IPR006207,IPR017159,IPR029034	PF03045
ENSG00000220793	16	9156402	9156881	-	known	processed_pseudogene	RPL21P119	ribosomal protein L21 pseudogene 119 [Source:HGNC Symbol;Acc:HGNC:35614]	ENST00000484462	2	30	0.23	4.18	0.33	5.68	-3.92297	2.21969e-05	0.00381493	DOWN	YES
ENSG00000170516	4	46734827	46909245	-	known	protein_coding	COX7B2	cytochrome c oxidase subunit 7B2 [Source:HGNC Symbol;Acc:HGNC:24381]	ENST00000355591,ENST00000396533,ENST00000505102,ENST00000543208	3	34	0.32	3.85	0.46	5.23	-3.51857	2.3551e-05	0.00402341	DOWN	YES	GO:0004129,GO:0005746,GO:0016021,GO:0045277	IPR008433,IPR023272	PF05392
ENSG00000147257	X	133535745	133985594	-	known	protein_coding	GPC3	glypican 3 [Source:HGNC Symbol;Acc:HGNC:4451]	ENST00000370818,ENST00000394299,ENST00000406757,ENST00000631057,ENST00000666017,ENST00000666673,ENST00000667662,ENST00000669691	17	84	0.42	2.58	0.6	3.5	-2.32093	2.44967e-05	0.00416006	DOWN	YES	GO:0001523,GO:0001658,GO:0005576,GO:0005788,GO:0005796,GO:0005886,GO:0006024,GO:0006027,GO:0009617,GO:0009653,GO:0009948,GO:0009986,GO:0010171,GO:0016477,GO:0030282,GO:0030316,GO:0030324,GO:0030513,GO:0031226,GO:0035116,GO:0042074,GO:0043202,GO:0043687,GO:0044267,GO:0045732,GO:0045807,GO:0045879,GO:0045880,GO:0045926,GO:0046326,GO:0046658,GO:0050680,GO:0060422,GO:0060828,GO:0060976,GO:0062023,GO:…	IPR001863,IPR015501,IPR019803	PF01153
ENSG00000111262	12	4909905	4918256	+	known	protein_coding	KCNA1	potassium voltage-gated channel subfamily A member 1 [Source:HGNC Symbol;Acc:HGNC:6218]	ENST00000382545,ENST00000543874,ENST00000639306,ENST00000639680	0	20	0	0.48	0	0.66	-4.338	2.55826e-05	0.00429337	DOWN	YES	GO:0001964,GO:0005249,GO:0005251,GO:0005267,GO:0005783,GO:0005829,GO:0005886,GO:0005887,GO:0006813,GO:0006937,GO:0007268,GO:0007405,GO:0008076,GO:0009986,GO:0010644,GO:0010960,GO:0015079,GO:0016021,GO:0016324,GO:0019228,GO:0021766,GO:0023041,GO:0030054,GO:0030424,GO:0030425,GO:0031410,GO:0033270,GO:0034613,GO:0042391,GO:0042734,GO:0043025,GO:0043204,GO:0043679,GO:0044224,GO:0044305,GO:0045202,GO:…	IPR000210,IPR003131,IPR003968,IPR003972,IPR004048,IPR005821,IPR011333,IPR027359,IPR028325	PF00520,PF02214
ENSG00000286185	1	149390623	149556361	+	known	protein_coding	AC242842.3	novel protein, identical to neuroblastoma breakpoint family, member 19 NBPF19	ENST00000621744	0	20	0	0.06	0	0.08	-4.338	2.55826e-05	0.00429337	DOWN	YES
ENSG00000256209	12	131462853	131529894	-	known	lncRNA	AC073578.1	novel transcript	ENST00000535133,ENST00000653719,ENST00000656260,ENST00000658806,ENST00000669418,ENST00000669538	1	25	0.05	1.2	0.07	1.62	-4.65993	2.70281e-05	0.00450942	DOWN	YES
ENSG00000175084	2	219418377	219426734	+	known	protein_coding	DES	desmin [Source:HGNC Symbol;Acc:HGNC:2770]	ENST00000373960,ENST00000477226,ENST00000483395,ENST00000492726	324	1065	9.56	31.66	13.7	42.97	-1.73286	2.76465e-05	0.00458578	DOWN	YES	GO:0005200,GO:0005634,GO:0005829,GO:0005882,GO:0005916,GO:0006936,GO:0007010,GO:0008016,GO:0008092,GO:0014704,GO:0030018,GO:0030049,GO:0031594,GO:0042383,GO:0042802,GO:0045109,GO:0045111,GO:0070062,GO:0097512	IPR006821,IPR018039,IPR039008,IPR042180	PF00038,PF04732
ENSG00000133935	14	75649791	75660876	-	known	protein_coding	ERG28	ergosterol biosynthesis 28 homolog [Source:HGNC Symbol;Acc:HGNC:1187]	ENST00000256319	1638	493	31.4	9.94	45.03	13.49	1.7162	2.85445e-05	0.00470737	UP	YES	GO:0005789,GO:0006696,GO:0016021,GO:0030133,GO:0030674	IPR005352	PF03694
ENSG00000102931	16	57245259	57253635	+	known	protein_coding	ARL2BP	ADP ribosylation factor like GTPase 2 binding protein [Source:HGNC Symbol;Acc:HGNC:17146]	ENST00000219204,ENST00000562023,ENST00000563234,ENST00000565794	220	731	5.05	17.63	7.24	23.92	-1.74844	2.96606e-05	0.00486331	DOWN	YES	GO:0003713,GO:0005634,GO:0005758,GO:0005759,GO:0005813,GO:0005819,GO:0005829,GO:0005929,GO:0007165,GO:0030496,GO:0030695,GO:0042531,GO:0050796,GO:0051457	IPR023379,IPR038849,IPR042541	PF11527
ENSG00000145526	5	19471296	20575873	-	known	protein_coding	CDH18	cadherin 18 [Source:HGNC Symbol;Acc:HGNC:1757]	ENST00000274170,ENST00000382275,ENST00000502796,ENST00000503132,ENST00000506372,ENST00000507632,ENST00000507958,ENST00000508350,ENST00000510297,ENST00000511273,ENST00000511423,ENST00000515257	13	69	0.31	1.96	0.44	2.66	-2.42416	3.10305e-05	0.00505885	DOWN	YES	GO:0000902,GO:0005509,GO:0005886,GO:0005913,GO:0007043,GO:0007156,GO:0008092,GO:0009986,GO:0016021,GO:0016339,GO:0016342,GO:0034332,GO:0042803,GO:0044331,GO:0045296,GO:0098609	IPR000233,IPR002126,IPR015919,IPR020894,IPR027397,IPR039808	PF00028,PF01049
ENSG00000188488	14	94561442	94593118	+	known	protein_coding	SERPINA5	serpin family A member 5 [Source:HGNC Symbol;Acc:HGNC:8723]	ENST00000329597,ENST00000553511,ENST00000553780,ENST00000554220,ENST00000554276,ENST00000554633,ENST00000554866,ENST00000555681,ENST00000556064,ENST00000556730,ENST00000556775,ENST00000557598	105	361	2.17	7.95	3.11	10.79	-1.79768	3.23564e-05	0.00524504	DOWN	YES	GO:0001972,GO:0002020,GO:0002080,GO:0004867,GO:0005539,GO:0005576,GO:0005615,GO:0006869,GO:0007283,GO:0007342,GO:0007596,GO:0008201,GO:0009897,GO:0010951,GO:0016020,GO:0031091,GO:0031094,GO:0031210,GO:0032190,GO:0032991,GO:0036024,GO:0036025,GO:0036026,GO:0036027,GO:0036028,GO:0036029,GO:0036030,GO:0051346,GO:0061107,GO:0070062,GO:0097181,GO:0097182,GO:0097183	IPR000215,IPR023795,IPR023796,IPR036186,IPR042178,IPR042185	PF00079
ENSG00000050628	1	70852353	71047808	-	known	protein_coding	PTGER3	prostaglandin E receptor 3 [Source:HGNC Symbol;Acc:HGNC:9595]	ENST00000306666,ENST00000351052,ENST00000354608,ENST00000356595,ENST00000361210,ENST00000370924,ENST00000370931,ENST00000370932,ENST00000460330,ENST00000479353,ENST00000497146,ENST00000628037	572	168	6.88	2.22	9.87	3.02	1.75148	3.39451e-05	0.00547149	UP	YES	GO:0004957,GO:0005635,GO:0005886,GO:0005887,GO:0006954,GO:0007186,GO:0007189,GO:0007200,GO:0007204,GO:0008219,GO:0014827,GO:0016021,GO:0031622,GO:0060455	IPR000265,IPR000276,IPR001244,IPR001481,IPR008365,IPR017452	PF00001
ENSG00000163590	3	160755602	161078902	+	known	protein_coding	PPM1L	protein phosphatase, Mg2+/Mn2+ dependent 1L [Source:HGNC Symbol;Acc:HGNC:16381]	ENST00000295839,ENST00000464260,ENST00000480117,ENST00000497343,ENST00000498165	12	65	0.1	0.55	0.15	0.75	-2.45348	3.47188e-05	0.00556477	DOWN	YES	GO:0000165,GO:0004722,GO:0004724,GO:0005789,GO:0007178,GO:0016021,GO:0030148,GO:0046872,GO:0070062	IPR000222,IPR001932,IPR015655,IPR036457	PF00481
ENSG00000284668	1	3976133	4012704	+	known	lncRNA	LINC02780	long intergenic non-protein coding RNA 2780 [Source:HGNC Symbol;Acc:HGNC:54300]	ENST00000641078,ENST00000641562,ENST00000642026	5	40	0.34	3.01	0.49	4.09	-3.01607	3.9138e-05	0.00623802	DOWN	YES
ENSG00000102683	13	23180952	23325165	+	known	protein_coding	SGCG	sarcoglycan gamma [Source:HGNC Symbol;Acc:HGNC:10809]	ENST00000218867	19	0	0.54	0	0.77	0	4.23185	4.06613e-05	0.00637852	UP	YES	GO:0005654,GO:0005737,GO:0005856,GO:0005886,GO:0007517,GO:0016012,GO:0016021,GO:0042383,GO:0048738,GO:0060047	IPR006875,IPR027660,IPR039972	PF04790
ENSG00000255114	11	119044188	119045493	+	known	lncRNA	AP003392.3	novel transcript, antisense to HYOU1	ENST00000531886	19	0	1.54	0	2.21	0	4.23185	4.06613e-05	0.00637852	UP	YES
ENSG00000122641	7	41667168	41705834	-	known	protein_coding	INHBA	inhibin subunit beta A [Source:HGNC Symbol;Acc:HGNC:6066]	ENST00000242208,ENST00000416150,ENST00000442711,ENST00000464515,ENST00000638023	1002	305	10.63	3.12	15.25	4.23	1.69993	4.06902e-05	0.00637852	UP	YES	GO:0000082,GO:0001541,GO:0001942,GO:0002244,GO:0005125,GO:0005160,GO:0005179,GO:0005576,GO:0005615,GO:0006357,GO:0006952,GO:0007050,GO:0007166,GO:0007267,GO:0007399,GO:0008083,GO:0008285,GO:0008584,GO:0010628,GO:0010862,GO:0017046,GO:0021773,GO:0030154,GO:0030218,GO:0030308,GO:0032270,GO:0032924,GO:0034711,GO:0035987,GO:0042326,GO:0042476,GO:0042493,GO:0042541,GO:0042701,GO:0042802,GO:0042981,GO:…	IPR000491,IPR001111,IPR001839,IPR015615,IPR017948,IPR029034	PF00019,PF00688
ENSG00000186204	19	15673018	15697174	+	known	protein_coding	CYP4F12	cytochrome P450 family 4 subfamily F member 12 [Source:HGNC Symbol;Acc:HGNC:18857]	ENST00000324632,ENST00000430608,ENST00000451750,ENST00000517734,ENST00000518629,ENST00000546608,ENST00000546792,ENST00000547332,ENST00000547471,ENST00000548237,ENST00000548435,ENST00000548501,ENST00000549622,ENST00000550264,ENST00000550308,ENST00000550627,ENST00000551607	54	197	1.45	5.89	2.08	8	-1.88324	4.45435e-05	0.00694441	DOWN	YES	GO:0000038,GO:0001676,GO:0003091,GO:0003095,GO:0005506,GO:0005737,GO:0005789,GO:0008392,GO:0016021,GO:0016324,GO:0017144,GO:0018685,GO:0019369,GO:0019373,GO:0020037,GO:0036101,GO:0042360,GO:0043231,GO:0050051,GO:0055078,GO:0055114,GO:0070330	IPR001128,IPR002401,IPR017972,IPR036396	PF00067
ENSG00000221866	7	132123332	132648688	-	known	protein_coding	PLXNA4	plexin A4 [Source:HGNC Symbol;Acc:HGNC:9102]	ENST00000321063,ENST00000359827,ENST00000378539,ENST00000423507,ENST00000496550	8	50	0.02	0.38	0.03	0.52	-2.65993	4.60502e-05	0.00712039	DOWN	YES	GO:0002116,GO:0005886,GO:0005887,GO:0007162,GO:0008360,GO:0017154,GO:0021612,GO:0021615,GO:0021637,GO:0021644,GO:0021784,GO:0021793,GO:0021960,GO:0030334,GO:0043087,GO:0048485,GO:0048841,GO:0050772,GO:0050923,GO:0071526,GO:1902287	IPR001627,IPR002165,IPR002909,IPR008936,IPR013548,IPR013783,IPR014756,IPR015943,IPR016201,IPR031148,IPR036352,IPR041019,IPR041362	PF01403,PF01437,PF01833,PF08337,PF17960,PF18020
ENSG00000286078	9	129503461	129506433	-	known	lncRNA	AL391056.2	novel transcript	ENST00000652329	6	43	0.33	2.42	0.47	3.28	-2.85738	4.61715e-05	0.00712039	DOWN	YES
ENSG00000162772	1	212565334	212620777	+	known	protein_coding	ATF3	activating transcription factor 3 [Source:HGNC Symbol;Acc:HGNC:785]	ENST00000336937,ENST00000341491,ENST00000366981,ENST00000366983,ENST00000366985,ENST00000366987,ENST00000464547,ENST00000465155,ENST00000492118,ENST00000613104,ENST00000613954	1055	327	29.75	10.93	42.67	14.83	1.67381	5.07954e-05	0.00779136	UP	YES	GO:0000122,GO:0000790,GO:0000976,GO:0000977,GO:0000978,GO:0000981,GO:0001227,GO:0001228,GO:0003700,GO:0003714,GO:0005634,GO:0005654,GO:0005730,GO:0006094,GO:0008284,GO:0034198,GO:0035914,GO:0036499,GO:0042802,GO:0042803,GO:0044212,GO:0045944,GO:0046982,GO:0061394,GO:0070373,GO:1903984,GO:1990440,GO:1990622	IPR000837,IPR004827,IPR029812	PF00170
ENSG00000236008	2	8461703	8592903	-	known	lncRNA	LINC01814	long intergenic non-protein coding RNA 1814 [Source:HGNC Symbol;Acc:HGNC:52618]	ENST00000418358,ENST00000436187,ENST00000454224,ENST00000648035,ENST00000648900,ENST00000650238,ENST00000655346,ENST00000660229,ENST00000662379,ENST00000664719,ENST00000670008,ENST00000670389	5	39	0.15	1.04	0.22	1.42	-2.97955	5.1885e-05	0.00791593	DOWN	YES
ENSG00000279232	5	98792861	98795766	-	known	lncRNA	AC008522.1	novel transcript, antisense to RGMB	ENST00000624710,ENST00000639479	7	46	0.11	0.74	0.16	1	-2.73228	5.25437e-05	0.00797378	DOWN	YES
ENSG00000250722	5	42799880	42887392	-	known	protein_coding	SELENOP	selenoprotein P [Source:HGNC Symbol;Acc:HGNC:10751]	ENST00000505309,ENST00000506078,ENST00000506577,ENST00000507920,ENST00000508937,ENST00000509276,ENST00000510650,ENST00000510965,ENST00000511224,ENST00000512980,ENST00000513303,ENST00000514218,ENST00000514403,ENST00000514985,ENST00000515626	42	157	1.25	3.76	1.79	5.11	-1.91838	5.33745e-05	0.00805701	DOWN	YES	GO:0001887,GO:0002576,GO:0005576,GO:0005615,GO:0006979,GO:0007420,GO:0007626,GO:0008430,GO:0009791,GO:0010269,GO:0019953,GO:0031089,GO:0040008,GO:0070062	IPR007671,IPR007672,IPR037941	PF04592,PF04593
ENSG00000158258	3	139935185	140577397	+	known	protein_coding	CLSTN2	calsyntenin 2 [Source:HGNC Symbol;Acc:HGNC:17448]	ENST00000458420,ENST00000511524	476	1480	3.23	7.52	4.63	10.2	-1.65264	5.43474e-05	0.00816069	DOWN	YES	GO:0000139,GO:0005509,GO:0005789,GO:0007156,GO:0009986,GO:0045211,GO:0050806,GO:0051965,GO:0098978,GO:0099061	IPR002126,IPR013320,IPR015919,IPR026914	PF00028
ENSG00000134042	18	50795120	50825402	-	known	protein_coding	MRO	maestro [Source:HGNC Symbol;Acc:HGNC:24121]	ENST00000256425,ENST00000398439,ENST00000428869,ENST00000431965,ENST00000436348,ENST00000585524,ENST00000587291,ENST00000588444,ENST00000590988,ENST00000592966,ENST00000610511	39	147	0.71	3.27	1.01	4.43	-1.93034	5.64484e-05	0.0084318	DOWN	YES	GO:0005730	IPR016024
ENSG00000254585	15	23643549	23647867	-	known	protein_coding	MAGEL2	MAGE family member L2 [Source:HGNC Symbol;Acc:HGNC:6814]	ENST00000650528	4	35	0.04	0.37	0.06	0.5	-3.14536	5.78038e-05	0.00858929	DOWN	YES	GO:0004842,GO:0005634,GO:0005768,GO:0005769,GO:0005829,GO:0034314,GO:0042147,GO:0042752,GO:0045892,GO:0048511,GO:0051127,GO:0070534	IPR002190,IPR037445,IPR041898,IPR041899	PF01454
ENSG00000169174	1	55039447	55064852	+	known	protein_coding	PCSK9	proprotein convertase subtilisin/kexin type 9 [Source:HGNC Symbol;Acc:HGNC:20001]	ENST00000302118,ENST00000490692,ENST00000673662,ENST00000673726,ENST00000673903,ENST00000673913	1076	338	13.46	4.44	19.3	6.02	1.65451	6.04768e-05	0.00891926	UP	YES	GO:0001822,GO:0001889,GO:0001920,GO:0002092,GO:0003723,GO:0004252,GO:0005576,GO:0005615,GO:0005737,GO:0005764,GO:0005765,GO:0005769,GO:0005770,GO:0005783,GO:0005788,GO:0005791,GO:0005794,GO:0005886,GO:0006641,GO:0006644,GO:0006915,GO:0007041,GO:0008203,GO:0009267,GO:0009986,GO:0010469,GO:0010989,GO:0016540,GO:0019871,GO:0022008,GO:0030134,GO:0030169,GO:0030182,GO:0030547,GO:0031232,GO:0032802,GO:…	IPR000209,IPR010259,IPR015500,IPR034193,IPR036852,IPR037045,IPR041051,IPR041052,IPR041254	PF00082,PF05922,PF18459,PF18463,PF18464
ENSG00000144649	3	42979267	43060211	+	known	protein_coding	GASK1A	golgi associated kinase 1A [Source:HGNC Symbol;Acc:HGNC:24485]	ENST00000273146,ENST00000430121,ENST00000434206,ENST00000488863,ENST00000492161	1	23	0.01	0.43	0.02	0.59	-4.53964	6.06497e-05	0.00891926	DOWN	YES	GO:0005576,GO:0005783,GO:0005794,GO:0005901,GO:0043231	IPR029207	PF15051
ENSG00000080854	11	133896438	133956985	-	known	protein_coding	IGSF9B	immunoglobulin superfamily member 9B [Source:HGNC Symbol;Acc:HGNC:32326]	ENST00000321016,ENST00000526663,ENST00000527648,ENST00000530957,ENST00000533160,ENST00000533871,ENST00000564347	12	62	0.14	0.16	0.2	0.21	-2.38531	6.18285e-05	0.00899983	DOWN	YES	GO:0007156,GO:0007399,GO:0014069,GO:0016021,GO:0019900,GO:0030054,GO:0030425,GO:0043025,GO:0045211,GO:0060077,GO:0097151,GO:0098982,GO:0099560,GO:0099629	IPR003598,IPR003599,IPR003961,IPR007110,IPR013106,IPR013783,IPR036116,IPR036179	PF13895
ENSG00000260537	16	70299194	70372582	+	known	protein_coding	AC012184.2	novel protein, DDX19B and DDX19A readthrough	ENST00000443119,ENST00000565116,ENST00000567706	12	62	0.72	3.88	1.04	5.27	-2.38531	6.18285e-05	0.00899983	DOWN	YES
ENSG00000162624	1	75128434	75161533	+	known	protein_coding	LHX8	LIM homeobox 8 [Source:HGNC Symbol;Acc:HGNC:28838]	ENST00000294638,ENST00000356261,ENST00000607240	31	3	0.73	0.08	1.04	0.1	3.35316	6.30257e-05	0.00908142	UP	YES	GO:0000790,GO:0000977,GO:0000981,GO:0001674,GO:0005634,GO:0007611,GO:0008585,GO:0021884,GO:0030182,GO:0042475,GO:0045944,GO:0046872	IPR001356,IPR001781,IPR009057,IPR017970	PF00046,PF00412
ENSG00000225555	21	34353099	34375364	-	known	lncRNA	AP000320.1	novel transcript	ENST00000440403	3	31	0.05	0.54	0.08	0.74	-3.38531	6.30257e-05	0.00908142	DOWN	YES
ENSG00000231864	9	137063535	137064581	+	known	lncRNA	AL807752.3	novel transcript	ENST00000456356	18	0	1.31	0	1.88	0	4.15385	6.51568e-05	0.00933707	UP	YES
ENSG00000153294	6	47685864	47722021	+	known	protein_coding	ADGRF4	adhesion G protein-coupled receptor F4 [Source:HGNC Symbol;Acc:HGNC:19011]	ENST00000283303,ENST00000327753,ENST00000371220	2	27	0.03	0.4	0.04	0.54	-3.77096	6.54544e-05	0.00933707	DOWN	YES	GO:0004930,GO:0007166,GO:0007186,GO:0016021	IPR000203,IPR000832,IPR008078,IPR017981	PF00002,PF01825
ENSG00000051108	16	56932142	56944864	+	known	protein_coding	HERPUD1	homocysteine inducible ER protein with ubiquitin like domain 1 [Source:HGNC Symbol;Acc:HGNC:13744]	ENST00000300302,ENST00000344114,ENST00000379792,ENST00000439977,ENST00000562914,ENST00000563343,ENST00000563781,ENST00000563911,ENST00000564678,ENST00000565966,ENST00000566550,ENST00000567944,ENST00000568358,ENST00000568651,ENST00000568676,ENST00000568814,ENST00000569429,ENST00000569569,ENST00000570273	1651	528	49.36	17.54	70.8	23.81	1.62866	6.7404e-05	0.00956734	UP	YES	GO:0005783,GO:0005789,GO:0006511,GO:0006986,GO:0016020,GO:0016021,GO:0030968,GO:0030970,GO:0031396,GO:0032469,GO:0034976,GO:0036499,GO:0043154,GO:0044325,GO:1902236,GO:1903069,GO:1903071,GO:1990037,GO:1990756,GO:2001243	IPR000626,IPR029071,IPR039751	PF00240
ENSG00000115844	2	172099438	172102900	-	known	protein_coding	DLX2	distal-less homeobox 2 [Source:HGNC Symbol;Acc:HGNC:2915]	ENST00000234198,ENST00000466293	251	73	4.57	1.46	6.55	1.99	1.76564	6.79464e-05	0.00959659	UP	YES	GO:0000122,GO:0000790,GO:0000978,GO:0000981,GO:0001228,GO:0003682,GO:0003700,GO:0003727,GO:0005634,GO:0006357,GO:0007420,GO:0009954,GO:0021544,GO:0021766,GO:0021772,GO:0021882,GO:0021893,GO:0030154,GO:0042475,GO:0043565,GO:0045597,GO:0045746,GO:0045944,GO:0046533,GO:0048701,GO:0048715,GO:0048755,GO:0051216,GO:1902871	IPR000047,IPR001356,IPR009057,IPR017970,IPR020479,IPR022135	PF00046,PF12413
ENSG00000145147	4	20251905	20620561	+	known	protein_coding	SLIT2	slit guidance ligand 2 [Source:HGNC Symbol;Acc:HGNC:11086]	ENST00000273739,ENST00000503823,ENST00000503837,ENST00000504154,ENST00000508541,ENST00000508824,ENST00000509099,ENST00000509394,ENST00000509941,ENST00000511508,ENST00000512993,ENST00000622093	459	140	3.08	0.89	4.42	1.21	1.69699	6.99569e-05	0.00983188	UP	YES	GO:0001657,GO:0001933,GO:0002042,GO:0002689,GO:0003180,GO:0003184,GO:0005095,GO:0005509,GO:0005576,GO:0005615,GO:0005737,GO:0005886,GO:0007411,GO:0008045,GO:0008201,GO:0009986,GO:0010593,GO:0010596,GO:0014912,GO:0016020,GO:0021836,GO:0021972,GO:0030308,GO:0030336,GO:0030837,GO:0031290,GO:0032870,GO:0035385,GO:0042802,GO:0042803,GO:0043065,GO:0043116,GO:0043237,GO:0043394,GO:0048495,GO:0048754,GO:…	IPR000152,IPR000372,IPR000483,IPR000742,IPR001611,IPR001791,IPR001881,IPR003591,IPR003645,IPR006207,IPR013032,IPR013320,IPR018097,IPR032675	PF00008,PF00054,PF01462,PF01463,PF12661,PF13855
ENSG00000170961	8	121612116	121641440	-	known	protein_coding	HAS2	hyaluronan synthase 2 [Source:HGNC Symbol;Acc:HGNC:4819]	ENST00000303924	168	46	1.7	0.49	2.43	0.67	1.85268	7.04684e-05	0.00985521	UP	YES	GO:0001570,GO:0001822,GO:0005737,GO:0005887,GO:0008284,GO:0010838,GO:0014911,GO:0030213,GO:0030335,GO:0035810,GO:0036120,GO:0036302,GO:0042802,GO:0044849,GO:0044853,GO:0045226,GO:0050501,GO:0051549,GO:0060349,GO:0070295,GO:0071347,GO:0071356,GO:0071498,GO:0085029,GO:0090500,GO:1900026,GO:1900127,GO:1900625,GO:1901201	IPR028371,IPR029044
ENSG00000120738	5	138465479	138469303	+	known	protein_coding	EGR1	early growth response 1 [Source:HGNC Symbol;Acc:HGNC:3238]	ENST00000239938	539	1641	7.49	23.96	10.74	32.52	-1.62229	7.17194e-05	0.00998124	DOWN	YES	GO:0000122,GO:0000790,GO:0000976,GO:0000977,GO:0000981,GO:0001228,GO:0001666,GO:0002931,GO:0003677,GO:0003700,GO:0005634,GO:0005654,GO:0005737,GO:0006357,GO:0006366,GO:0008270,GO:0009749,GO:0010385,GO:0010628,GO:0030217,GO:0030509,GO:0032868,GO:0032922,GO:0033233,GO:0035035,GO:0035914,GO:0042981,GO:0043565,GO:0044729,GO:0044849,GO:0045080,GO:0045475,GO:0045893,GO:0045944,GO:0046886,GO:0050725,GO:…	IPR013087,IPR021839,IPR021849,IPR036236	PF00096,PF11914,PF11928
ENSG00000266086	17	57989038	58007246	-	known	protein_coding	AC015813.2	novel transcript	ENST00000578794,ENST00000665125	24	98	0.87	3.53	1.25	4.8	-2.04582	7.26883e-05	0.010067	DOWN	YES
ENSG00000143631	1	152302165	152325239	-	known	protein_coding	FLG	filaggrin [Source:HGNC Symbol;Acc:HGNC:3748]	ENST00000368799	66	226	0.22	0.77	0.31	1.05	-1.79186	7.49351e-05	0.010328	DOWN	YES	GO:0001533,GO:0005198,GO:0005509,GO:0005634,GO:0005829,GO:0005882,GO:0007275,GO:0018149,GO:0030216,GO:0030280,GO:0036457,GO:0043231,GO:0046914,GO:0061436,GO:0062023,GO:0070268	IPR001751,IPR002048,IPR003303,IPR011992,IPR013787,IPR018247,IPR034325	PF01023,PF03516
ENSG00000126970	X	64915802	65034713	-	known	protein_coding	ZC4H2	zinc finger C4H2-type containing [Source:HGNC Symbol;Acc:HGNC:24931]	ENST00000337990,ENST00000374839,ENST00000447788,ENST00000476032,ENST00000488406,ENST00000488608,ENST00000488831,ENST00000492653	4	34	0.08	1.23	0.11	1.67	-3.10354	7.85917e-05	0.0107799	DOWN	YES	GO:0005634,GO:0005737,GO:0007399,GO:0007528,GO:0021522,GO:0030054,GO:0045211,GO:0045666,GO:0046872	IPR018482	PF10146
ENSG00000113532	5	100806933	100903282	-	known	protein_coding	ST8SIA4	ST8 alpha-N-acetyl-neuraminide alpha-2,8-sialyltransferase 4 [Source:HGNC Symbol;Acc:HGNC:10871]	ENST00000231461,ENST00000451528,ENST00000507360,ENST00000523381	67	14	0.83	0.12	1.2	0.17	2.24266	8.07126e-05	0.0110179	UP	YES	GO:0000139,GO:0001574,GO:0003828,GO:0006464,GO:0006486,GO:0006491,GO:0007399,GO:0009311,GO:0016021,GO:0033691	IPR001675,IPR012163,IPR038578	PF00777
ENSG00000078098	2	162170684	162245151	-	known	protein_coding	FAP	fibroblast activation protein alpha [Source:HGNC Symbol;Acc:HGNC:3590]	ENST00000188790,ENST00000422436,ENST00000443424,ENST00000447386,ENST00000450031,ENST00000461506,ENST00000462608,ENST00000465088,ENST00000465424,ENST00000480044,ENST00000480838,ENST00000493182,ENST00000497414,ENST00000627638	483	150	9.17	3.16	13.15	4.28	1.67099	8.39948e-05	0.0114113	UP	YES	GO:0001525,GO:0002020,GO:0004175,GO:0004222,GO:0004252,GO:0005178,GO:0005615,GO:0005737,GO:0005886,GO:0005925,GO:0006508,GO:0007155,GO:0008233,GO:0008236,GO:0008239,GO:0009986,GO:0010710,GO:0010716,GO:0016021,GO:0030027,GO:0031258,GO:0032587,GO:0042803,GO:0043542,GO:0045177,GO:0045178,GO:0046983,GO:0051603,GO:0051917,GO:0060244,GO:0071158,GO:0071438,GO:0071850,GO:0097325,GO:1900119,GO:1902362,GO:…	IPR001375,IPR002469,IPR002471,IPR029058,IPR031245,IPR038554	PF00326,PF00930
ENSG00000168824	4	4348140	4419058	+	known	protein_coding	NSG1	neuronal vesicle trafficking associated 1 [Source:HGNC Symbol;Acc:HGNC:18790]	ENST00000397958,ENST00000421177,ENST00000433139,ENST00000450293,ENST00000504171,ENST00000504347,ENST00000505246,ENST00000506380,ENST00000513555,ENST00000513829,ENST00000621129	7	44	0.14	1.61	0.2	2.18	-2.66815	8.6731e-05	0.0117272	DOWN	YES	GO:0001881,GO:0001921,GO:0005102,GO:0005634,GO:0005737,GO:0005768,GO:0005770,GO:0005783,GO:0005789,GO:0006915,GO:0007212,GO:0016021,GO:0016197,GO:0016328,GO:0030425,GO:0030659,GO:0031901,GO:0032051,GO:0032580,GO:0032585,GO:0032588,GO:0036477,GO:0042982,GO:0043202,GO:0045211,GO:0048268,GO:0055038,GO:0098814,GO:0098845,GO:0098887,GO:0098978,GO:0099003,GO:0099627,GO:0099630,GO:1900271	IPR009431	PF06387
ENSG00000006128	7	97732084	97740472	+	known	protein_coding	TAC1	tachykinin precursor 1 [Source:HGNC Symbol;Acc:HGNC:11517]	ENST00000319273,ENST00000346867,ENST00000350485,ENST00000491437,ENST00000495916	292	87	13.98	4.67	20.05	6.33	1.73081	8.88077e-05	0.0119513	UP	YES	GO:0001878,GO:0002675,GO:0003085,GO:0005576,GO:0005615,GO:0005623,GO:0005886,GO:0006954,GO:0007186,GO:0007204,GO:0007217,GO:0007218,GO:0007267,GO:0007268,GO:0007320,GO:0007616,GO:0008217,GO:0008306,GO:0009582,GO:0009725,GO:0010459,GO:0010634,GO:0019233,GO:0019731,GO:0019732,GO:0030424,GO:0031640,GO:0031835,GO:0031836,GO:0031837,GO:0032224,GO:0032230,GO:0032496,GO:0035815,GO:0043025,GO:0043278,GO:…	IPR008215,IPR008216,IPR013055
ENSG00000123643	5	151437046	151492379	+	known	protein_coding	SLC36A1	solute carrier family 36 member 1 [Source:HGNC Symbol;Acc:HGNC:18761]	ENST00000243389,ENST00000429484,ENST00000517628,ENST00000517945,ENST00000519829,ENST00000520111,ENST00000520701,ENST00000521351,ENST00000521925,ENST00000522185,ENST00000616007	1595	520	12.9	4.41	18.5	5.99	1.6009	8.92911e-05	0.01196	UP	YES	GO:0003333,GO:0005280,GO:0005765,GO:0005783,GO:0005886,GO:0006811,GO:0006865,GO:0015078,GO:0015171,GO:0015180,GO:0015187,GO:0015193,GO:0015808,GO:0015816,GO:0016021,GO:0035524,GO:1902600	IPR013057	PF01490
ENSG00000183580	5	15500180	15939795	+	known	protein_coding	FBXL7	F-box and leucine rich repeat protein 7 [Source:HGNC Symbol;Acc:HGNC:13604]	ENST00000329673,ENST00000504595,ENST00000510662	12	60	0.13	0.65	0.19	0.88	-2.338	9.12869e-05	0.0120169	DOWN	YES	GO:0000086,GO:0000151,GO:0000209,GO:0000278,GO:0004842,GO:0005813,GO:0005829,GO:0006511,GO:0008283,GO:0010265,GO:0010972,GO:0016567,GO:0019005,GO:0031146,GO:0043687,GO:0051301	IPR001611,IPR001810,IPR006553,IPR032675,IPR036047	PF12937,PF13516
ENSG00000250041	11	10884158	10899364	-	known	lncRNA	AC069360.1	novel transcript	ENST00000503469,ENST00000533941,ENST00000661618,ENST00000668046	12	60	0.63	2.7	0.91	3.66	-2.338	9.12869e-05	0.0120169	DOWN	YES
ENSG00000166432	X	101882288	101932079	-	known	protein_coding	ZMAT1	zinc finger matrin-type 1 [Source:HGNC Symbol;Acc:HGNC:29377]	ENST00000372782,ENST00000458570,ENST00000488347,ENST00000490757,ENST00000494068,ENST00000540921,ENST00000651725	1	22	0.01	0.26	0.02	0.36	-4.47551	9.16228e-05	0.0120169	DOWN	YES	GO:0003677,GO:0005634,GO:0008270	IPR003604,IPR013087,IPR036236
ENSG00000285329	16	3365099	3479550	+	known	protein_coding	AC025283.2	novel protein	ENST00000575785,ENST00000576906	1	22	0.06	1.59	0.09	2.16	-4.47551	9.16228e-05	0.0120169	DOWN	YES
ENSG00000227706	6	67878316	67889339	-	known	lncRNA	AL713998.1	novel transcript	ENST00000412872,ENST00000652869,ENST00000654364,ENST00000657794,ENST00000658272,ENST00000658972,ENST00000660755,ENST00000660756,ENST00000661172,ENST00000662821,ENST00000663640,ENST00000666873,ENST00000667200,ENST00000670870	37	5	0.97	0.18	1.39	0.25	2.87145	9.18219e-05	0.0120169	UP	YES
ENSG00000140632	16	4803203	4847288	-	known	protein_coding	GLYR1	glyoxylate reductase 1 homolog [Source:HGNC Symbol;Acc:HGNC:24434]	ENST00000321919,ENST00000436648,ENST00000586095,ENST00000586901,ENST00000587297,ENST00000587875,ENST00000587936,ENST00000588297,ENST00000588732,ENST00000589389,ENST00000591159,ENST00000591451,ENST00000591846	561	1675	8.28	24.09	11.87	32.69	-1.59416	9.40615e-05	0.0122198	DOWN	YES	GO:0000786,GO:0003677,GO:0005654,GO:0005794,GO:0005829,GO:0016491,GO:0016607,GO:0035064,GO:0042393,GO:0050661,GO:0051287	IPR000313,IPR006115,IPR008927,IPR013328,IPR029154,IPR035501,IPR036291	PF00855,PF03446,PF14833
ENSG00000148408	9	137877782	138124624	+	known	protein_coding	CACNA1B	calcium voltage-gated channel subunit alpha1 B [Source:HGNC Symbol;Acc:HGNC:1389]	ENST00000277549,ENST00000277551,ENST00000371355,ENST00000371357,ENST00000371363,ENST00000371372,ENST00000413253	2	26	0.01	0.16	0.01	0.22	-3.71651	9.46577e-05	0.0122198	DOWN	YES	GO:0001540,GO:0005245,GO:0005509,GO:0005524,GO:0005886,GO:0005891,GO:0006816,GO:0007268,GO:0007269,GO:0007626,GO:0008016,GO:0008022,GO:0008217,GO:0008331,GO:0030425,GO:0034765,GO:0043025,GO:0048265,GO:0050804,GO:0051899,GO:0051924,GO:0070509,GO:0098793,GO:1904645	IPR002048,IPR002077,IPR005447,IPR005821,IPR014873,IPR027359,IPR031649	PF00520,PF08763,PF16905
ENSG00000236790	2	7988683	8488090	-	known	lncRNA	LINC00299	long intergenic non-protein coding RNA 299 [Source:HGNC Symbol;Acc:HGNC:27940]	ENST00000430192,ENST00000442956,ENST00000444688,ENST00000454043,ENST00000654099,ENST00000655006,ENST00000655671,ENST00000657091,ENST00000657310,ENST00000658862,ENST00000661371,ENST00000662336,ENST00000664004,ENST00000664728,ENST00000665772,ENST00000666457,ENST00000667380,ENST00000668369,ENST00000668575,ENST00000669954	2	26	0.12	0.85	0.18	1.15	-3.71651	9.46577e-05	0.0122198	DOWN	YES
ENSG00000005471	7	87401697	87480435	-	known	protein_coding	ABCB4	ATP binding cassette subfamily B member 4 [Source:HGNC Symbol;Acc:HGNC:45]	ENST00000265723,ENST00000358400,ENST00000359206,ENST00000417608,ENST00000440025,ENST00000453593,ENST00000467079,ENST00000467983,ENST00000469770,ENST00000473795,ENST00000643670,ENST00000644106,ENST00000649586	0	17	0	0.4	0	0.55	-4.10354	0.000105296	0.0134712	DOWN	YES	GO:0005524,GO:0005548,GO:0005654,GO:0005737,GO:0005829,GO:0005886,GO:0005887,GO:0005925,GO:0006629,GO:0015629,GO:0016020,GO:0016021,GO:0016324,GO:0016887,GO:0019216,GO:0030136,GO:0032376,GO:0032782,GO:0042626,GO:0045121,GO:0045332,GO:0046581,GO:0055085,GO:0055088,GO:0061092,GO:0070062,GO:0090554,GO:0099040,GO:1901557,GO:1903413,GO:2001140	IPR003439,IPR003593,IPR011527,IPR017871,IPR027417,IPR030275,IPR036640,IPR039421	PF00005,PF00664
ENSG00000272921	12	4604944	4662643	+	known	protein_coding	AC005832.4	novel protein	ENST00000536588	0	17	0	1.13	0	1.53	-4.10354	0.000105296	0.0134712	DOWN	YES
ENSG00000115919	2	142877657	143055833	+	known	protein_coding	KYNU	kynureninase [Source:HGNC Symbol;Acc:HGNC:6469]	ENST00000264170,ENST00000375773,ENST00000409512,ENST00000410015,ENST00000424385,ENST00000460143,ENST00000612147,ENST00000613664,ENST00000621320	97	24	3	0.98	4.3	1.33	1.99888	0.000107074	0.0135791	UP	YES	GO:0005654,GO:0005739,GO:0005829,GO:0006569,GO:0007568,GO:0009435,GO:0019441,GO:0019442,GO:0019805,GO:0030170,GO:0030429,GO:0034341,GO:0034354,GO:0034516,GO:0042803,GO:0043420,GO:0061981,GO:0097053	IPR000192,IPR010111,IPR015421,IPR015422,IPR015424	PF00266
ENSG00000231528	9	113113042	113119928	+	known	lncRNA	FAM225A	family with sequence similarity 225 member A [Source:HGNC Symbol;Acc:HGNC:27855]	ENST00000434051,ENST00000453010	37	134	0.28	1.02	0.39	1.39	-1.87271	0.000107091	0.0135791	DOWN	YES
ENSG00000285330	4	109713916	109801999	-	known	protein_coding	AC126283.2	novel protein	ENST00000645635	27	104	0.49	2.03	0.71	2.75	-1.96163	0.000107692	0.0135949	DOWN	YES
ENSG00000162496	1	12567910	12618210	-	known	protein_coding	DHRS3	dehydrogenase/reductase 3 [Source:HGNC Symbol;Acc:HGNC:17693]	ENST00000430996,ENST00000464917,ENST00000482265,ENST00000616661	510	163	11.28	3.83	16.18	5.19	1.62955	0.000115794	0.0145534	UP	YES	GO:0000166,GO:0001523,GO:0003151,GO:0004745,GO:0005789,GO:0005811,GO:0007601,GO:0009055,GO:0016021,GO:0030278,GO:0042572,GO:0042622,GO:0048385,GO:0048387,GO:0052650,GO:0060021,GO:0060349,GO:0060411	IPR002347,IPR032969,IPR036291	PF00106
ENSG00000123091	1	51236273	51273447	+	known	protein_coding	RNF11	ring finger protein 11 [Source:HGNC Symbol;Acc:HGNC:10056]	ENST00000242719,ENST00000486691,ENST00000494873	1865	623	44.52	16.29	63.85	22.11	1.5658	0.000121068	0.0151495	UP	YES	GO:0000151,GO:0003677,GO:0004842,GO:0005634,GO:0005769,GO:0006511,GO:0008270,GO:0051865,GO:0055037,GO:0070062	IPR001841,IPR013083	PF13639
ENSG00000135318	6	85449584	85495791	+	known	protein_coding	NT5E	5'-nucleotidase ecto [Source:HGNC Symbol;Acc:HGNC:8021]	ENST00000257770,ENST00000369646,ENST00000369651,ENST00000416334,ENST00000437581	1907	638	29.17	11.08	41.84	15.04	1.5636	0.000123504	0.0153243	UP	YES	GO:0000166,GO:0005654,GO:0005829,GO:0005886,GO:0006195,GO:0006196,GO:0006259,GO:0007159,GO:0008253,GO:0009986,GO:0016020,GO:0019674,GO:0031225,GO:0046086,GO:0046135,GO:0046872,GO:0050728,GO:0070062	IPR004843,IPR006146,IPR006179,IPR008334,IPR029052,IPR036907	PF00149,PF02872
ENSG00000123496	X	115003975	115019977	-	known	protein_coding	IL13RA2	interleukin 13 receptor subunit alpha 2 [Source:HGNC Symbol;Acc:HGNC:5975]	ENST00000243213,ENST00000371936,ENST00000468224	29	3	1.08	0.11	1.55	0.15	3.25694	0.00012354	0.0153243	UP	YES	GO:0002638,GO:0004896,GO:0005576,GO:0005615,GO:0009897,GO:0016021,GO:0016064,GO:0019221,GO:0019955,GO:0043235,GO:0043305	IPR003532,IPR003961,IPR013783,IPR015321,IPR036116	PF09240
ENSG00000130208	19	44914247	44919349	+	known	protein_coding	APOC1	apolipoprotein C1 [Source:HGNC Symbol;Acc:HGNC:607]	ENST00000586638,ENST00000588750,ENST00000588802,ENST00000589078,ENST00000589781,ENST00000590334,ENST00000592176,ENST00000592535,ENST00000592885	477	1391	59.97	189.6	86.01	257.32	-1.56014	0.000133758	0.0165199	DOWN	YES	GO:0004859,GO:0005504,GO:0005576,GO:0005783,GO:0006629,GO:0006641,GO:0008203,GO:0010873,GO:0010900,GO:0010916,GO:0031210,GO:0032374,GO:0032375,GO:0033344,GO:0033700,GO:0034361,GO:0034364,GO:0034369,GO:0034375,GO:0034379,GO:0034382,GO:0034447,GO:0042157,GO:0042627,GO:0045717,GO:0045833,GO:0048261,GO:0050995,GO:0051005,GO:0055102,GO:0060228	IPR006781	PF04691
ENSG00000142347	19	8520778	8577577	-	known	protein_coding	MYO1F	myosin IF [Source:HGNC Symbol;Acc:HGNC:7600]	ENST00000594774,ENST00000594977,ENST00000595046,ENST00000595191,ENST00000595325,ENST00000596245,ENST00000596645,ENST00000596675,ENST00000596937,ENST00000597222,ENST00000597459,ENST00000598005,ENST00000598321,ENST00000598529,ENST00000598797,ENST00000599123,ENST00000600825,ENST00000600885,ENST00000601502,ENST00000602136,ENST00000613525,ENST00000644032	88	276	1.32	3.25	1.89	4.42	-1.66517	0.000136465	0.0167817	DOWN	YES	GO:0003774,GO:0003779,GO:0005516,GO:0005524,GO:0016461	IPR000048,IPR001452,IPR001609,IPR010926,IPR027417,IPR035507,IPR036028,IPR036072,IPR036961	PF00063,PF06017,PF14604
ENSG00000166033	10	122458551	122514907	+	known	protein_coding	HTRA1	HtrA serine peptidase 1 [Source:HGNC Symbol;Acc:HGNC:9476]	ENST00000368984,ENST00000420892,ENST00000648167	4136	1409	121.04	43.71	173.6	59.32	1.53749	0.00013888	0.0169013	UP	YES	GO:0001890,GO:0004252,GO:0005520,GO:0005576,GO:0005615,GO:0005829,GO:0005886,GO:0006508,GO:0008236,GO:0022617,GO:0030512,GO:0030514,GO:0042802,GO:0050679,GO:0050687,GO:0060718,GO:0062023,GO:0070062,GO:0097187	IPR000867,IPR001478,IPR001940,IPR002350,IPR009003,IPR009030,IPR036034,IPR036058,IPR041489	PF00219,PF07648,PF17820
ENSG00000082175	11	101029624	101129813	-	known	protein_coding	PGR	progesterone receptor [Source:HGNC Symbol;Acc:HGNC:8910]	ENST00000263463,ENST00000325455,ENST00000526300,ENST00000528960,ENST00000530764,ENST00000533207,ENST00000534013,ENST00000534780,ENST00000617858,ENST00000619228,ENST00000632634	1	21	0	0.32	0	0.43	-4.40839	0.000139215	0.0169013	DOWN	YES	GO:0000790,GO:0000978,GO:0000981,GO:0001228,GO:0001542,GO:0002070,GO:0003677,GO:0003707,GO:0004879,GO:0005102,GO:0005496,GO:0005654,GO:0005741,GO:0005829,GO:0006367,GO:0007165,GO:0007267,GO:0008270,GO:0010629,GO:0019899,GO:0038001,GO:0042802,GO:0045944,GO:0048286,GO:0050678,GO:0050847,GO:0051117,GO:0060748	IPR000128,IPR000536,IPR001628,IPR001723,IPR013088,IPR035500	PF00104,PF00105,PF02161
ENSG00000267761	18	47285725	47594550	+	known	lncRNA	MIR4527HG	MIR4527 host gene [Source:HGNC Symbol;Acc:HGNC:31724]	ENST00000586905,ENST00000598649,ENST00000600127	1	21	0.26	4.26	0.37	5.78	-4.40839	0.000139215	0.0169013	DOWN	YES
ENSG00000157240	7	91264433	91271326	+	known	protein_coding	FZD1	frizzled class receptor 1 [Source:HGNC Symbol;Acc:HGNC:4038]	ENST00000287934	602	198	3.69	1.27	5.29	1.73	1.58819	0.000146588	0.0177209	UP	YES	GO:0001934,GO:0003149,GO:0003150,GO:0003151,GO:0004930,GO:0005102,GO:0005109,GO:0005886,GO:0005925,GO:0007267,GO:0009986,GO:0010976,GO:0016021,GO:0017147,GO:0030165,GO:0030182,GO:0030514,GO:0030855,GO:0035425,GO:0035567,GO:0042493,GO:0042813,GO:0044338,GO:0044339,GO:0045892,GO:0045893,GO:0051091,GO:0060022,GO:0060070,GO:0060071,GO:0090090,GO:0090179,GO:0099054,GO:1903204,GO:1904886,GO:1904953,GO:…	IPR000539,IPR015526,IPR017981,IPR020067,IPR026548,IPR036790	PF01392,PF01534
ENSG00000182578	5	150053291	150113372	-	known	protein_coding	CSF1R	colony stimulating factor 1 receptor [Source:HGNC Symbol;Acc:HGNC:2433]	ENST00000286301,ENST00000502660,ENST00000504875,ENST00000509861,ENST00000511344,ENST00000513609,ENST00000515068,ENST00000515239,ENST00000543093	138	39	2.13	0.66	3.05	0.89	1.80705	0.000154274	0.0185715	UP	YES	GO:0001934,GO:0002244,GO:0002931,GO:0004713,GO:0004714,GO:0005011,GO:0005524,GO:0005654,GO:0005886,GO:0005887,GO:0006954,GO:0007165,GO:0007169,GO:0007275,GO:0007411,GO:0008283,GO:0008284,GO:0008285,GO:0008360,GO:0009986,GO:0018108,GO:0019221,GO:0019903,GO:0019955,GO:0021772,GO:0021879,GO:0030097,GO:0030224,GO:0030225,GO:0030316,GO:0030335,GO:0031529,GO:0036006,GO:0038145,GO:0042531,GO:0042803,GO:…	IPR000719,IPR001245,IPR001824,IPR003598,IPR003599,IPR007110,IPR008266,IPR011009,IPR013151,IPR013783,IPR017441,IPR020635,IPR030658,IPR036179	PF00047,PF07714
ENSG00000105825	7	93885396	93890753	-	known	protein_coding	TFPI2	tissue factor pathway inhibitor 2 [Source:HGNC Symbol;Acc:HGNC:11761]	ENST00000222543,ENST00000451238,ENST00000461482,ENST00000647793,ENST00000649913,ENST00000650573	1401	475	44.48	14.23	63.8	19.32	1.54438	0.000158957	0.0189662	UP	YES	GO:0004867,GO:0005201,GO:0005615,GO:0007596,GO:0031012,GO:0071498	IPR002223,IPR008296,IPR020901,IPR036880	PF00014
ENSG00000134516	5	169637268	170083382	+	known	protein_coding	DOCK2	dedicator of cytokinesis 2 [Source:HGNC Symbol;Acc:HGNC:2988]	ENST00000433448,ENST00000518056,ENST00000519223,ENST00000519628,ENST00000519734,ENST00000519868,ENST00000520181,ENST00000520450,ENST00000520836,ENST00000520908,ENST00000522138,ENST00000522994,ENST00000523351,ENST00000523684,ENST00000524185,ENST00000540750,ENST00000648250,ENST00000648741	90	23	1.31	0.51	1.87	0.69	1.95222	0.000159548	0.0189662	UP	YES	GO:0001766,GO:0001768,GO:0001771,GO:0002277,GO:0005096,GO:0005576,GO:0005829,GO:0005856,GO:0006935,GO:0007264,GO:0016020,GO:0030036,GO:0030676,GO:0035580,GO:0042608,GO:0043312,GO:0044351,GO:0045059,GO:0045060,GO:0046633,GO:0050690,GO:0050766,GO:0070062	IPR001452,IPR010703,IPR016024,IPR026791,IPR026799,IPR027007,IPR027357,IPR032376,IPR035892,IPR036028,IPR042455	PF06920,PF14429,PF16172
ENSG00000197467	10	69801867	69964275	+	known	protein_coding	COL13A1	collagen type XIII alpha 1 chain [Source:HGNC Symbol;Acc:HGNC:2190]	ENST00000354547,ENST00000357811,ENST00000398969,ENST00000398975,ENST00000398978,ENST00000456019,ENST00000478219,ENST00000479733,ENST00000484990,ENST00000517713,ENST00000518052,ENST00000520133,ENST00000520267,ENST00000522165,ENST00000645393,ENST00000673628,ENST00000673641,ENST00000673681,ENST00000673736,ENST00000673755,ENST00000673768,ENST00000673802,ENST00000673830,ENST00000673842,ENST00000673850…	90	23	2.42	0.62	3.46	0.84	1.95222	0.000159548	0.0189662	UP	YES	GO:0001763,GO:0001958,GO:0005201,GO:0005576,GO:0005600,GO:0005615,GO:0005788,GO:0005886,GO:0005911,GO:0007160,GO:0008201,GO:0030154,GO:0030198,GO:0030574,GO:0031012,GO:0045211,GO:0062023,GO:0098609	IPR008160	PF01391
ENSG00000185518	15	91099950	91301309	+	known	protein_coding	SV2B	synaptic vesicle glycoprotein 2B [Source:HGNC Symbol;Acc:HGNC:16874]	ENST00000330276,ENST00000394232,ENST00000545111,ENST00000553727,ENST00000557291,ENST00000557410	15	66	0.06	0.31	0.09	0.41	-2.15358	0.000166611	0.0197237	DOWN	YES	GO:0001669,GO:0005886,GO:0006836,GO:0007268,GO:0008021,GO:0016020,GO:0016021,GO:0022857,GO:0030054,GO:0030672,GO:0043005	IPR001646,IPR005828,IPR005829,IPR011701,IPR020846,IPR022308,IPR036259	PF00083,PF07690,PF13599
ENSG00000182601	16	25691959	26137685	+	known	protein_coding	HS3ST4	heparan sulfate-glucosamine 3-sulfotransferase 4 [Source:HGNC Symbol;Acc:HGNC:5200]	ENST00000331351,ENST00000475436	0	16	0	0.22	0	0.3	-4.01607	0.000171661	0.0199897	DOWN	YES	GO:0000139,GO:0008467,GO:0015012,GO:0016021,GO:0030201,GO:0034483	IPR000863,IPR027417,IPR037359	PF00685
ENSG00000234648	14	98973314	98973471	+	known	processed_pseudogene	AL162151.2	pseudogene similar to part of ribosomal protein L3 (RPL3)	ENST00000448875	16	0	43.66	0	62.62	0	3.98393	0.000171661	0.0199897	UP	YES
ENSG00000253853	8	2726956	2838823	+	known	lncRNA	AC246817.1	novel transcript	ENST00000520024,ENST00000654515,ENST00000662575,ENST00000670600	0	16	0	0.22	0	0.3	-4.01607	0.000171661	0.0199897	DOWN	YES
ENSG00000259522	14	24180395	24190416	-	known	protein_coding	AL136295.4	novel protein	ENST00000561419	0	16	0	0.16	0	0.22	-4.01607	0.000171661	0.0199897	DOWN	YES
ENSG00000178105	11	108665069	108940927	+	known	protein_coding	DDX10	DEAD-box helicase 10 [Source:HGNC Symbol;Acc:HGNC:2735]	ENST00000322536,ENST00000524979,ENST00000526794,ENST00000530116,ENST00000533198,ENST00000534221,ENST00000534439,ENST00000534774,ENST00000648124	292	845	6.29	16.94	9.02	22.98	-1.54906	0.00017388	0.0201659	DOWN	YES	GO:0003723,GO:0003724,GO:0005524,GO:0005634,GO:0006364,GO:0097065	IPR000629,IPR001650,IPR011545,IPR014001,IPR014014,IPR025313,IPR027417	PF00270,PF00271,PF13959
ENSG00000211448	14	80197527	80387757	-	known	protein_coding	DIO2	iodothyronine deiodinase 2 [Source:HGNC Symbol;Acc:HGNC:2884]	ENST00000422005,ENST00000438257,ENST00000553594,ENST00000553968,ENST00000554188,ENST00000555750,ENST00000555844,ENST00000556384,ENST00000556811,ENST00000557010,ENST00000557125	63	203	1.03	3.57	1.48	4.85	-1.70413	0.000179325	0.0207132	DOWN	YES	GO:0001514,GO:0004800,GO:0005886,GO:0006590,GO:0008430,GO:0016020,GO:0016021,GO:0031625,GO:0042403,GO:0042404,GO:0042446,GO:0120162	IPR000643,IPR008261,IPR036249	PF00837
ENSG00000026103	10	88990531	89017059	+	known	protein_coding	FAS	Fas cell surface death receptor [Source:HGNC Symbol;Acc:HGNC:11920]	ENST00000313771,ENST00000352159,ENST00000355279,ENST00000355740,ENST00000357339,ENST00000371857,ENST00000460510,ENST00000466081,ENST00000477270,ENST00000479522,ENST00000484444,ENST00000487314,ENST00000488877,ENST00000492756,ENST00000494410,ENST00000494799,ENST00000612663,ENST00000640140,ENST00000640250,ENST00000640681,ENST00000652046	536	178	12.04	4.66	17.27	6.32	1.57428	0.000181281	0.0208546	UP	YES	GO:0001934,GO:0004888,GO:0005516,GO:0005829,GO:0005886,GO:0006915,GO:0006919,GO:0006955,GO:0007165,GO:0009986,GO:0016021,GO:0016604,GO:0019900,GO:0031264,GO:0031265,GO:0032872,GO:0034198,GO:0036337,GO:0038023,GO:0042802,GO:0042981,GO:0043065,GO:0043066,GO:0045121,GO:0065003,GO:0070062,GO:0071260,GO:0071455,GO:0097190,GO:0097191,GO:0097527,GO:1902041,GO:1902042,GO:2001235,GO:2001269	IPR000488,IPR001368,IPR008063,IPR011029,IPR033998,IPR033999	PF00020,PF00531
ENSG00000213030	19	49047638	49049106	-	known	protein_coding	CGB8	chorionic gonadotropin subunit beta 8 [Source:HGNC Symbol;Acc:HGNC:16453]	ENST00000448456	41	7	2.39	0.44	3.43	0.59	2.53412	0.000186306	0.0213466	UP	YES	GO:0005179,GO:0005576,GO:0005615,GO:0005737,GO:0006357,GO:0006915,GO:0007165,GO:0007186,GO:0007267,GO:0007292,GO:0009755,GO:0016486	IPR001545,IPR006208,IPR018245,IPR029034	PF00007
ENSG00000066056	1	43300982	43323108	+	known	protein_coding	TIE1	tyrosine kinase with immunoglobulin like and EGF like domains 1 [Source:HGNC Symbol;Acc:HGNC:11809]	ENST00000372476,ENST00000461061,ENST00000471187,ENST00000473014,ENST00000480269,ENST00000485125,ENST00000488437,ENST00000492599,ENST00000492874,ENST00000538015	47	9	0.63	0.33	0.9	0.45	2.36859	0.000197062	0.0224888	UP	YES	GO:0001525,GO:0001570,GO:0001701,GO:0004714,GO:0005524,GO:0005887,GO:0007165,GO:0007169,GO:0007498,GO:0016525,GO:0030336,GO:0032526,GO:0043235,GO:0045026,GO:0045766	IPR000719,IPR000742,IPR001245,IPR003599,IPR003961,IPR008266,IPR011009,IPR013032,IPR013151,IPR013783,IPR017441,IPR020635,IPR036116,IPR036179	PF00041,PF00047,PF07714
ENSG00000143546	1	153390032	153391073	-	known	protein_coding	S100A8	S100 calcium binding protein A8 [Source:HGNC Symbol;Acc:HGNC:10498]	ENST00000368732,ENST00000368733,ENST00000477801	2	24	0.35	4.43	0.5	6.01	-3.60104	0.000200541	0.022792	DOWN	YES	GO:0001816,GO:0002224,GO:0002523,GO:0002526,GO:0002544,GO:0002793,GO:0005509,GO:0005576,GO:0005615,GO:0005634,GO:0005829,GO:0005856,GO:0005886,GO:0006914,GO:0006915,GO:0006919,GO:0006954,GO:0008017,GO:0008270,GO:0010043,GO:0014002,GO:0018119,GO:0019730,GO:0030307,GO:0030593,GO:0032119,GO:0032496,GO:0032602,GO:0034774,GO:0035425,GO:0035662,GO:0042060,GO:0042742,GO:0043312,GO:0045087,GO:0045111,GO:…	IPR001751,IPR002048,IPR011992,IPR013787,IPR018247,IPR028474	PF01023
ENSG00000166793	11	57645087	57649944	-	known	protein_coding	YPEL4	yippee like 4 [Source:HGNC Symbol;Acc:HGNC:18328]	ENST00000300022,ENST00000524592,ENST00000524669,ENST00000528797,ENST00000529776,ENST00000531442,ENST00000532314,ENST00000533025,ENST00000534711,ENST00000534810	12	56	0.37	1.46	0.54	1.98	-2.23847	0.000201318	0.022792	DOWN	YES	GO:0005730,GO:0046872	IPR004910,IPR034751,IPR039058	PF03226
ENSG00000178038	3	46668995	46693704	-	known	protein_coding	ALS2CL	ALS2 C-terminal like [Source:HGNC Symbol;Acc:HGNC:20605]	ENST00000318962,ENST00000383742,ENST00000415953,ENST00000423707,ENST00000431015,ENST00000434140,ENST00000450172,ENST00000473484,ENST00000486301,ENST00000498817	73	229	0.89	2.49	1.28	3.38	-1.66545	0.000206183	0.0232507	DOWN	YES	GO:0005096,GO:0005829,GO:0007032,GO:0042802	IPR003123,IPR003409,IPR035899,IPR037191	PF02204,PF02493
ENSG00000260604	6	3904920	3911979	-	known	lncRNA	AL590004.3	novel transcript	ENST00000566733	111	332	0.66	2.09	0.95	2.83	-1.5967	0.000207084	0.0232603	DOWN	YES
ENSG00000111913	6	24804282	25042170	-	known	protein_coding	RIPOR2	RHO family interacting cell polarization regulator 2 [Source:HGNC Symbol;Acc:HGNC:13872]	ENST00000259698,ENST00000378023,ENST00000463828,ENST00000473070,ENST00000510784,ENST00000538035,ENST00000540914,ENST00000606385,ENST00000613507,ENST00000643623,ENST00000643898,ENST00000644411,ENST00000644621,ENST00000645100,ENST00000645703,ENST00000647136,ENST00000647309	54	175	1.01	2.63	1.44	3.57	-1.7124	0.000211947	0.0235291	DOWN	YES	GO:0005737,GO:0005856,GO:0006935,GO:0007155,GO:0007162,GO:0007605,GO:0016324,GO:0030175,GO:0032420,GO:0035024,GO:0042130,GO:0042802,GO:0045184,GO:0045663,GO:0048741,GO:0051260,GO:0051491,GO:0060088,GO:0060171,GO:0071158,GO:0071260,GO:0071889,GO:0090023,GO:1901673,GO:1901741,GO:1903904,GO:1905872,GO:1990869,GO:2000114,GO:2000391,GO:2000405,GO:2001107	IPR011989,IPR016024,IPR026136,IPR031780,IPR033035	PF15903
ENSG00000112541	6	165327287	165988078	-	known	protein_coding	PDE10A	phosphodiesterase 10A [Source:HGNC Symbol;Acc:HGNC:8772]	ENST00000366882,ENST00000444465,ENST00000455853,ENST00000535229,ENST00000539869,ENST00000580695,ENST00000581850,ENST00000584179,ENST00000584911,ENST00000616273,ENST00000647590,ENST00000647768,ENST00000647837,ENST00000647989,ENST00000648884,ENST00000648917,ENST00000649247,ENST00000649273,ENST00000649362,ENST00000649754,ENST00000649761,ENST00000649882,ENST00000650117,ENST00000650248,ENST00000672224…	1	20	0.02	0.27	0.03	0.36	-4.338	0.000212777	0.0235291	DOWN	YES	GO:0004114,GO:0004118,GO:0005829,GO:0006198,GO:0007186,GO:0010738,GO:0010754,GO:0016020,GO:0030552,GO:0030553,GO:0043204,GO:0043951,GO:0046069,GO:0046872,GO:0047555	IPR002073,IPR003018,IPR003607,IPR023088,IPR023174,IPR029016,IPR036971	PF00233,PF01590
ENSG00000162618	1	78889764	79282124	-	known	protein_coding	ADGRL4	adhesion G protein-coupled receptor L4 [Source:HGNC Symbol;Acc:HGNC:20822]	ENST00000370742,ENST00000401034,ENST00000640664,ENST00000655029,ENST00000656204,ENST00000656300,ENST00000656841,ENST00000659100,ENST00000659463,ENST00000659905,ENST00000661030,ENST00000661361,ENST00000662530,ENST00000662640,ENST00000662895,ENST00000664452,ENST00000671209	20	1	0.44	0.01	0.63	0.02	4.30585	0.000212777	0.0235291	UP	YES	GO:0004930,GO:0005509,GO:0005886,GO:0005887,GO:0007166,GO:0007186,GO:0007189,GO:0016021,GO:0031410,GO:0046983	IPR000152,IPR000203,IPR000742,IPR000832,IPR001881,IPR013032,IPR017981,IPR017983,IPR018097,IPR032471	PF00002,PF01825,PF07645,PF16489
ENSG00000211679	22	22906342	22906803	+	known	IG_C_gene	IGLC3	immunoglobulin lambda constant 3 (Kern-Oz+ marker) [Source:HGNC Symbol;Acc:HGNC:5857]	ENST00000390325	1	20	0.18	2.98	0.25	4.04	-4.338	0.000212777	0.0235291	DOWN	YES	GO:0003823,GO:0005576,GO:0005615,GO:0005886,GO:0006898,GO:0006910,GO:0006911,GO:0006956,GO:0006958,GO:0009897,GO:0030449,GO:0034987,GO:0038095,GO:0038096,GO:0042571,GO:0042742,GO:0045087,GO:0050776,GO:0050853,GO:0050871,GO:0050900,GO:0070062,GO:0072562	IPR003006,IPR003597,IPR007110,IPR013783,IPR036179	PF07654
ENSG00000103449	16	51135975	51151367	-	known	protein_coding	SALL1	spalt like transcription factor 1 [Source:HGNC Symbol;Acc:HGNC:10524]	ENST00000251020,ENST00000440970,ENST00000562674,ENST00000566102,ENST00000570206	23	87	0.21	0.96	0.3	1.3	-1.93546	0.000239421	0.0263733	DOWN	YES	GO:0000122,GO:0000792,GO:0000978,GO:0000981,GO:0001227,GO:0001657,GO:0001658,GO:0001822,GO:0003281,GO:0003337,GO:0003677,GO:0003700,GO:0005634,GO:0005654,GO:0005737,GO:0006355,GO:0007507,GO:0008013,GO:0008406,GO:0010369,GO:0021553,GO:0021889,GO:0021983,GO:0030177,GO:0030325,GO:0031129,GO:0035019,GO:0042473,GO:0042733,GO:0045892,GO:0045893,GO:0045944,GO:0046872,GO:0048566,GO:0060173,GO:0061034,GO:…	IPR013087,IPR036236	PF00096
ENSG00000107984	10	52314281	52318042	+	known	protein_coding	DKK1	dickkopf WNT signaling pathway inhibitor 1 [Source:HGNC Symbol;Acc:HGNC:2891]	ENST00000373970,ENST00000467359,ENST00000476752,ENST00000494277	3	27	0.42	0.99	0.6	1.34	-3.186	0.00024546	0.0268923	DOWN	YES	GO:0000122,GO:0000904,GO:0001706,GO:0001707,GO:0001942,GO:0002090,GO:0005576,GO:0005615,GO:0005886,GO:0007611,GO:0008083,GO:0010628,GO:0010942,GO:0010977,GO:0030178,GO:0030279,GO:0030326,GO:0030514,GO:0030900,GO:0031901,GO:0032091,GO:0032526,GO:0033137,GO:0039706,GO:0042662,GO:0042663,GO:0043066,GO:0043507,GO:0045813,GO:0048019,GO:0048642,GO:0050750,GO:0051966,GO:0060173,GO:0060325,GO:0060394,GO:…	IPR006796,IPR039863	PF04706
ENSG00000117595	1	209785617	209806175	-	known	protein_coding	IRF6	interferon regulatory factor 6 [Source:HGNC Symbol;Acc:HGNC:6121]	ENST00000367021,ENST00000456314,ENST00000464698,ENST00000542854,ENST00000643798	8	43	0.18	0.46	0.26	0.62	-2.44234	0.000246018	0.0268923	DOWN	YES	GO:0000790,GO:0000981,GO:0001228,GO:0002376,GO:0003677,GO:0003700,GO:0005634,GO:0005737,GO:0005829,GO:0007050,GO:0008285,GO:0030054,GO:0030216,GO:0043565,GO:0043616,GO:0044212,GO:0045893,GO:0045944,GO:0048468,GO:0060021,GO:0060333,GO:0060337,GO:0060644,GO:0070062	IPR001346,IPR008984,IPR017855,IPR019471,IPR019817,IPR036388,IPR036390	PF00605,PF10401
ENSG00000254416	11	110355130	110407613	+	known	lncRNA	LINC02732	long intergenic non-protein coding RNA 2732 [Source:HGNC Symbol;Acc:HGNC:54249]	ENST00000526605,ENST00000526703,ENST00000655432,ENST00000655839,ENST00000661010,ENST00000662858	52	166	1.29	4.39	1.85	5.95	-1.69067	0.000272223	0.029299	DOWN	YES
ENSG00000139269	12	57452323	57459280	+	known	protein_coding	INHBE	inhibin subunit beta E [Source:HGNC Symbol;Acc:HGNC:24029]	ENST00000266646,ENST00000547970,ENST00000551553,ENST00000553033	337	112	6.06	2.26	8.69	3.06	1.57318	0.000275678	0.029299	UP	YES	GO:0005125,GO:0005160,GO:0005179,GO:0005615,GO:0008083,GO:0010862,GO:0042981,GO:0043408,GO:0048468,GO:0060395,GO:0062023	IPR001318,IPR001839,IPR015615,IPR017948,IPR029034	PF00019
ENSG00000188257	1	19975431	19980416	-	known	protein_coding	PLA2G2A	phospholipase A2 group IIA [Source:HGNC Symbol;Acc:HGNC:9031]	ENST00000375111,ENST00000400520,ENST00000461140,ENST00000469162,ENST00000482011,ENST00000491964,ENST00000496748,ENST00000649436	4	30	0.29	1.69	0.42	2.29	-2.92297	0.000276076	0.029299	DOWN	YES	GO:0004623,GO:0005509,GO:0005543,GO:0005576,GO:0005615,GO:0005783,GO:0005789,GO:0005886,GO:0006644,GO:0006654,GO:0010744,GO:0016042,GO:0019730,GO:0030141,GO:0034374,GO:0036148,GO:0036149,GO:0036150,GO:0036151,GO:0036152,GO:0046473,GO:0047498,GO:0048471,GO:0050482,GO:0050729,GO:0050830,GO:0070062,GO:0070374,GO:0102567,GO:0102568	IPR001211,IPR016090,IPR033112,IPR033113,IPR036444	PF00068
ENSG00000204072	X	101597510	101598671	+	known	transcribed_unprocessed_pseudogene	ARMCX7P	armadillo repeat containing X-linked 7, pseudogene [Source:HGNC Symbol;Acc:HGNC:49917]	ENST00000372828,ENST00000602449	4	30	0.41	2.71	0.59	3.67	-2.92297	0.000276076	0.029299	DOWN	YES
ENSG00000183283	12	51238724	51271362	+	known	protein_coding	DAZAP2	DAZ associated protein 2 [Source:HGNC Symbol;Acc:HGNC:2684]	ENST00000412716,ENST00000425012,ENST00000436900,ENST00000439799,ENST00000449723,ENST00000549041,ENST00000549497,ENST00000549555,ENST00000549732,ENST00000551313,ENST00000551534,ENST00000551919,ENST00000552173,ENST00000552459,ENST00000604900	2025	5514	49.95	133.63	71.64	181.36	-1.46125	0.000279056	0.029299	DOWN	YES	GO:0005737,GO:0016607,GO:0030971,GO:0031435,GO:0032991,GO:0042802,GO:0043539,GO:0050699	IPR022730	PF11029
ENSG00000141424	18	36108531	36129385	-	known	protein_coding	SLC39A6	solute carrier family 39 member 6 [Source:HGNC Symbol;Acc:HGNC:18607]	ENST00000269187,ENST00000440549,ENST00000586829,ENST00000590986	4375	1570	65.2	24.45	93.52	33.18	1.46244	0.000280302	0.029299	UP	YES	GO:0005385,GO:0005783,GO:0005886,GO:0005887,GO:0006882,GO:0009986,GO:0031258,GO:0071577,GO:0071578	IPR003689	PF02535
ENSG00000087237	16	56961923	56983845	+	known	protein_coding	CETP	cholesteryl ester transfer protein [Source:HGNC Symbol;Acc:HGNC:1869]	ENST00000200676,ENST00000379780,ENST00000566128,ENST00000569082,ENST00000650358	108	316	3.11	9.17	4.46	12.44	-1.56497	0.000281242	0.029299	DOWN	YES	GO:0005319,GO:0005548,GO:0005576,GO:0005615,GO:0006641,GO:0006869,GO:0008203,GO:0008289,GO:0010745,GO:0010874,GO:0015485,GO:0015914,GO:0017129,GO:0030301,GO:0031210,GO:0031982,GO:0034197,GO:0034364,GO:0034372,GO:0034374,GO:0034375,GO:0042632,GO:0043691,GO:0046470,GO:0055088,GO:0055091,GO:0070062,GO:0070328,GO:0120020	IPR001124,IPR017130,IPR017942,IPR017943,IPR017954	PF01273,PF02886
ENSG00000130035	12	4720400	4851927	+	known	protein_coding	GALNT8	polypeptide N-acetylgalactosaminyltransferase 8 [Source:HGNC Symbol;Acc:HGNC:4130]	ENST00000252318,ENST00000433855,ENST00000535354,ENST00000541339,ENST00000542998,ENST00000648865	0	15	0	0.16	0	0.22	-3.92297	0.000282413	0.029299	DOWN	YES	GO:0000139,GO:0004653,GO:0005794,GO:0016021,GO:0016266,GO:0030246,GO:0043231,GO:0046872	IPR000772,IPR001173,IPR029044,IPR035992	PF00535,PF00652
ENSG00000162374	1	50024029	50203786	+	known	protein_coding	ELAVL4	ELAV like RNA binding protein 4 [Source:HGNC Symbol;Acc:HGNC:3315]	ENST00000357083,ENST00000371819,ENST00000371821,ENST00000371823,ENST00000371824,ENST00000371827,ENST00000448907,ENST00000463650,ENST00000474675,ENST00000492299,ENST00000494555,ENST00000650764,ENST00000651258,ENST00000651347,ENST00000651693,ENST00000652252,ENST00000652274,ENST00000652353,ENST00000652693	0	15	0	0.29	0	0.39	-3.92297	0.000282413	0.029299	DOWN	YES	GO:0003730,GO:0006397,GO:0035925	IPR000504,IPR002343,IPR006548,IPR012677,IPR034775,IPR034918,IPR035979	PF00076
ENSG00000204161	10	49154725	49188585	-	known	protein_coding	TMEM273	transmembrane protein 273 [Source:HGNC Symbol;Acc:HGNC:27274]	ENST00000374148,ENST00000374151,ENST00000374153,ENST00000374156,ENST00000453436,ENST00000470884,ENST00000474718,ENST00000488276	0	15	0	0.46	0	0.63	-3.92297	0.000282413	0.029299	DOWN	YES	GO:0016021	IPR029395	PF14986
ENSG00000212643	5	112891610	112893079	+	known	transcribed_processed_pseudogene	ZRSR2P1	ZRSR2 pseudogene 1 [Source:HGNC Symbol;Acc:HGNC:12456]	ENST00000512790	0	15	0	0.5	0	0.68	-3.92297	0.000282413	0.029299	DOWN	YES
ENSG00000231955	2	206115547	206122323	+	known	lncRNA	AC007383.3	novel transcript	ENST00000453039	0	15	0	0.52	0	0.7	-3.92297	0.000282413	0.029299	DOWN	YES
ENSG00000284776	20	18567453	18744216	+	known	protein_coding	AL121900.1	novel protein	ENST00000618693	15	0	1.2	0	1.73	0	3.89082	0.000282413	0.029299	UP	YES
ENSG00000288520	6	154159828	154510114	-	known	protein_coding	AL357075.4	CNK3/IPCEF1 fusion protein [Source:UniProtKB/Swiss-Prot;Acc:G9CGD6]	ENST00000673182	15	0	0.24	0	0.34	0	3.89082	0.000282413	0.029299	UP	YES	GO:0005737,GO:0009966,GO:0016020,GO:2001114	IPR001478,IPR001660,IPR001849,IPR010599,IPR011993,IPR013761,IPR017874,IPR036034	PF00169,PF00536,PF00595,PF06663,PF10534
ENSG00000183160	12	108589851	108598320	-	known	protein_coding	TMEM119	transmembrane protein 119 [Source:HGNC Symbol;Acc:HGNC:27884]	ENST00000392806,ENST00000547567,ENST00000549031,ENST00000549447	66	204	1.43	3.91	2.06	5.31	-1.64411	0.000284825	0.0294423	DOWN	YES	GO:0001649,GO:0001934,GO:0001958,GO:0005789,GO:0005886,GO:0007283,GO:0010628,GO:0010832,GO:0016021,GO:0030501,GO:0031214,GO:0033690,GO:0045669,GO:0045779,GO:0048515,GO:1903012	IPR031453	PF15724
ENSG00000105419	19	47403124	47419527	-	known	protein_coding	MEIS3	Meis homeobox 3 [Source:HGNC Symbol;Acc:HGNC:29537]	ENST00000331559,ENST00000441740,ENST00000557833,ENST00000558555,ENST00000559338,ENST00000559524,ENST00000560245,ENST00000560253,ENST00000561040,ENST00000561096,ENST00000561204,ENST00000561293,ENST00000607330,ENST00000607695	113	329	3.51	10.33	5.03	14.02	-1.55784	0.000289422	0.0298094	DOWN	YES	GO:0000790,GO:0000981,GO:0001228,GO:0003682,GO:0043565,GO:0051897,GO:2001234	IPR001356,IPR008422,IPR009057,IPR032453	PF05920,PF16493
ENSG00000167165	2	233691607	233773300	+	known	protein_coding	UGT1A6	UDP glucuronosyltransferase family 1 member A6 [Source:HGNC Symbol;Acc:HGNC:12538]	ENST00000305139,ENST00000373424,ENST00000406651,ENST00000441351,ENST00000446481,ENST00000478062,ENST00000480628,ENST00000484784	1040	2833	31.89	88.66	45.74	120.33	-1.46182	0.000292427	0.0300106	DOWN	YES	GO:0005783,GO:0005789,GO:0006805,GO:0008194,GO:0015020,GO:0016021,GO:0019899,GO:0042803,GO:0043231,GO:0045922,GO:0046982,GO:0052695,GO:0052696,GO:0052697,GO:1904224,GO:2001030	IPR002213,IPR035595	PF00201
ENSG00000258749	14	99512501	99513576	+	known	lncRNA	AL110504.1	novel transcript, antisense to CCDC85C	ENST00000557733	12	54	0.71	3.25	1.02	4.42	-2.186	0.000300653	0.0307442	DOWN	YES
ENSG00000155252	10	97640686	97676434	+	known	protein_coding	PI4K2A	phosphatidylinositol 4-kinase type 2 alpha [Source:HGNC Symbol;Acc:HGNC:30031]	ENST00000370631	1028	364	10.54	3.92	15.11	5.32	1.48176	0.000305293	0.0310272	UP	YES	GO:0000287,GO:0004430,GO:0005524,GO:0005739,GO:0005765,GO:0005768,GO:0005802,GO:0005829,GO:0005886,GO:0005887,GO:0006661,GO:0007030,GO:0007032,GO:0016020,GO:0030054,GO:0030425,GO:0031224,GO:0031410,GO:0035651,GO:0035838,GO:0042734,GO:0043005,GO:0043025,GO:0044231,GO:0045121,GO:0046854	IPR000403,IPR039756	PF00454
ENSG00000276612	21	5116343	5133805	-	known	protein_coding	FP565260.2	novel protein	ENST00000623476	51	11	1.48	0.35	2.13	0.47	2.19692	0.000305804	0.0310272	UP	YES
ENSG00000237596	6	135991936	136225751	-	known	lncRNA	AL138828.1	novel transcript	ENST00000413745,ENST00000417643,ENST00000419926,ENST00000576956,ENST00000585946,ENST00000591521,ENST00000615571,ENST00000616427,ENST00000618969,ENST00000625353,ENST00000626130,ENST00000626414,ENST00000626605,ENST00000626816,ENST00000629837,ENST00000655618	36	6	0.89	0.21	1.27	0.28	2.56889	0.000307101	0.0310272	UP	YES
ENSG00000002726	7	150824627	150861504	+	known	protein_coding	AOC1	amine oxidase copper containing 1 [Source:HGNC Symbol;Acc:HGNC:80]	ENST00000360937,ENST00000416793,ENST00000460213,ENST00000467291,ENST00000480582,ENST00000483043,ENST00000493429	33	112	0.57	1.96	0.81	2.66	-1.77904	0.00030777	0.0310272	DOWN	YES	GO:0005507,GO:0005509,GO:0005576,GO:0005615,GO:0005777,GO:0005886,GO:0005923,GO:0006805,GO:0008131,GO:0008144,GO:0008201,GO:0008270,GO:0009308,GO:0035580,GO:0035874,GO:0042493,GO:0042803,GO:0043312,GO:0044877,GO:0046677,GO:0048038,GO:0052597,GO:0052598,GO:0052599,GO:0052600,GO:0055114,GO:0070062,GO:0071280,GO:0071420,GO:0071504,GO:0097185	IPR000269,IPR015798,IPR015800,IPR015802,IPR016182,IPR036460	PF01179,PF02727,PF02728
ENSG00000130054	X	69505241	69532508	+	known	protein_coding	FAM155B	family with sequence similarity 155 member B [Source:HGNC Symbol;Acc:HGNC:30701]	ENST00000252338	10	48	0.11	0.54	0.15	0.73	-2.27911	0.000310147	0.0311567	DOWN	YES	GO:0005886,GO:0016021,GO:0098703	IPR029604
ENSG00000243135	2	233729108	233773299	+	known	protein_coding	UGT1A3	UDP glucuronosyltransferase family 1 member A3 [Source:HGNC Symbol;Acc:HGNC:12535]	ENST00000482026	36	120	0.67	2.38	0.96	3.23	-1.75304	0.000317158	0.0317492	DOWN	YES	GO:0001972,GO:0005783,GO:0005789,GO:0008194,GO:0015020,GO:0016021,GO:0019899,GO:0042573,GO:0042803,GO:0043231,GO:0045922,GO:0046982,GO:0052695,GO:0052696,GO:0052697,GO:1904224,GO:2001030	IPR002213,IPR035595	PF00201
ENSG00000287538	11	50184250	50208794	+	known	lncRNA	AC109635.7	novel transcript	ENST00000661660	15	62	0.49	2.13	0.7	2.89	-2.06338	0.00033831	0.0337482	DOWN	YES
ENSG00000164484	6	130365734	130443063	+	known	protein_coding	TMEM200A	transmembrane protein 200A [Source:HGNC Symbol;Acc:HGNC:21075]	ENST00000296978,ENST00000392429,ENST00000545622,ENST00000617887	260	86	3.66	1.27	5.24	1.73	1.58003	0.000342167	0.0339855	UP	YES	GO:0016021	IPR018787	PF10177
ENSG00000275496	21	6228966	6267317	-	known	lncRNA	CU633906.2	uncharacterized LOC102724701 [Source:NCBI gene;Acc:102724701]	ENST00000617746,ENST00000619488,ENST00000621924,ENST00000623405,ENST00000623506,ENST00000623575,ENST00000624446	76	20	1.87	1.39	2.68	1.88	1.90992	0.000343072	0.0339855	UP	YES
ENSG00000164530	6	36948263	36964837	+	known	protein_coding	PI16	peptidase inhibitor 16 [Source:HGNC Symbol;Acc:HGNC:21245]	ENST00000373674,ENST00000491324,ENST00000611814,ENST00000647861	3	26	0.06	0.66	0.08	0.89	-3.13155	0.000347753	0.03433	DOWN	YES	GO:0005615,GO:0030414,GO:0061052	IPR001283,IPR014044,IPR018244,IPR034124,IPR035940	PF00188
ENSG00000198681	X	153179284	153183880	+	known	protein_coding	MAGEA1	MAGE family member A1 [Source:HGNC Symbol;Acc:HGNC:6796]	ENST00000356661	87	254	2.33	7.15	3.34	9.7	-1.56182	0.000364652	0.0358742	DOWN	YES	GO:0000122,GO:0005634,GO:0005737,GO:0005886,GO:0042826,GO:0045746	IPR002190,IPR021072,IPR030093,IPR037445,IPR041898,IPR041899	PF01454,PF12440
ENSG00000115155	2	26457203	26558698	-	known	protein_coding	OTOF	otoferlin [Source:HGNC Symbol;Acc:HGNC:8515]	ENST00000272371,ENST00000338581,ENST00000339598,ENST00000402415,ENST00000403946,ENST00000426958,ENST00000464574,ENST00000646318	16	64	0.26	0.6	0.38	0.82	-2.01607	0.000390708	0.0382955	DOWN	YES	GO:0005509,GO:0005789,GO:0005829,GO:0007605,GO:0016021,GO:0016079,GO:0016323,GO:0030054,GO:0030672,GO:0061025	IPR000008,IPR012561,IPR012968,IPR029996,IPR032362,IPR035892,IPR037720,IPR037721,IPR037722,IPR037723,IPR037724,IPR037725,IPR037726	PF00168,PF08150,PF08151,PF16165
ENSG00000143502	1	223220819	223364178	-	known	protein_coding	SUSD4	sushi domain containing 4 [Source:HGNC Symbol;Acc:HGNC:25470]	ENST00000342943,ENST00000343846,ENST00000344029,ENST00000366878,ENST00000470249,ENST00000484503,ENST00000484758,ENST00000494793,ENST00000497669,ENST00000608996	59	180	1.47	4.32	2.11	5.86	-1.62528	0.000391949	0.0382955	DOWN	YES	GO:0005576,GO:0006958,GO:0016021,GO:0030449,GO:0045087,GO:0045957,GO:0045959	IPR000436,IPR035976	PF00084
ENSG00000167207	16	50693588	50734041	+	known	protein_coding	NOD2	nucleotide binding oligomerization domain containing 2 [Source:HGNC Symbol;Acc:HGNC:5331]	ENST00000300589,ENST00000524712,ENST00000526417,ENST00000527052,ENST00000527070,ENST00000529633,ENST00000531674,ENST00000532206,ENST00000534057,ENST00000534067,ENST00000641284,ENST00000646677,ENST00000647318	9	44	0.11	0.56	0.16	0.76	-2.30558	0.000395643	0.0385246	DOWN	YES	GO:0000187,GO:0002367,GO:0002374,GO:0002606,GO:0002732,GO:0002830,GO:0003779,GO:0005524,GO:0005737,GO:0005739,GO:0005794,GO:0005829,GO:0005856,GO:0005886,GO:0006952,GO:0007254,GO:0007584,GO:0009595,GO:0009986,GO:0016045,GO:0016323,GO:0019899,GO:0019901,GO:0030277,GO:0030544,GO:0031982,GO:0032495,GO:0032498,GO:0032500,GO:0032731,GO:0032733,GO:0032740,GO:0032755,GO:0032757,GO:0032760,GO:0032874,GO:…	IPR001315,IPR001611,IPR007111,IPR011029,IPR027417,IPR032675,IPR041075,IPR041267	PF00619,PF05729,PF13516,PF17776,PF17779
ENSG00000196109	19	22179089	22215801	-	known	protein_coding	ZNF676	zinc finger protein 676 [Source:HGNC Symbol;Acc:HGNC:20429]	ENST00000397121,ENST00000650058,ENST00000651839	5	32	0.07	0.65	0.11	0.89	-2.69415	0.000398272	0.0386486	DOWN	YES	GO:0003677,GO:0005634,GO:0006357,GO:0046872	IPR001909,IPR013087,IPR036236	PF00096
ENSG00000133019	1	239386565	239915452	+	known	protein_coding	CHRM3	cholinergic receptor muscarinic 3 [Source:HGNC Symbol;Acc:HGNC:1952]	ENST00000255380,ENST00000448020,ENST00000468573,ENST00000481779,ENST00000487470,ENST00000492335,ENST00000615928	40	128	0.5	1.91	0.71	2.59	-1.69415	0.000419152	0.0405369	DOWN	YES	GO:0003056,GO:0004435,GO:0004930,GO:0004993,GO:0005886,GO:0005887,GO:0006464,GO:0006939,GO:0007165,GO:0007186,GO:0007187,GO:0007197,GO:0007213,GO:0007268,GO:0007271,GO:0007399,GO:0016323,GO:0016907,GO:0030054,GO:0030425,GO:0030594,GO:0038023,GO:0042166,GO:0043679,GO:0046541,GO:0098978,GO:0099056,GO:0099061,GO:1904695	IPR000276,IPR000995,IPR001183,IPR017452	PF00001
ENSG00000021826	2	210477682	210679107	+	known	protein_coding	CPS1	carbamoyl-phosphate synthase 1 [Source:HGNC Symbol;Acc:HGNC:2323]	ENST00000233072,ENST00000430249,ENST00000451903,ENST00000467353,ENST00000470791,ENST00000479988,ENST00000497121,ENST00000497163,ENST00000619804,ENST00000645825,ENST00000671984,ENST00000673510,ENST00000673630,ENST00000673698,ENST00000673711,ENST00000674074	18	69	0.36	0.56	0.52	0.76	-1.95467	0.000429064	0.0412518	DOWN	YES	GO:0000050,GO:0004087,GO:0004088,GO:0004175,GO:0005509,GO:0005524,GO:0005543,GO:0005730,GO:0005737,GO:0005743,GO:0005759,GO:0006207,GO:0006526,GO:0006541,GO:0006807,GO:0007494,GO:0010043,GO:0014075,GO:0016595,GO:0019240,GO:0019433,GO:0032094,GO:0032496,GO:0032991,GO:0042311,GO:0042594,GO:0042645,GO:0043200,GO:0044344,GO:0044877,GO:0046209,GO:0050667,GO:0055081,GO:0060416,GO:0070365,GO:0070409,GO:…	IPR002474,IPR005479,IPR005480,IPR005483,IPR006274,IPR006275,IPR011607,IPR011761,IPR013815,IPR016185,IPR017926,IPR029062,IPR035686,IPR036480,IPR036897,IPR036914,IPR041557	PF00117,PF00988,PF02142,PF02786,PF02787,PF18302
ENSG00000127324	12	71125085	71441898	-	known	protein_coding	TSPAN8	tetraspanin 8 [Source:HGNC Symbol;Acc:HGNC:11855]	ENST00000247829,ENST00000393330,ENST00000546561,ENST00000549421,ENST00000550818,ENST00000552128,ENST00000552786	2	22	0.14	0.96	0.2	1.3	-3.47551	0.000432327	0.0412518	DOWN	YES	GO:0005178,GO:0005887,GO:0007283,GO:0009986,GO:0010468,GO:0030195,GO:0070062	IPR000301,IPR008952,IPR018499,IPR018503	PF00335
ENSG00000178107	14	21108043	21116703	+	known	lncRNA	AL161668.1	novel transcript	ENST00000320322	2	22	0.44	5.15	0.63	6.99	-3.47551	0.000432327	0.0412518	DOWN	YES
ENSG00000286077	X	70037840	70039325	-	known	lncRNA	AL158141.1	novel transcript, antisense to EDA	ENST00000651174	2	22	0.06	0.81	0.09	1.1	-3.47551	0.000432327	0.0412518	DOWN	YES
ENSG00000263826	3	186781780	186784179	-	known	lncRNA	AC112907.3	novel transcript, antisense to eukaryotic translation initiation factor 4A, isoform 2 EIF4A2	ENST00000577781	13	55	0.24	1.07	0.34	1.45	-2.09699	0.000434565	0.0413271	DOWN	YES
ENSG00000228340	20	60087826	60653784	+	known	lncRNA	MIR646HG	MIR646 host gene [Source:HGNC Symbol;Acc:HGNC:27659]	ENST00000421257,ENST00000426753,ENST00000427691,ENST00000427820,ENST00000428772,ENST00000431181,ENST00000432910,ENST00000437035,ENST00000439507,ENST00000457508,ENST00000458422,ENST00000652813,ENST00000653415,ENST00000653451,ENST00000653739,ENST00000653814,ENST00000654038,ENST00000654258,ENST00000654306,ENST00000654397,ENST00000654422,ENST00000654943,ENST00000654960,ENST00000655034,ENST00000655544…	20	74	0.62	2.09	0.89	2.84	-1.9036	0.000463454	0.0435881	DOWN	YES
ENSG00000184232	11	120211032	120230334	+	known	protein_coding	OAF	out at first homolog [Source:HGNC Symbol;Acc:HGNC:28752]	ENST00000328965,ENST00000531220,ENST00000534735	1896	702	38.69	15.58	55.49	21.15	1.41734	0.000467247	0.0435881	UP	YES		IPR026315	PF14941
ENSG00000117983	11	1223066	1262172	+	known	protein_coding	MUC5B	mucin 5B, oligomeric mucus/gel-forming [Source:HGNC Symbol;Acc:HGNC:7516]	ENST00000525715,ENST00000526859,ENST00000527802,ENST00000529681,ENST00000531082	0	14	0	0.03	0	0.05	-3.82343	0.000469034	0.0435881	DOWN	YES	GO:0002223,GO:0005615,GO:0005796,GO:0005886,GO:0016266,GO:0043231,GO:0070062	IPR001007,IPR001846,IPR002919,IPR006207,IPR014853,IPR025155,IPR036084	PF00093,PF00094,PF01826,PF08742,PF13330
ENSG00000259006	16	89919827	89922662	-	known	lncRNA	AC092143.2	novel transcript, antisense to MC1R	ENST00000554623	0	14	0.02	0.72	0.03	0.98	-3.82343	0.000469034	0.0435881	DOWN	YES
ENSG00000264334	18	77983020	77986610	-	known	lncRNA	AC134978.1	novel transcript	ENST00000579480	0	14	0	0.99	0	1.34	-3.82343	0.000469034	0.0435881	DOWN	YES
ENSG00000281453	1	218442626	218443996	+	known	lncRNA	TGFB2-OT1	TGFB2 overlapping transcript 1 [Source:HGNC Symbol;Acc:HGNC:50629]	ENST00000625474	14	0	0.47	0	0.68	0	3.79128	0.000469034	0.0435881	UP	YES
ENSG00000287694	16	76277288	76819624	+	known	protein_coding	AC106741.2	novel protein	ENST00000563764,ENST00000655556	0	14	0	0.58	0	0.79	-3.82343	0.000469034	0.0435881	DOWN	YES
ENSG00000241635	2	233760270	233773300	+	known	protein_coding	UGT1A1	UDP glucuronosyltransferase family 1 member A1 [Source:HGNC Symbol;Acc:HGNC:12530]	ENST00000305208,ENST00000360418	87	248	1.26	3.67	1.8	4.98	-1.52733	0.000490824	0.0454649	DOWN	YES	GO:0001889,GO:0001972,GO:0004857,GO:0005496,GO:0005783,GO:0005789,GO:0005887,GO:0006789,GO:0006953,GO:0007584,GO:0008194,GO:0008202,GO:0008210,GO:0015020,GO:0017144,GO:0019899,GO:0031100,GO:0032496,GO:0034663,GO:0042167,GO:0042573,GO:0042594,GO:0042803,GO:0043231,GO:0045922,GO:0045939,GO:0046483,GO:0046982,GO:0051552,GO:0052695,GO:0052696,GO:0052697,GO:0070069,GO:0070980,GO:0071361,GO:0071385,GO:…	IPR002213,IPR035595	PF00201
ENSG00000114805	3	155375580	155745067	-	known	protein_coding	PLCH1	phospholipase C eta 1 [Source:HGNC Symbol;Acc:HGNC:29185]	ENST00000334686,ENST00000340059,ENST00000447496,ENST00000460012,ENST00000469040,ENST00000494598	18	68	0.14	0.5	0.2	0.68	-1.93361	0.000504076	0.0465414	DOWN	YES	GO:0004435,GO:0005509,GO:0005737,GO:0005829,GO:0005886,GO:0016042,GO:0032959,GO:0043231,GO:0043647,GO:0048015,GO:0050429,GO:0051209	IPR000008,IPR000909,IPR001192,IPR001711,IPR001849,IPR002048,IPR011992,IPR011993,IPR015359,IPR017946,IPR018247,IPR028392,IPR035892	PF00168,PF00387,PF00388,PF09279
ENSG00000044574	9	125234853	125241343	-	known	protein_coding	HSPA5	heat shock protein family A (Hsp70) member 5 [Source:HGNC Symbol;Acc:HGNC:5238]	ENST00000324460	66433	25114	729.65	289.99	1046.51	393.56	1.38733	0.000521752	0.048018	UP	YES	GO:0001554,GO:0005509,GO:0005524,GO:0005634,GO:0005737,GO:0005739,GO:0005783,GO:0005788,GO:0005789,GO:0005790,GO:0005793,GO:0005829,GO:0005886,GO:0005925,GO:0006983,GO:0006986,GO:0009986,GO:0010976,GO:0016020,GO:0016887,GO:0019899,GO:0019904,GO:0021589,GO:0021680,GO:0021762,GO:0030176,GO:0030182,GO:0030335,GO:0030433,GO:0030496,GO:0030512,GO:0030968,GO:0031072,GO:0031204,GO:0031398,GO:0031625,GO:…	IPR013126,IPR018181,IPR029047,IPR029048,IPR042050	PF00012
ENSG00000167306	18	49822789	50195147	-	known	protein_coding	MYO5B	myosin VB [Source:HGNC Symbol;Acc:HGNC:7603]	ENST00000285039,ENST00000324581,ENST00000585859,ENST00000586036,ENST00000587895,ENST00000589568,ENST00000592688	109	301	2.57	5.1	3.68	6.92	-1.48151	0.000577124	0.0529432	DOWN	YES	GO:0000146,GO:0003091,GO:0005516,GO:0005524,GO:0015031,GO:0016192,GO:0016197,GO:0016459,GO:0017137,GO:0030659,GO:0032991,GO:0045179,GO:0051015,GO:0070062	IPR000048,IPR001609,IPR002710,IPR004009,IPR008989,IPR027417,IPR036103,IPR036961,IPR037990	PF00063,PF00612,PF01843
ENSG00000153714	9	12775020	12823060	+	known	protein_coding	LURAP1L	leucine rich adaptor protein 1 like [Source:HGNC Symbol;Acc:HGNC:31452]	ENST00000319264,ENST00000489107	197	67	3.76	1.54	5.39	2.1	1.53989	0.000584892	0.0534838	UP	YES	GO:0043123	IPR037443,IPR039499	PF14854
ENSG00000186907	11	57460528	57477534	+	known	protein_coding	RTN4RL2	reticulon 4 receptor like 2 [Source:HGNC Symbol;Acc:HGNC:23053]	ENST00000335099,ENST00000395120,ENST00000533205	85	238	2.77	8.63	3.97	11.71	-1.5015	0.000623945	0.0568727	DOWN	YES	GO:0005576,GO:0005615,GO:0005886,GO:0007166,GO:0009897,GO:0009986,GO:0010977,GO:0022038,GO:0030424,GO:0030425,GO:0031012,GO:0031103,GO:0038023,GO:0043005,GO:0043204,GO:0045121,GO:0046658,GO:0070062	IPR000483,IPR001611,IPR003591,IPR032675	PF13855
ENSG00000120708	5	136028988	136063818	+	known	protein_coding	TGFBI	transforming growth factor beta induced [Source:HGNC Symbol;Acc:HGNC:11771]	ENST00000442011,ENST00000503087,ENST00000504185,ENST00000504411,ENST00000506699,ENST00000507018,ENST00000508076,ENST00000508767,ENST00000509485,ENST00000509749,ENST00000513497,ENST00000514242,ENST00000514554,ENST00000515433,ENST00000604555	171678	65858	3383.93	1352.73	4853.45	1835.89	1.3662	0.000628507	0.057106	UP	YES	GO:0001525,GO:0002062,GO:0005178,GO:0005201,GO:0005518,GO:0005576,GO:0005604,GO:0005615,GO:0005802,GO:0005886,GO:0007155,GO:0007162,GO:0007601,GO:0008283,GO:0030198,GO:0031012,GO:0044267,GO:0050839,GO:0050840,GO:0050896,GO:0062023,GO:0070062	IPR000782,IPR011489,IPR016666,IPR032954,IPR036378	PF02469
ENSG00000269437	X	102360396	102439932	-	known	protein_coding	NXF2B	nuclear RNA export factor 2B [Source:HGNC Symbol;Acc:HGNC:23984]	ENST00000489531,ENST00000602195,ENST00000604395	163	438	3.47	9.37	4.98	12.72	-1.44213	0.00063452	0.0574694	DOWN	YES	GO:0003723,GO:0005634,GO:0005654,GO:0005737,GO:0005829,GO:0006406,GO:0007275,GO:0016973,GO:0042272,GO:0050658	IPR001611,IPR002075,IPR005637,IPR009060,IPR012677,IPR015245,IPR018222,IPR030217,IPR030218,IPR032675,IPR032710,IPR035979	PF02136,PF03943,PF09162
ENSG00000242516	3	75672300	75742048	+	known	lncRNA	LINC00960	long intergenic non-protein coding RNA 960 [Source:HGNC Symbol;Acc:HGNC:48710]	ENST00000463183,ENST00000492922,ENST00000656252,ENST00000657028,ENST00000662338,ENST00000665741,ENST00000666754,ENST00000668145,ENST00000669013	2	21	0.13	0.6	0.18	0.81	-3.40839	0.000638937	0.0576863	DOWN	YES
ENSG00000167755	19	50958631	50969673	-	known	protein_coding	KLK6	kallikrein related peptidase 6 [Source:HGNC Symbol;Acc:HGNC:6367]	ENST00000310157,ENST00000376851,ENST00000391808,ENST00000594641,ENST00000597379,ENST00000599690,ENST00000599881	63	183	2.01	6.08	2.89	8.25	-1.55449	0.000647646	0.0582882	DOWN	YES	GO:0004252,GO:0005576,GO:0005615,GO:0005730,GO:0005737,GO:0005739,GO:0005783,GO:0007417,GO:0009611,GO:0010975,GO:0016540,GO:0030141,GO:0030574,GO:0042246,GO:0042445,GO:0042552,GO:0042982,GO:0045595,GO:0045745	IPR001254,IPR001314,IPR009003,IPR018114,IPR033116	PF00089
ENSG00000164061	3	49554477	49671549	+	known	protein_coding	BSN	bassoon presynaptic cytomatrix protein [Source:HGNC Symbol;Acc:HGNC:1117]	ENST00000296452,ENST00000467456	16	61	0.04	0.17	0.06	0.23	-1.94681	0.00065706	0.0589494	DOWN	YES	GO:0005634,GO:0007268,GO:0007416,GO:0008021,GO:0009986,GO:0014069,GO:0030054,GO:0030424,GO:0030425,GO:0030672,GO:0035418,GO:0044306,GO:0046872,GO:0048786,GO:0048788,GO:0060076,GO:0098685,GO:0098693,GO:0098882,GO:0098978,GO:0098982,GO:0099526	IPR008899,IPR011011,IPR013083,IPR030627	PF05715
ENSG00000184139	4	131857343	131857913	-	known	processed_pseudogene	RPL7AP28	ribosomal protein L7a pseudogene 28 [Source:HGNC Symbol;Acc:HGNC:35656]	ENST00000464513	36	7	3.71	0.76	5.32	1.04	2.3465	0.00068867	0.0613992	UP	YES
ENSG00000268119	19	21444241	21463908	-	known	lncRNA	AC010615.2	novel transcript	ENST00000593653,ENST00000594557,ENST00000596705,ENST00000597444,ENST00000599993,ENST00000600469,ENST00000656526,ENST00000663704	7	36	0.18	1.44	0.26	1.95	-2.37864	0.00068867	0.0613992	DOWN	YES
ENSG00000163220	1	153357854	153361023	+	known	protein_coding	S100A9	S100 calcium binding protein A9 [Source:HGNC Symbol;Acc:HGNC:10499]	ENST00000368738	3	24	0.31	2.6	0.44	3.53	-3.01607	0.000705033	0.0622743	DOWN	YES	GO:0001816,GO:0002224,GO:0002523,GO:0005509,GO:0005576,GO:0005615,GO:0005634,GO:0005654,GO:0005737,GO:0005829,GO:0005856,GO:0005886,GO:0006914,GO:0006915,GO:0006919,GO:0006954,GO:0007267,GO:0008017,GO:0008270,GO:0010976,GO:0016209,GO:0019730,GO:0030054,GO:0030307,GO:0030593,GO:0032119,GO:0032602,GO:0034774,GO:0035606,GO:0035662,GO:0035821,GO:0042742,GO:0043312,GO:0045087,GO:0050544,GO:0050729,GO:…	IPR001751,IPR002048,IPR011992,IPR013787,IPR018247,IPR028475	PF01023
ENSG00000170477	12	52806549	52814116	-	known	protein_coding	KRT4	keratin 4 [Source:HGNC Symbol;Acc:HGNC:6441]	ENST00000548097,ENST00000549295,ENST00000551436,ENST00000551956,ENST00000552668	3	24	0.06	0.53	0.09	0.72	-3.01607	0.000705033	0.0622743	DOWN	YES	GO:0005634,GO:0005829,GO:0005882,GO:0007010,GO:0009986,GO:0030855,GO:0031424,GO:0045095,GO:0045111,GO:0050680,GO:0070268	IPR003054,IPR018039,IPR032444,IPR039008,IPR042180	PF00038,PF16208
ENSG00000226627	11	70626441	70635658	+	known	lncRNA	SHANK2-AS1	SHANK2 antisense RNA 1 [Source:HGNC Symbol;Acc:HGNC:40014]	ENST00000429561,ENST00000663650	3	24	0.06	0.46	0.09	0.63	-3.01607	0.000705033	0.0622743	DOWN	YES
ENSG00000271127	22	15794901	15797909	+	known	transcribed_unprocessed_pseudogene	AP000526.1	novel pseudogene	ENST00000657965	6	33	0.13	0.73	0.19	0.99	-2.47551	0.000711943	0.0626905	DOWN	YES
ENSG00000272405	1	156641666	156644887	-	known	lncRNA	AL365181.3	novel transcript, antisense to BCAN	ENST00000605886	348	900	4.7	12.78	6.74	17.34	-1.38691	0.000720554	0.0632535	DOWN	YES
ENSG00000213931	11	5268345	5505652	-	known	protein_coding	HBE1	hemoglobin subunit epsilon 1 [Source:HGNC Symbol;Acc:HGNC:4830]	ENST00000292896,ENST00000380237,ENST00000396895	5	30	0.37	1.76	0.53	2.39	-2.60104	0.000727558	0.0633491	DOWN	YES	GO:0005344,GO:0005829,GO:0005833,GO:0007596,GO:0014070,GO:0019825,GO:0020037,GO:0031721,GO:0031838,GO:0042744,GO:0043177,GO:0046872,GO:0051291,GO:0072562,GO:0098869	IPR000971,IPR002337,IPR009050,IPR012292	PF00042
ENSG00000266560	X	152114994	152138556	-	known	lncRNA	MAGEA10-MAGEA5	MAGEA10-MAGEA5 readthrough [Source:NCBI gene;Acc:100533997]	ENST00000509345,ENST00000577437,ENST00000583636	30	5	2.62	0.28	3.75	0.39	2.56889	0.000727558	0.0633491	UP	YES
ENSG00000118971	12	4273762	4305353	+	known	protein_coding	CCND2	cyclin D2 [Source:HGNC Symbol;Acc:HGNC:1583]	ENST00000261254,ENST00000536537,ENST00000536795,ENST00000541542	4	27	0.03	0.18	0.04	0.25	-2.77096	0.000728871	0.0633491	DOWN	YES	GO:0000079,GO:0000307,GO:0000785,GO:0001934,GO:0005634,GO:0005654,GO:0005730,GO:0005737,GO:0005829,GO:0006468,GO:0008284,GO:0016538,GO:0019901,GO:0031965,GO:0043066,GO:0044772,GO:0045737,GO:0051301,GO:1900087	IPR004367,IPR006671,IPR013763,IPR015451,IPR036915,IPR039361	PF00134,PF02984
ENSG00000180190	8	489792	545781	-	known	protein_coding	TDRP	testis development related protein [Source:HGNC Symbol;Acc:HGNC:26951]	ENST00000324079,ENST00000427263,ENST00000523656,ENST00000524229,ENST00000613071	77	217	0.98	3.78	1.41	5.13	-1.51084	0.000730524	0.0633491	DOWN	YES	GO:0005634,GO:0005737,GO:0005829,GO:0007283,GO:0043231	IPR031399	PF15683
ENSG00000145113	3	195746765	195811973	-	known	protein_coding	MUC4	mucin 4, cell surface associated [Source:HGNC Symbol;Acc:HGNC:7514]	ENST00000308466,ENST00000339251,ENST00000346145,ENST00000349607,ENST00000392407,ENST00000415455,ENST00000448861,ENST00000462323,ENST00000463781,ENST00000464234,ENST00000466475,ENST00000467235,ENST00000469992,ENST00000470451,ENST00000475231,ENST00000477086,ENST00000477756,ENST00000478156,ENST00000478685,ENST00000479406,ENST00000480843,ENST00000486425	17	63	0.24	0.94	0.35	1.27	-1.90589	0.000737261	0.0637396	DOWN	YES	GO:0002223,GO:0005176,GO:0005615,GO:0005796,GO:0005886,GO:0005887,GO:0007160,GO:0010469,GO:0016020,GO:0016266,GO:0030197,GO:0030277,GO:0031012,GO:0031982,GO:0070062	IPR000742,IPR001846,IPR003886,IPR005533,IPR039898	PF00094,PF06119
ENSG00000065308	6	52497408	52577060	-	known	protein_coding	TRAM2	translocation associated membrane protein 2 [Source:HGNC Symbol;Acc:HGNC:16855]	ENST00000182527	1540	3892	9.22	24.5	13.23	33.25	-1.35366	0.000750138	0.0646569	DOWN	YES	GO:0005791,GO:0006616,GO:0016021,GO:0032964,GO:0045048	IPR006634,IPR013599,IPR016447	PF03798,PF08390
ENSG00000117266	1	205504595	205532793	+	known	protein_coding	CDK18	cyclin dependent kinase 18 [Source:HGNC Symbol;Acc:HGNC:8751]	ENST00000360066,ENST00000419301,ENST00000429964,ENST00000443813,ENST00000459862,ENST00000462976,ENST00000468954,ENST00000476153,ENST00000478560,ENST00000484080,ENST00000489617,ENST00000504162,ENST00000504648,ENST00000505932,ENST00000506215,ENST00000506489,ENST00000506784,ENST00000507067,ENST00000507240,ENST00000512008,ENST00000512922,ENST00000515494,ENST00000515514	139	370	2.33	6.79	3.34	9.21	-1.42851	0.000775048	0.0655157	DOWN	YES	GO:0004674,GO:0004693,GO:0005524,GO:0005634,GO:0005737,GO:0006468	IPR000719,IPR008271,IPR011009,IPR017441	PF00069
ENSG00000006468	7	13891229	13991425	-	known	protein_coding	ETV1	ETS variant transcription factor 1 [Source:HGNC Symbol;Acc:HGNC:3490]	ENST00000242066,ENST00000399357,ENST00000403527,ENST00000403685,ENST00000405192,ENST00000405218,ENST00000405358,ENST00000420159,ENST00000421381,ENST00000430479,ENST00000431887,ENST00000433547,ENST00000438956,ENST00000443137,ENST00000443608,ENST00000460438,ENST00000472931,ENST00000476355,ENST00000476720,ENST00000483075,ENST00000485475,ENST00000493831,ENST00000497115	323	117	4.5	1.63	6.46	2.21	1.44895	0.000780867	0.0655157	UP	YES	GO:0000790,GO:0000978,GO:0000981,GO:0001228,GO:0003700,GO:0005634,GO:0006357,GO:0006366,GO:0007411,GO:0007517,GO:0007638,GO:0030154,GO:0045944,GO:0048935	IPR000418,IPR006715,IPR032928,IPR036388,IPR036390	PF00178,PF04621
ENSG00000134595	X	140502985	140505116	-	known	protein_coding	SOX3	SRY-box transcription factor 3 [Source:HGNC Symbol;Acc:HGNC:11199]	ENST00000370536	0	13	0	0.29	0	0.39	-3.71651	0.000786673	0.0655157	DOWN	YES	GO:0000790,GO:0000979,GO:0000981,GO:0003677,GO:0003714,GO:0005634,GO:0005654,GO:0006355,GO:0007417,GO:0007423,GO:0007530,GO:0021854,GO:0021983,GO:0030154,GO:0030182,GO:0044798,GO:0045665,GO:0060324	IPR009071,IPR022097,IPR036910	PF00505,PF12336
ENSG00000139292	12	71439798	71586310	+	known	protein_coding	LGR5	leucine rich repeat containing G protein-coupled receptor 5 [Source:HGNC Symbol;Acc:HGNC:4504]	ENST00000266674,ENST00000536515,ENST00000540815,ENST00000547310,ENST00000549015,ENST00000550851	0	13	0	0.13	0	0.17	-3.71651	0.000786673	0.0655157	DOWN	YES	GO:0001942,GO:0004888,GO:0004930,GO:0005886,GO:0005887,GO:0007186,GO:0007189,GO:0007190,GO:0008528,GO:0009755,GO:0009994,GO:0016500,GO:0032588,GO:0042127,GO:0048839,GO:0090263,GO:2001013	IPR000276,IPR000372,IPR001611,IPR002131,IPR003591,IPR017452,IPR032675	PF00560,PF01462,PF13855
ENSG00000159166	1	201380833	201399915	-	known	protein_coding	LAD1	ladinin 1 [Source:HGNC Symbol;Acc:HGNC:6472]	ENST00000367313,ENST00000391967,ENST00000475136,ENST00000488842,ENST00000631576,ENST00000632743,ENST00000633953	0	13	0	0.32	0	0.43	-3.71651	0.000786673	0.0655157	DOWN	YES	GO:0005198,GO:0005604,GO:0015629,GO:0045296,GO:0070062	IPR017404
ENSG00000160321	19	21932958	22010949	-	known	protein_coding	ZNF208	zinc finger protein 208 [Source:HGNC Symbol;Acc:HGNC:12999]	ENST00000397126,ENST00000597040,ENST00000599723,ENST00000599916,ENST00000601773,ENST00000601993,ENST00000609966	0	13	0	0.14	0	0.19	-3.71651	0.000786673	0.0655157	DOWN	YES	GO:0003677,GO:0005634,GO:0006357,GO:0008270	IPR001909,IPR013087,IPR036051,IPR036236	PF00096,PF01352
ENSG00000257635	14	18698639	18699978	-	known	transcribed_processed_pseudogene	CR383656.4	NIMA (never in mitosis gene a)-related kinase 2 (NEK2) pseudogene	ENST00000547616	0	13	0	0.48	0	0.65	-3.71651	0.000786673	0.0655157	DOWN	YES
ENSG00000283496	10	133309410	133352529	+	known	protein_coding	ZNF511-PRAP1	ZNF511-PRAP1 readthrough [Source:HGNC Symbol;Acc:HGNC:38088]	ENST00000368554	13	0	0.6	0	0.86	0	3.68437	0.000786673	0.0655157	UP	YES
ENSG00000284626	15	90234200	90265462	+	known	protein_coding	AC091167.7	novel protein	ENST00000641199,ENST00000641334	0	13	0.01	0.32	0.01	0.43	-3.71651	0.000786673	0.0655157	DOWN	YES
ENSG00000286239	2	223757258	223945299	-	known	protein_coding	AC093884.1	novel protein, WDFY1-AP1S3 readthrough	ENST00000650969	13	0	0.16	0	0.23	0	3.68437	0.000786673	0.0655157	UP	YES
ENSG00000078596	X	79360384	79367667	-	known	protein_coding	ITM2A	integral membrane protein 2A [Source:HGNC Symbol;Acc:HGNC:6173]	ENST00000373298,ENST00000434584,ENST00000461357,ENST00000462038,ENST00000469541,ENST00000482194	1	17	0.06	0.91	0.08	1.23	-4.10354	0.000787658	0.0655157	DOWN	YES	GO:0001540,GO:0002317,GO:0002377,GO:0005794,GO:0005886,GO:0016021,GO:0042985	IPR007084,IPR040145	PF04089
ENSG00000280002	12	130988312	130990028	-	known	TEC	AC078925.4	novel transcript	ENST00000623737	1	17	0.03	0.48	0.04	0.65	-4.10354	0.000787658	0.0655157	DOWN	YES
ENSG00000203852	1	149852619	149854274	+	known	protein_coding	H3C15	H3 clustered histone 15 [Source:HGNC Symbol;Acc:HGNC:20505]	ENST00000403683	78	23	2.16	0.67	3.1	0.91	1.74577	0.000825984	0.0685038	UP	YES	GO:0000183,GO:0000786,GO:0005576,GO:0005634,GO:0005654,GO:0006325,GO:0006334,GO:0007596,GO:0031492,GO:0038111,GO:0044267,GO:0045652,GO:0045814,GO:0046982,GO:0060964,GO:0070062	IPR000164,IPR007125,IPR009072	PF00125
ENSG00000138829	5	128257909	128659185	-	known	protein_coding	FBN2	fibrillin 2 [Source:HGNC Symbol;Acc:HGNC:3604]	ENST00000262464,ENST00000502468,ENST00000507835,ENST00000508053,ENST00000508989,ENST00000511489,ENST00000514742	297	762	1.25	3.16	1.79	4.29	-1.3754	0.000831902	0.0687848	DOWN	YES	GO:0001527,GO:0005201,GO:0005509,GO:0005576,GO:0030023,GO:0030198,GO:0030326,GO:0030501,GO:0031012,GO:0035583,GO:0043010,GO:0045669,GO:0048048,GO:0060346,GO:0062023	IPR000152,IPR000742,IPR001881,IPR009030,IPR013032,IPR017878,IPR018097,IPR026823,IPR036773,IPR040872	PF00683,PF07645,PF12661,PF12662,PF18193
ENSG00000115604	2	102311529	102398775	+	known	protein_coding	IL18R1	interleukin 18 receptor 1 [Source:HGNC Symbol;Acc:HGNC:5988]	ENST00000233957,ENST00000334376,ENST00000409599,ENST00000410040,ENST00000466357	30	95	0.85	1.8	1.23	2.45	-1.67904	0.000834193	0.0687848	DOWN	YES	GO:0004908,GO:0005886,GO:0006954,GO:0006955,GO:0007165,GO:0030101,GO:0032729,GO:0035655,GO:0038023,GO:0042007,GO:0042008,GO:0045063,GO:0045092,GO:0051092,GO:0071345,GO:0120163,GO:1901224,GO:2000556	IPR000157,IPR003599,IPR004074,IPR007110,IPR013783,IPR015621,IPR035897,IPR036179,IPR041416	PF01582,PF18452
ENSG00000074410	15	63321378	63381846	-	known	protein_coding	CA12	carbonic anhydrase 12 [Source:HGNC Symbol;Acc:HGNC:1371]	ENST00000178638,ENST00000344366,ENST00000422263,ENST00000558287,ENST00000560293,ENST00000560666	1745	4367	17.47	47.84	25.05	64.93	-1.33949	0.000842361	0.0692581	DOWN	YES	GO:0004089,GO:0005886,GO:0008270,GO:0015701,GO:0016021,GO:0055064	IPR001148,IPR018338,IPR018430,IPR023561,IPR036398	PF00194
ENSG00000205221	2	36696690	36814792	+	known	protein_coding	VIT	vitrin [Source:HGNC Symbol;Acc:HGNC:12697]	ENST00000379241,ENST00000379242,ENST00000389975,ENST00000401530,ENST00000404084,ENST00000457137,ENST00000464309,ENST00000497382	249	89	6.59	2.55	9.45	3.46	1.46819	0.000853959	0.0700099	UP	YES	GO:0003429,GO:0005539,GO:0005614,GO:0005615,GO:0010811,GO:0021510,GO:0030198,GO:0031012,GO:0062023	IPR002035,IPR004043,IPR036465,IPR036609	PF00092,PF03815
ENSG00000187634	1	923928	944581	+	known	protein_coding	SAMD11	sterile alpha motif domain containing 11 [Source:HGNC Symbol;Acc:HGNC:28706]	ENST00000341065,ENST00000342066,ENST00000420190,ENST00000437963,ENST00000455979,ENST00000464948,ENST00000466827,ENST00000474461,ENST00000478729,ENST00000616016,ENST00000616125,ENST00000617307,ENST00000618181,ENST00000618323,ENST00000618779,ENST00000620200,ENST00000622503	264	95	6.46	2.5	9.27	3.39	1.45846	0.000859608	0.0702711	UP	YES	GO:0005634	IPR001660,IPR013761	PF07647
ENSG00000280670	1	45493866	45500079	-	known	protein_coding	CCDC163	coiled-coil domain containing 163 [Source:HGNC Symbol;Acc:HGNC:27003]	ENST00000625766,ENST00000626177,ENST00000626657,ENST00000628293,ENST00000628397,ENST00000629009,ENST00000629482,ENST00000629670	88	27	2.02	0.61	2.9	0.83	1.68847	0.000863288	0.0703703	UP	YES	GO:0016021	IPR039284
ENSG00000272068	1	156637783	156641004	-	known	lncRNA	AL365181.2	novel transcript	ENST00000606343	85	234	1.15	3.32	1.65	4.51	-1.47705	0.000870321	0.0707259	DOWN	YES
ENSG00000128268	22	39457012	39492194	+	known	protein_coding	MGAT3	beta-1,4-mannosyl-glycoprotein 4-beta-N-acetylglucosaminyltransferase [Source:HGNC Symbol;Acc:HGNC:7046]	ENST00000341184,ENST00000418314,ENST00000429402	17	62	0.13	0.51	0.19	0.7	-1.88281	0.000872609	0.0707259	DOWN	YES	GO:0000139,GO:0003830,GO:0006044,GO:0006487,GO:0008104,GO:0016021,GO:0016757,GO:0030334,GO:0034599,GO:0050435,GO:0050890,GO:1902966,GO:1905166	IPR006813	PF04724
ENSG00000136244	7	22725884	22732002	+	known	protein_coding	IL6	interleukin 6 [Source:HGNC Symbol;Acc:HGNC:6018]	ENST00000258743,ENST00000401630,ENST00000401651,ENST00000404625,ENST00000406575,ENST00000407492,ENST00000426291,ENST00000464710,ENST00000485300	67	19	3.04	1.04	4.37	1.41	1.80209	0.000904315	0.0730882	UP	YES	GO:0001781,GO:0002384,GO:0002446,GO:0002548,GO:0002675,GO:0002690,GO:0005125,GO:0005138,GO:0005576,GO:0005615,GO:0005788,GO:0005896,GO:0006953,GO:0006954,GO:0006959,GO:0008083,GO:0008284,GO:0008285,GO:0010574,GO:0010575,GO:0010628,GO:0010718,GO:0010888,GO:0019221,GO:0030168,GO:0031018,GO:0031175,GO:0032494,GO:0032722,GO:0032755,GO:0032966,GO:0033138,GO:0042102,GO:0042531,GO:0043065,GO:0043066,GO:…	IPR003574,IPR009079,IPR030473,IPR030474	PF00489
ENSG00000172346	22	41561010	41577741	+	known	protein_coding	CSDC2	cold shock domain containing C2 [Source:HGNC Symbol;Acc:HGNC:30359]	ENST00000306149,ENST00000460790	79	218	1.38	4.22	1.98	5.72	-1.48048	0.000911965	0.0734982	DOWN	YES	GO:0003723,GO:0003730,GO:0005634,GO:0005737,GO:0006397,GO:0008134,GO:0043488	IPR002059,IPR011129,IPR012340,IPR019844	PF00313
ENSG00000211893	14	105639559	105644790	-	known	IG_C_gene	IGHG2	immunoglobulin heavy constant gamma 2 (G2m marker) [Source:HGNC Symbol;Acc:HGNC:5526]	ENST00000390545,ENST00000641095	2	20	0.09	0.93	0.13	1.26	-3.338	0.000948389	0.0760043	DOWN	YES	GO:0003823,GO:0005576,GO:0005615,GO:0006910,GO:0006911,GO:0006956,GO:0006958,GO:0009897,GO:0030449,GO:0034987,GO:0038096,GO:0042571,GO:0042742,GO:0045087,GO:0050853,GO:0050871,GO:0070062,GO:0072562	IPR003006,IPR003597,IPR007110,IPR013783,IPR036179	PF07654
ENSG00000286707	2	26298570	26306340	+	known	lncRNA	AC010896.1	novel transcript	ENST00000653720,ENST00000661577	2	20	0.03	0.34	0.05	0.46	-3.338	0.000948389	0.0760043	DOWN	YES
ENSG00000184156	8	132120859	132481095	-	known	protein_coding	KCNQ3	potassium voltage-gated channel subfamily Q member 3 [Source:HGNC Symbol;Acc:HGNC:6297]	ENST00000388996,ENST00000519445,ENST00000519589,ENST00000521134,ENST00000621976,ENST00000638588,ENST00000639358,ENST00000639496	67	187	0.51	1.4	0.73	1.91	-1.49688	0.00095949	0.0763394	DOWN	YES	GO:0005249,GO:0005251,GO:0005516,GO:0005886,GO:0005887,GO:0007268,GO:0008076,GO:0009986,GO:0016021,GO:0033268,GO:0034765,GO:0043194,GO:0060081,GO:0071805	IPR003937,IPR003948,IPR005821,IPR013821,IPR020969,IPR028325	PF00520,PF03520,PF11956
ENSG00000066468	10	121478334	121598458	-	known	protein_coding	FGFR2	fibroblast growth factor receptor 2 [Source:HGNC Symbol;Acc:HGNC:3689]	ENST00000336553,ENST00000346997,ENST00000351936,ENST00000356226,ENST00000357555,ENST00000358487,ENST00000359354,ENST00000360144,ENST00000369056,ENST00000369058,ENST00000369059,ENST00000369060,ENST00000369061,ENST00000429361,ENST00000457416,ENST00000463870,ENST00000467584,ENST00000478859,ENST00000490349,ENST00000491111,ENST00000491475,ENST00000604236,ENST00000611527,ENST00000613048,ENST00000613324…	140	366	1.9	4.61	2.73	6.26	-1.40249	0.000959783	0.0763394	DOWN	YES	GO:0000122,GO:0000165,GO:0001525,GO:0001657,GO:0001701,GO:0001837,GO:0002053,GO:0003148,GO:0003149,GO:0003416,GO:0004713,GO:0004714,GO:0005007,GO:0005524,GO:0005576,GO:0005634,GO:0005654,GO:0005737,GO:0005794,GO:0005886,GO:0005887,GO:0005938,GO:0006915,GO:0007169,GO:0007267,GO:0007409,GO:0008201,GO:0008284,GO:0008543,GO:0008589,GO:0009791,GO:0009880,GO:0009887,GO:0009986,GO:0010518,GO:0016020,GO:…	IPR000719,IPR001245,IPR003598,IPR003599,IPR007110,IPR008266,IPR011009,IPR013098,IPR013783,IPR016248,IPR017441,IPR020635,IPR036179,IPR041159	PF07679,PF07714,PF18123
ENSG00000165410	14	34709113	34714823	-	known	protein_coding	CFL2	cofilin 2 [Source:HGNC Symbol;Acc:HGNC:1875]	ENST00000298159,ENST00000341223,ENST00000422678,ENST00000554470,ENST00000555765,ENST00000556161,ENST00000672163,ENST00000672517,ENST00000673315	1324	3283	35.23	95.23	50.52	129.24	-1.32619	0.000962864	0.0763394	DOWN	YES	GO:0005615,GO:0007519,GO:0015629,GO:0016363,GO:0030018,GO:0030042,GO:0030043,GO:0030836,GO:0031674,GO:0045214,GO:0046716,GO:0051015,GO:0070062	IPR002108,IPR017904,IPR029006	PF00241
ENSG00000138135	10	89205629	89207317	-	known	protein_coding	CH25H	cholesterol 25-hydroxylase [Source:HGNC Symbol;Acc:HGNC:1907]	ENST00000371852	239	86	6.49	2.46	9.3	3.33	1.45853	0.000963273	0.0763394	UP	YES	GO:0000254,GO:0001567,GO:0005506,GO:0005789,GO:0005829,GO:0006629,GO:0006699,GO:0008203,GO:0008395,GO:0016021,GO:0016126,GO:0035754	IPR006694	PF04116
ENSG00000087494	12	27958084	27972733	-	known	protein_coding	PTHLH	parathyroid hormone like hormone [Source:HGNC Symbol;Acc:HGNC:9607]	ENST00000201015,ENST00000395868,ENST00000395872,ENST00000534890,ENST00000535992,ENST00000538310,ENST00000539239,ENST00000542963,ENST00000545234	92	29	3.99	1.37	5.72	1.86	1.64951	0.000988513	0.0781226	UP	YES	GO:0001501,GO:0002076,GO:0005179,GO:0005576,GO:0005615,GO:0005654,GO:0005737,GO:0005794,GO:0005829,GO:0007186,GO:0007189,GO:0007267,GO:0007565,GO:0008284,GO:0008285,GO:0008544,GO:0010468,GO:0030282,GO:0032331,GO:0046058,GO:0051428,GO:0061182	IPR001415,IPR003626	PF01279
ENSG00000186481	18	14179097	14252140	+	known	transcribed_unprocessed_pseudogene	ANKRD20A5P	ankyrin repeat domain 20 family member A5, pseudogene [Source:HGNC Symbol;Acc:HGNC:33833]	ENST00000431648,ENST00000580195,ENST00000580200,ENST00000580995,ENST00000581181,ENST00000581363,ENST00000581935,ENST00000583348	3	23	0.1	0.76	0.15	1.03	-2.95467	0.00100883	0.0791446	DOWN	YES
ENSG00000235884	12	30755167	30802602	+	known	lncRNA	LINC00941	long intergenic non-protein coding RNA 941 [Source:HGNC Symbol;Acc:HGNC:48635]	ENST00000650286	3	23	0.11	0.86	0.16	1.17	-2.95467	0.00100883	0.0791446	DOWN	YES
ENSG00000100243	22	42617840	42649392	-	known	protein_coding	CYB5R3	cytochrome b5 reductase 3 [Source:HGNC Symbol;Acc:HGNC:2873]	ENST00000352397,ENST00000361740,ENST00000402438,ENST00000407332,ENST00000407623,ENST00000438270,ENST00000466276,ENST00000470741	5631	2235	124.73	52.15	178.9	70.77	1.31704	0.00100977	0.0791446	UP	YES	GO:0004128,GO:0005576,GO:0005737,GO:0005739,GO:0005741,GO:0005783,GO:0005789,GO:0005811,GO:0005833,GO:0006695,GO:0006805,GO:0008015,GO:0016020,GO:0016208,GO:0019852,GO:0035578,GO:0043312,GO:0043531,GO:0051287,GO:0071949	IPR001433,IPR001709,IPR001834,IPR008333,IPR017927,IPR017938,IPR039261	PF00175,PF00970
ENSG00000278202	15	82418651	82434235	+	known	lncRNA	AC243919.2	novel transcript	ENST00000613086	4	26	0.25	1.84	0.36	2.5	-2.71651	0.00101266	0.0791537	DOWN	YES
ENSG00000236393	X	40262917	40299061	+	known	lncRNA	AC091806.1	novel transcript	ENST00000447570,ENST00000452690,ENST00000653973	17	61	0.35	1.37	0.51	1.85	-1.85935	0.00103331	0.080418	DOWN	YES
ENSG00000196517	1	43991500	44031467	-	known	protein_coding	SLC6A9	solute carrier family 6 member 9 [Source:HGNC Symbol;Acc:HGNC:11056]	ENST00000357730,ENST00000360584,ENST00000372306,ENST00000372307,ENST00000372310,ENST00000466926,ENST00000475075,ENST00000489764,ENST00000492434,ENST00000528803,ENST00000533007,ENST00000673836	328	122	5.47	2.09	7.85	2.84	1.41074	0.00103447	0.080418	UP	YES	GO:0001504,GO:0005886,GO:0005887,GO:0014069,GO:0015187,GO:0015375,GO:0016020,GO:0030285,GO:0060092,GO:0061537,GO:0098686,GO:0098688,GO:0099055,GO:0099056	IPR000175,IPR003028,IPR037272	PF00209
ENSG00000118515	6	134169246	134318112	-	known	protein_coding	SGK1	serum/glucocorticoid regulated kinase 1 [Source:HGNC Symbol;Acc:HGNC:10810]	ENST00000237305,ENST00000367855,ENST00000367857,ENST00000367858,ENST00000413996,ENST00000460769,ENST00000461976,ENST00000472859,ENST00000473704,ENST00000474427,ENST00000475719,ENST00000475882,ENST00000477460,ENST00000484353,ENST00000485771,ENST00000489458,ENST00000490149,ENST00000524387,ENST00000524764,ENST00000524929,ENST00000525700,ENST00000525877,ENST00000528577,ENST00000530421,ENST00000531575…	943	368	17.83	7.06	25.58	9.59	1.34148	0.00104023	0.0806458	UP	YES	GO:0001558,GO:0004674,GO:0004712,GO:0005246,GO:0005524,GO:0005634,GO:0005737,GO:0005739,GO:0005789,GO:0005829,GO:0005886,GO:0006468,GO:0006814,GO:0006915,GO:0006974,GO:0007616,GO:0008217,GO:0015459,GO:0016607,GO:0017080,GO:0017081,GO:0018105,GO:0030334,GO:0032411,GO:0034220,GO:0035556,GO:0042127,GO:0042981,GO:0048812,GO:0050790,GO:0051090,GO:0060453,GO:0070294	IPR000719,IPR000961,IPR008271,IPR011009,IPR017441,IPR017892	PF00069,PF00433
ENSG00000184515	X	102153708	102155977	-	known	protein_coding	BEX5	brain expressed X-linked 5 [Source:HGNC Symbol;Acc:HGNC:27990]	ENST00000333643,ENST00000484837,ENST00000543160	19	66	1.29	4.74	1.85	6.43	-1.81254	0.00105901	0.0818796	DOWN	YES	GO:0005737	IPR007623,IPR021156	PF04538
ENSG00000099399	X	30215563	30220089	+	known	protein_coding	MAGEB2	MAGE family member B2 [Source:HGNC Symbol;Acc:HGNC:6809]	ENST00000378988	134	348	3.84	10.51	5.51	14.26	-1.39293	0.00106391	0.0820358	DOWN	YES		IPR002190,IPR021072,IPR037445,IPR041898,IPR041899	PF01454,PF12440
ENSG00000134198	1	115048011	115089503	-	known	protein_coding	TSPAN2	tetraspanin 2 [Source:HGNC Symbol;Acc:HGNC:20659]	ENST00000369515,ENST00000369516,ENST00000433172,ENST00000491992	212	77	4.39	1.24	6.3	1.68	1.44506	0.00107471	0.0826452	UP	YES	GO:0005887,GO:0006954,GO:0007420,GO:0014002,GO:0014005,GO:0016021,GO:0042552,GO:0043209,GO:0048709,GO:0061564	IPR000301,IPR008952,IPR018499,IPR018503	PF00335
ENSG00000285815	21	39380332	39515506	+	known	protein_coding	WRB-SH3BGR	WRB-SH3BGR readthrough [Source:NCBI gene;Acc:106865373]	ENST00000647779,ENST00000648253	37	8	1.23	0.19	1.77	0.26	2.19338	0.00109403	0.0839047	UP	YES
ENSG00000164867	7	150991017	151014588	+	known	protein_coding	NOS3	nitric oxide synthase 3 [Source:HGNC Symbol;Acc:HGNC:7876]	ENST00000297494,ENST00000460603,ENST00000461406,ENST00000467517,ENST00000468293,ENST00000473057,ENST00000475017,ENST00000475454,ENST00000477227,ENST00000484524	29	91	1.66	3.58	2.38	4.85	-1.66589	0.00111362	0.0851784	DOWN	YES	GO:0000139,GO:0001525,GO:0001542,GO:0001701,GO:0001974,GO:0002028,GO:0003057,GO:0003100,GO:0003180,GO:0003184,GO:0003203,GO:0003785,GO:0003958,GO:0004517,GO:0005516,GO:0005634,GO:0005737,GO:0005794,GO:0005829,GO:0005856,GO:0005886,GO:0005901,GO:0006527,GO:0006809,GO:0007005,GO:0007263,GO:0008217,GO:0008285,GO:0009408,GO:0009725,GO:0010181,GO:0010544,GO:0010628,GO:0012506,GO:0014740,GO:0014806,GO:…	IPR001094,IPR001433,IPR001709,IPR003097,IPR004030,IPR008254,IPR012144,IPR017927,IPR017938,IPR023173,IPR029039,IPR036119,IPR039261	PF00175,PF00258,PF00667,PF02898
ENSG00000269416	19	23399233	23416075	-	known	lncRNA	LINC01224	long intergenic non-protein coding RNA 1224 [Source:HGNC Symbol;Acc:HGNC:49676]	ENST00000593573,ENST00000594576,ENST00000596283,ENST00000596763,ENST00000598922,ENST00000600643,ENST00000601293,ENST00000601338,ENST00000602077,ENST00000654756	31	95	0.79	2.11	1.14	2.87	-1.63173	0.00111667	0.0851834	DOWN	YES
ENSG00000141668	18	72536680	72638521	-	known	protein_coding	CBLN2	cerebellin 2 precursor [Source:HGNC Symbol;Acc:HGNC:1544]	ENST00000269503,ENST00000580889,ENST00000581073,ENST00000581425,ENST00000582667,ENST00000583570,ENST00000583651,ENST00000584764,ENST00000585159	73	22	1.3	0.76	1.86	1.03	1.71432	0.00116648	0.088746	UP	YES	GO:0005615,GO:0051965,GO:0098978,GO:1905606	IPR001073,IPR008983	PF00386
ENSG00000107165	9	12685439	12710285	+	known	protein_coding	TYRP1	tyrosinase related protein 1 [Source:HGNC Symbol;Acc:HGNC:12450]	ENST00000381136,ENST00000381142,ENST00000388918,ENST00000459790,ENST00000470909,ENST00000473504,ENST00000473763	78	24	2.55	0.6	3.66	0.81	1.68437	0.0011744	0.0889944	UP	YES	GO:0004503,GO:0005737,GO:0010008,GO:0016021,GO:0016491,GO:0030318,GO:0030669,GO:0032438,GO:0033162,GO:0042438,GO:0042470,GO:0042803,GO:0043438,GO:0043473,GO:0046872,GO:0046982,GO:0048023,GO:0097708	IPR002227,IPR008922	PF00264
ENSG00000257732	12	104262314	104280722	-	known	lncRNA	AC089983.1	novel transcript, antisense to TXNRD1	ENST00000549807	36	107	2.8	8.78	4.02	11.92	-1.58762	0.00117761	0.0889944	DOWN	YES
ENSG00000225791	6	52576787	52643058	+	known	lncRNA	TRAM2-AS1	TRAM2 antisense RNA 1 (head to head) [Source:HGNC Symbol;Acc:HGNC:48663]	ENST00000453216,ENST00000605910,ENST00000606558,ENST00000606714,ENST00000653743,ENST00000653877,ENST00000657776,ENST00000658849,ENST00000662922,ENST00000663931,ENST00000664404,ENST00000664753,ENST00000666605,ENST00000666938,ENST00000667019,ENST00000667402	34	102	0.68	2.01	0.97	2.72	-1.60104	0.00117995	0.0889944	DOWN	YES
ENSG00000280081	21	9781910	9838011	-	known	transcribed_processed_pseudogene	LINC01667	long intergenic non-protein coding RNA 1667 [Source:HGNC Symbol;Acc:HGNC:52455]	ENST00000623554,ENST00000623919,ENST00000623929,ENST00000623933,ENST00000651050,ENST00000651542	30	93	1.28	4.06	1.84	5.51	-1.64834	0.00118222	0.0889944	DOWN	YES
ENSG00000286769	2	107698737	107746941	-	known	lncRNA	AC064869.1	novel transcript	ENST00000669817	15	55	0.8	3.09	1.15	4.2	-1.89054	0.00119849	0.0899812	DOWN	YES
ENSG00000204382	X	52512077	52520803	-	known	protein_coding	XAGE1B	X antigen family member 1B [Source:HGNC Symbol;Acc:HGNC:25400]	ENST00000375612,ENST00000375613,ENST00000375616,ENST00000494039,ENST00000518075,ENST00000519579	217	80	21.97	11.25	31.52	15.27	1.42355	0.00122493	0.091725	UP	YES		IPR008625
ENSG00000181800	10	11316833	11319884	-	known	lncRNA	CELF2-AS1	CELF2 antisense RNA 1 [Source:HGNC Symbol;Acc:HGNC:23515]	ENST00000379256	1	16	0.02	0.3	0.03	0.41	-4.01607	0.0012335	0.0918844	DOWN	YES
ENSG00000211896	14	105736343	105743071	-	known	IG_C_gene	IGHG1	immunoglobulin heavy constant gamma 1 (G1m marker) [Source:HGNC Symbol;Acc:HGNC:5525]	ENST00000390542,ENST00000390548,ENST00000390549	1	16	0.05	0.71	0.07	0.97	-4.01607	0.0012335	0.0918844	DOWN	YES	GO:0003823,GO:0005576,GO:0005615,GO:0006910,GO:0006911,GO:0006956,GO:0006958,GO:0009897,GO:0019221,GO:0030449,GO:0034987,GO:0038096,GO:0042571,GO:0042742,GO:0045087,GO:0050853,GO:0050871,GO:0070062,GO:0072562	IPR003006,IPR003597,IPR007110,IPR013783,IPR036179	PF07654
ENSG00000262655	11	13962723	14268133	+	known	protein_coding	SPON1	spondin 1 [Source:HGNC Symbol;Acc:HGNC:11252]	ENST00000576479,ENST00000591785	6	31	0.12	0.41	0.17	0.55	-2.38531	0.00125819	0.0932367	DOWN	YES	GO:0005201,GO:0005615,GO:0005788,GO:0007155,GO:0010954,GO:0031012,GO:0032092,GO:0046872,GO:0050693,GO:1902430,GO:1902993	IPR000884,IPR002861,IPR009465,IPR036383,IPR038678,IPR042307	PF00090,PF02014,PF06468
ENSG00000277957	17	7563287	7578715	+	known	protein_coding	SENP3-EIF4A1	SENP3-EIF4A1 readthrough (NMD candidate) [Source:HGNC Symbol;Acc:HGNC:49182]	ENST00000614237	6	31	0.08	0.4	0.11	0.55	-2.38531	0.00125819	0.0932367	DOWN	YES
ENSG00000100433	14	88180103	88326907	-	known	protein_coding	KCNK10	potassium two pore domain channel subfamily K member 10 [Source:HGNC Symbol;Acc:HGNC:6273]	ENST00000312350,ENST00000319231,ENST00000340700,ENST00000556282	0	12	0	0.13	0	0.18	-3.60104	0.00133299	0.0953136	DOWN	YES	GO:0005244,GO:0005267,GO:0005886,GO:0005887,GO:0007165,GO:0007613,GO:0022841,GO:0030322,GO:0034765,GO:0071805	IPR003280,IPR003976,IPR013099	PF07885
ENSG00000158482	16	21376648	21386064	+	known	unprocessed_pseudogene	SNX29P1	sorting nexin 29 pseudogene 1 [Source:HGNC Symbol;Acc:HGNC:31913]	ENST00000548357	0	12	0	0.62	0	0.84	-3.60104	0.00133299	0.0953136	DOWN	YES
ENSG00000165383	10	48909483	48914232	-	known	protein_coding	LRRC18	leucine rich repeat containing 18 [Source:HGNC Symbol;Acc:HGNC:23199]	ENST00000374160	0	12	0	0.36	0	0.49	-3.60104	0.00133299	0.0953136	DOWN	YES	GO:0005225,GO:0005737,GO:0034702,GO:0098656	IPR001611,IPR003591,IPR032675	PF13855
ENSG00000184731	2	38814	46870	-	known	protein_coding	FAM110C	family with sequence similarity 110 member C [Source:HGNC Symbol;Acc:HGNC:33340]	ENST00000327669,ENST00000460464,ENST00000461026	0	12	0	0.25	0	0.34	-3.60104	0.00133299	0.0953136	DOWN	YES	GO:0000922,GO:0005634,GO:0005815,GO:0005874,GO:0005938,GO:0030335,GO:0043014,GO:0051897,GO:0060491	IPR025739,IPR025740,IPR025741	PF14160,PF14161
ENSG00000186479	5	64506015	64612319	+	known	protein_coding	RGS7BP	regulator of G protein signaling 7 binding protein [Source:HGNC Symbol;Acc:HGNC:23271]	ENST00000334025,ENST00000505263,ENST00000508162	0	12	0	0.12	0	0.16	-3.60104	0.00133299	0.0953136	DOWN	YES	GO:0005634,GO:0005737,GO:0007186,GO:0009968,GO:0060078,GO:0098978,GO:0099026,GO:0099031	IPR026512
ENSG00000213145	14	105486317	105488947	+	known	protein_coding	CRIP1	cysteine rich protein 1 [Source:HGNC Symbol;Acc:HGNC:2360]	ENST00000330233,ENST00000392531,ENST00000409393,ENST00000460900,ENST00000461556,ENST00000496700	12	0	0.97	0	1.4	0	3.56889	0.00133299	0.0953136	UP	YES	GO:0003680,GO:0005737,GO:0006955,GO:0007507,GO:0008270,GO:0008283,GO:0008301,GO:0008630,GO:0010033,GO:0010043,GO:0010468,GO:0042277,GO:0060741,GO:0071236,GO:0071493	IPR001781	PF00412
ENSG00000241728	21	44328944	44330221	-	known	lncRNA	AP001062.3	novel transcript, sense overlapping C21orf2	ENST00000422357,ENST00000444409	12	0	0.9	0	1.3	0	3.56889	0.00133299	0.0953136	UP	YES
ENSG00000246283	15	42739118	42743202	+	known	lncRNA	AC090510.1	novel transcript	ENST00000500850,ENST00000567456	12	0	0.26	0	0.37	0	3.56889	0.00133299	0.0953136	UP	YES
ENSG00000256349	11	66509079	66533613	+	known	protein_coding	AP002748.5	novel protein	ENST00000419755	0	12	0	0.15	0	0.21	-3.60104	0.00133299	0.0953136	DOWN	YES
ENSG00000258555	22	24270898	24442356	+	known	protein_coding	SPECC1L-ADORA2A	SPECC1L-ADORA2A readthrough (NMD candidate) [Source:HGNC Symbol;Acc:HGNC:49185]	ENST00000358654	0	12	0	0.08	0	0.11	-3.60104	0.00133299	0.0953136	DOWN	YES
ENSG00000260272	16	2496032	2520218	+	known	protein_coding	AC093525.2	novel protein	ENST00000564543	12	0	0.29	0	0.42	0	3.56889	0.00133299	0.0953136	UP	YES
ENSG00000268083	19	38817471	38840178	-	known	protein_coding	AC008982.1	novel protein	ENST00000594769,ENST00000602021	0	12	0	0.68	0	0.93	-3.60104	0.00133299	0.0953136	DOWN	YES
ENSG00000268696	19	22832291	22858667	+	known	protein_coding	ZNF723	zinc finger protein 723 [Source:HGNC Symbol;Acc:HGNC:32286]	ENST00000600766	0	12	0	0.31	0	0.42	-3.60104	0.00133299	0.0953136	DOWN	YES	GO:0003677,GO:0005634,GO:0006355,GO:0046872	IPR001909,IPR013087,IPR036051,IPR036236	PF00096,PF01352
ENSG00000284703	1	4012921	4019508	-	known	lncRNA	AL805961.1	novel transcript	ENST00000642139	0	12	0	0.11	0	0.15	-3.60104	0.00133299	0.0953136	DOWN	YES
ENSG00000143318	1	160190575	160201886	+	known	protein_coding	CASQ1	calsequestrin 1 [Source:HGNC Symbol;Acc:HGNC:1512]	ENST00000368078,ENST00000467691,ENST00000481081	5	28	0.23	0.71	0.33	0.96	-2.5015	0.0013403	0.0955972	DOWN	YES	GO:0005509,GO:0005739,GO:0005759,GO:0005783,GO:0005790,GO:0005794,GO:0007029,GO:0007519,GO:0009408,GO:0010033,GO:0014804,GO:0014809,GO:0014894,GO:0016529,GO:0030018,GO:0030315,GO:0033017,GO:0033018,GO:0034220,GO:0042802,GO:0045214,GO:0051258,GO:0051281,GO:1901341,GO:1903779,GO:2001256	IPR001393,IPR018233,IPR036249,IPR041858,IPR041859,IPR041860	PF01216
ENSG00000164603	7	112819147	112939875	-	known	protein_coding	BMT2	base methyltransferase of 25S rRNA 2 homolog [Source:HGNC Symbol;Acc:HGNC:26475]	ENST00000297145,ENST00000432572,ENST00000485446	254	95	3.38	1.09	4.84	1.48	1.40275	0.00135742	0.0965768	UP	YES	GO:0005730,GO:0016433,GO:0034198,GO:1904047,GO:1904262	IPR021867,IPR029063	PF11968
ENSG00000198729	6	150143044	150250392	+	known	protein_coding	PPP1R14C	protein phosphatase 1 regulatory inhibitor subunit 14C [Source:HGNC Symbol;Acc:HGNC:14952]	ENST00000361131	11	44	0.22	0.93	0.32	1.26	-2.01607	0.00136958	0.0971994	DOWN	YES	GO:0004865,GO:0005737,GO:0016020,GO:0042325	IPR008025,IPR036658	PF05361
ENSG00000285508	20	10413520	10431922	-	known	protein_coding	AL034430.1	novel protein	ENST00000609375	67	181	3.9	11.09	5.6	15.05	-1.44983	0.00139419	0.0987006	DOWN	YES
ENSG00000286381	22	49047484	49052549	-	known	lncRNA	AL078622.1	novel transcript	ENST00000657875,ENST00000665699,ENST00000667851,ENST00000669789	4	25	0.06	0.35	0.08	0.47	-2.65993	0.00141045	0.0988593	DOWN	YES
ENSG00000007174	17	11598470	11969748	+	known	protein_coding	DNAH9	dynein axonemal heavy chain 9 [Source:HGNC Symbol;Acc:HGNC:2953]	ENST00000262442,ENST00000396001,ENST00000454412,ENST00000578834,ENST00000579406,ENST00000579602,ENST00000579703,ENST00000579813,ENST00000579828,ENST00000580255,ENST00000581682,ENST00000583192,ENST00000584663,ENST00000585197,ENST00000608377	2	19	0.03	0.55	0.05	0.75	-3.264	0.00141376	0.0988593	DOWN	YES	GO:0003341,GO:0005524,GO:0005874,GO:0005930,GO:0007018,GO:0008569,GO:0030030,GO:0030286,GO:0045503,GO:0045505,GO:0051959,GO:0097729,GO:0120135	IPR003593,IPR004273,IPR013594,IPR013602,IPR024317,IPR024743,IPR026983,IPR027417,IPR030443,IPR035699,IPR035706,IPR041228,IPR041466,IPR041589,IPR041658,IPR042219,IPR042222,IPR042228	PF03028,PF08385,PF08393,PF12774,PF12777,PF12780,PF12781,PF17852,PF17857,PF18198,PF18199
ENSG00000109061	17	10492307	10518542	-	known	protein_coding	MYH1	myosin heavy chain 1 [Source:HGNC Symbol;Acc:HGNC:7567]	ENST00000226207	2	19	0.01	0.14	0.02	0.19	-3.264	0.00141376	0.0988593	DOWN	YES	GO:0003774,GO:0005516,GO:0005524,GO:0005859,GO:0006936,GO:0014704,GO:0031672,GO:0032982,GO:0036464,GO:0051015	IPR000048,IPR001609,IPR002928,IPR004009,IPR008989,IPR027401,IPR027417,IPR036961	PF00063,PF01576,PF02736
ENSG00000239617	12	48903418	48903813	-	known	processed_pseudogene	AC073610.1	ribosomal protein L32 (RPL32) pseudogene	ENST00000489971	19	2	3.44	0.29	4.93	0.39	3.23185	0.00141376	0.0988593	UP	YES
ENSG00000287916	3	156143570	156540627	+	known	lncRNA	AC091607.2	novel transcript, antisense to SSR3	ENST00000661961	19	2	0.76	0.09	1.09	0.12	3.23185	0.00141376	0.0988593	UP	YES
ENSG00000268686	19	49368558	49388091	-	known	lncRNA	AC010643.1	novel transcript, antisense to DKKL1	ENST00000599433,ENST00000657688,ENST00000660123	84	27	1.08	0.36	1.54	0.49	1.62136	0.00142556	0.0994406	UP	YES
ENSG00000105963	7	897900	955407	-	known	protein_coding	ADAP1	ArfGAP with dual PH domains 1 [Source:HGNC Symbol;Acc:HGNC:16486]	ENST00000265846,ENST00000435943,ENST00000437486,ENST00000446141,ENST00000449296,ENST00000453175,ENST00000453823,ENST00000454383,ENST00000463358,ENST00000477906,ENST00000478000,ENST00000481406,ENST00000488527,ENST00000495686,ENST00000495809,ENST00000539900,ENST00000611167,ENST00000617043,ENST00000649206	25	79	0.52	2.15	0.75	2.92	-1.676	0.00143599	0.099924	DOWN	YES	GO:0005096,GO:0005547,GO:0005634,GO:0005737,GO:0005829,GO:0005886,GO:0007166,GO:0043087,GO:0043533,GO:0046872,GO:1902936	IPR001164,IPR001849,IPR011993,IPR037278,IPR037849,IPR037851,IPR038508	PF00169,PF01412
ENSG00000197134	19	22052430	22091480	+	known	protein_coding	ZNF257	zinc finger protein 257 [Source:HGNC Symbol;Acc:HGNC:13498]	ENST00000435820,ENST00000594363,ENST00000594947,ENST00000596471,ENST00000597796,ENST00000597927,ENST00000600162,ENST00000651332	3	22	0.03	0.28	0.05	0.38	-2.89054	0.00144815	0.100445	DOWN	YES	GO:0003677,GO:0005634,GO:0006355,GO:0006357,GO:0008270	IPR001909,IPR013087,IPR036051,IPR036236	PF00096,PF01352
ENSG00000140937	16	64943753	65126112	-	known	protein_coding	CDH11	cadherin 11 [Source:HGNC Symbol;Acc:HGNC:1750]	ENST00000268603,ENST00000394156,ENST00000562325,ENST00000562712,ENST00000562882,ENST00000562998,ENST00000563255,ENST00000563492,ENST00000564317,ENST00000564770,ENST00000565210,ENST00000566827,ENST00000567934,ENST00000568340,ENST00000569095,ENST00000569128,ENST00000569624,ENST00000569783,ENST00000619158	59	17	1.01	0.54	1.45	0.73	1.77911	0.00145097	0.100445	UP	YES	GO:0000902,GO:0001501,GO:0001503,GO:0005509,GO:0005737,GO:0005886,GO:0005913,GO:0007043,GO:0007155,GO:0007156,GO:0008092,GO:0009986,GO:0016021,GO:0016339,GO:0016342,GO:0021957,GO:0034332,GO:0042803,GO:0044331,GO:0045296,GO:0050804,GO:0070062,GO:0098609,GO:0098685,GO:0098978	IPR000233,IPR002126,IPR015919,IPR020894,IPR027397,IPR039808	PF00028,PF01049
ENSG00000147180	X	85244032	85273362	+	known	protein_coding	ZNF711	zinc finger protein 711 [Source:HGNC Symbol;Acc:HGNC:13128]	ENST00000276123,ENST00000360700,ENST00000373165	19	64	0.2	0.73	0.28	0.99	-1.76815	0.00145404	0.100445	DOWN	YES	GO:0000977,GO:0000981,GO:0003700,GO:0005634,GO:0031490,GO:0043565,GO:0045893,GO:0046872	IPR006794,IPR013087,IPR036236	PF00096,PF04704
ENSG00000170873	8	124550790	124728429	-	known	protein_coding	MTSS1	MTSS I-BAR domain containing 1 [Source:HGNC Symbol;Acc:HGNC:20443]	ENST00000325064,ENST00000378017,ENST00000431961,ENST00000472084,ENST00000518547,ENST00000519168,ENST00000519226,ENST00000519671,ENST00000520094,ENST00000520771,ENST00000522118,ENST00000522162,ENST00000522722,ENST00000523179,ENST00000523587,ENST00000524090,ENST00000524243,ENST00000529463	164	411	2.91	6.09	4.17	8.26	-1.34152	0.00146509	0.100964	DOWN	YES	GO:0001726,GO:0003785,GO:0005102,GO:0005737,GO:0007009,GO:0007155,GO:0007169,GO:0015629,GO:0030035,GO:0030036,GO:0030139,GO:0042802,GO:0050680,GO:0061333,GO:0071498,GO:0072102,GO:0072160,GO:2001013	IPR003124,IPR013606,IPR027267,IPR027682,IPR030127	PF02205,PF08397
ENSG00000176170	17	76376584	76387860	+	known	protein_coding	SPHK1	sphingosine kinase 1 [Source:HGNC Symbol;Acc:HGNC:11240]	ENST00000323374,ENST00000392496,ENST00000545180,ENST00000587167,ENST00000588682,ENST00000590379,ENST00000590959,ENST00000591651,ENST00000591762,ENST00000592299	454	179	11.84	4.59	16.98	6.23	1.32666	0.00154264	0.106052	UP	YES	GO:0000287,GO:0001568,GO:0003677,GO:0003951,GO:0005516,GO:0005524,GO:0005634,GO:0005737,GO:0005829,GO:0005886,GO:0005905,GO:0006457,GO:0006473,GO:0006670,GO:0006954,GO:0007165,GO:0007420,GO:0008289,GO:0008481,GO:0010800,GO:0010803,GO:0016407,GO:0017050,GO:0019722,GO:0030054,GO:0030100,GO:0030139,GO:0030148,GO:0030307,GO:0030335,GO:0031398,GO:0031901,GO:0032651,GO:0032740,GO:0034612,GO:0035556,GO:…	IPR001206,IPR016064,IPR017438	PF00781
ENSG00000067715	12	78863993	79452008	+	known	protein_coding	SYT1	synaptotagmin 1 [Source:HGNC Symbol;Acc:HGNC:11509]	ENST00000261205,ENST00000393240,ENST00000446242,ENST00000457153,ENST00000547046,ENST00000549454,ENST00000549559,ENST00000549671,ENST00000551304,ENST00000552074,ENST00000552624,ENST00000552744	210	79	1.91	0.95	2.74	1.29	1.39439	0.00156782	0.107478	UP	YES	GO:0000149,GO:0001786,GO:0005509,GO:0005513,GO:0005516,GO:0005544,GO:0005545,GO:0005546,GO:0005737,GO:0005794,GO:0005886,GO:0007268,GO:0007269,GO:0007420,GO:0008021,GO:0008022,GO:0014047,GO:0014059,GO:0016079,GO:0016192,GO:0017075,GO:0017156,GO:0017157,GO:0017158,GO:0019905,GO:0030054,GO:0030276,GO:0030285,GO:0030348,GO:0030424,GO:0030665,GO:0030672,GO:0031045,GO:0042584,GO:0042734,GO:0042802,GO:…	IPR000008,IPR001565,IPR015428,IPR035892	PF00168
ENSG00000105048	19	55132698	55149206	-	known	protein_coding	TNNT1	troponin T1, slow skeletal type [Source:HGNC Symbol;Acc:HGNC:11948]	ENST00000291901,ENST00000356783,ENST00000536926,ENST00000585321,ENST00000586282,ENST00000586649,ENST00000587089,ENST00000587465,ENST00000587758,ENST00000588147,ENST00000588426,ENST00000588981,ENST00000589226,ENST00000589745,ENST00000592920,ENST00000593046,ENST00000593194	391	947	24.15	58.63	34.63	79.58	-1.29227	0.00157092	0.107478	DOWN	YES	GO:0003009,GO:0005509,GO:0005523,GO:0005829,GO:0005861,GO:0006936,GO:0014883,GO:0030049,GO:0031014,GO:0031444,GO:0045214,GO:0045932,GO:0060048	IPR001978,IPR027707,IPR038077	PF00992
ENSG00000163453	4	57030773	57110385	-	known	protein_coding	IGFBP7	insulin like growth factor binding protein 7 [Source:HGNC Symbol;Acc:HGNC:5476]	ENST00000295666,ENST00000512512,ENST00000514062	3737	1536	122.78	53.76	176.09	72.96	1.26663	0.00157882	0.10776	UP	YES	GO:0001558,GO:0005520,GO:0005576,GO:0005615,GO:0005788,GO:0007155,GO:0007566,GO:0008285,GO:0009408,GO:0032526,GO:0032870,GO:0043687,GO:0044267,GO:0050810,GO:0051414,GO:0062023,GO:0070062	IPR000867,IPR002350,IPR003599,IPR007110,IPR009030,IPR011390,IPR013098,IPR013783,IPR036058,IPR036179	PF00219,PF07648,PF07679
ENSG00000143801	1	226870184	226896105	+	known	protein_coding	PSEN2	presenilin 2 [Source:HGNC Symbol;Acc:HGNC:9509]	ENST00000366782,ENST00000366783,ENST00000422240,ENST00000460775,ENST00000471728,ENST00000472139,ENST00000487450,ENST00000495488,ENST00000521431,ENST00000524196,ENST00000626989	673	270	15.03	6.3	21.56	8.54	1.30157	0.00164878	0.112267	UP	YES	GO:0000139,GO:0000776,GO:0001666,GO:0004175,GO:0005634,GO:0005637,GO:0005769,GO:0005783,GO:0005789,GO:0005794,GO:0005813,GO:0005886,GO:0005887,GO:0006509,GO:0006816,GO:0007220,GO:0008021,GO:0016020,GO:0016324,GO:0016485,GO:0030018,GO:0031293,GO:0032991,GO:0035333,GO:0035556,GO:0042500,GO:0042987,GO:0043025,GO:0043065,GO:0043085,GO:0048013,GO:0048471,GO:0050435,GO:0099056,GO:0110097,GO:1990456	IPR001108,IPR001493,IPR006639,IPR042524	PF01080
ENSG00000186862	10	101007679	101032295	-	known	protein_coding	PDZD7	PDZ domain containing 7 [Source:HGNC Symbol;Acc:HGNC:26257]	ENST00000370215,ENST00000470414,ENST00000474125,ENST00000619208,ENST00000642474,ENST00000644576,ENST00000644782,ENST00000645349,ENST00000646029	23	73	0.63	1.69	0.9	2.3	-1.68234	0.0016629	0.112958	DOWN	YES	GO:0002141,GO:0002142,GO:0005615,GO:0005634,GO:0005886,GO:0005929,GO:0007605,GO:0032420,GO:0032426,GO:0042803,GO:0045184,GO:0046982,GO:0050910,GO:0060088,GO:0060117,GO:1990696	IPR001478,IPR036034	PF00595
ENSG00000169860	3	152835131	152841439	+	known	protein_coding	P2RY1	purinergic receptor P2Y1 [Source:HGNC Symbol;Acc:HGNC:8539]	ENST00000305097	6	30	0.04	0.21	0.06	0.29	-2.338	0.00167676	0.113629	DOWN	YES	GO:0001934,GO:0005524,GO:0005739,GO:0005886,GO:0005887,GO:0005929,GO:0007166,GO:0007186,GO:0007193,GO:0007200,GO:0007204,GO:0007568,GO:0008347,GO:0008360,GO:0009612,GO:0009986,GO:0010469,GO:0010700,GO:0014069,GO:0016323,GO:0016324,GO:0019233,GO:0023019,GO:0030168,GO:0030425,GO:0031686,GO:0032962,GO:0038023,GO:0042755,GO:0043270,GO:0043531,GO:0044297,GO:0045028,GO:0045031,GO:0045032,GO:0045211,GO:…	IPR000142,IPR000276,IPR017452	PF00001
ENSG00000204396	6	31765590	31777328	-	known	protein_coding	VWA7	von Willebrand factor A domain containing 7 [Source:HGNC Symbol;Acc:HGNC:13939]	ENST00000375688,ENST00000467576,ENST00000486423,ENST00000487013,ENST00000497645	35	101	0.89	2.5	1.27	3.39	-1.545	0.001699	0.114864	DOWN	YES	GO:0005576	IPR036465
ENSG00000120437	6	159762045	159779112	+	known	protein_coding	ACAT2	acetyl-CoA acetyltransferase 2 [Source:HGNC Symbol;Acc:HGNC:94]	ENST00000367048,ENST00000467951,ENST00000472052	1394	3295	43.65	107.44	62.61	145.81	-1.25712	0.00172021	0.1157	DOWN	YES	GO:0003985,GO:0003988,GO:0005634,GO:0005730,GO:0005737,GO:0005739,GO:0005829,GO:0006629,GO:0006635,GO:0006695,GO:0070062	IPR002155,IPR016039,IPR020610,IPR020613,IPR020616,IPR020617	PF00108,PF02803
ENSG00000256671	2	110446640	110473075	-	known	protein_coding	LIMS4	LIM zinc finger domain containing 4 [Source:HGNC Symbol;Acc:HGNC:39941]	ENST00000413601,ENST00000480598,ENST00000632758,ENST00000632897,ENST00000633364	48	13	1.41	0.41	2.02	0.56	1.86845	0.00172578	0.1157	UP	YES	GO:0046872	IPR001781,IPR017351	PF00412
ENSG00000285106	7	130791264	131110161	-	known	lncRNA	AC016831.6	novel transcript	ENST00000642963,ENST00000643452,ENST00000643779,ENST00000643866,ENST00000644432,ENST00000647102,ENST00000659385	15	53	0.13	0.62	0.19	0.84	-1.8371	0.00172914	0.1157	DOWN	YES
ENSG00000170430	10	129467190	129770983	+	known	protein_coding	MGMT	O-6-methylguanine-DNA methyltransferase [Source:HGNC Symbol;Acc:HGNC:7059]	ENST00000306010,ENST00000462672,ENST00000482547,ENST00000482653,ENST00000651593	33	96	1.2	3.78	1.73	5.13	-1.55664	0.00172975	0.1157	DOWN	YES	GO:0003677,GO:0003908,GO:0005509,GO:0005634,GO:0005654,GO:0006266,GO:0006281,GO:0006307,GO:0008168,GO:0009008,GO:0016020,GO:0034599,GO:0043066,GO:0043281,GO:0045471,GO:0051593,GO:0060644,GO:0071407,GO:0071479,GO:2000781	IPR001497,IPR008332,IPR014048,IPR036217,IPR036388,IPR036631	PF01035,PF02870
ENSG00000187123	2	149329985	149474138	+	known	protein_coding	LYPD6	LY6/PLAUR domain containing 6 [Source:HGNC Symbol;Acc:HGNC:28751]	ENST00000334166,ENST00000392854,ENST00000409381,ENST00000414420,ENST00000418762,ENST00000651933	300	724	3.22	8.57	4.62	11.63	-1.2871	0.00173165	0.1157	DOWN	YES	GO:0005576,GO:0005737,GO:0005886,GO:0030054,GO:0030548,GO:0030550,GO:0031225,GO:0043005,GO:0045121,GO:0045202,GO:0090263	IPR031574,IPR039457
ENSG00000006611	11	17493895	17544416	-	known	protein_coding	USH1C	USH1 protein network component harmonin [Source:HGNC Symbol;Acc:HGNC:12597]	ENST00000005226,ENST00000318024,ENST00000526181,ENST00000526313,ENST00000527020,ENST00000527551,ENST00000527720,ENST00000529563,ENST00000530700,ENST00000534556,ENST00000624811	29	87	0.59	1.93	0.85	2.62	-1.60104	0.00179737	0.119811	DOWN	YES	GO:0000086,GO:0001750,GO:0001917,GO:0002141,GO:0002142,GO:0005737,GO:0005829,GO:0005856,GO:0005886,GO:0005902,GO:0005903,GO:0007605,GO:0030046,GO:0030507,GO:0032420,GO:0032426,GO:0032532,GO:0034622,GO:0042472,GO:0042491,GO:0045177,GO:0045202,GO:0045494,GO:0046549,GO:0050953,GO:0050957,GO:0051015,GO:0051017,GO:0060122,GO:1904106,GO:1904970	IPR001478,IPR030237,IPR036034	PF00595
ENSG00000256232	12	31363481	31369301	-	known	lncRNA	LINC02387	long intergenic non-protein coding RNA 2387 [Source:HGNC Symbol;Acc:HGNC:53313]	ENST00000541749	114	285	6.74	17.77	9.67	24.11	-1.338	0.00181481	0.120587	DOWN	YES
ENSG00000164197	5	64165843	64372869	+	known	protein_coding	RNF180	ring finger protein 180 [Source:HGNC Symbol;Acc:HGNC:27752]	ENST00000296615,ENST00000389100,ENST00000504296	8	35	0.15	0.92	0.22	1.25	-2.14536	0.00181746	0.120587	DOWN	YES	GO:0000209,GO:0005635,GO:0016021,GO:0030534,GO:0031227,GO:0031398,GO:0031624,GO:0032436,GO:0042415,GO:0042428,GO:0046872,GO:0050790,GO:0061630	IPR001841,IPR013083,IPR017907,IPR033263
ENSG00000184203	3	195514428	195543386	-	known	protein_coding	PPP1R2	protein phosphatase 1 regulatory inhibitor subunit 2 [Source:HGNC Symbol;Acc:HGNC:9288]	ENST00000413183,ENST00000418939,ENST00000438848,ENST00000460437,ENST00000462906,ENST00000618156,ENST00000625807	626	254	10.04	4.11	14.4	5.58	1.28526	0.0018257	0.120852	UP	YES	GO:0004864,GO:0004865,GO:0005977,GO:0006091,GO:0009966,GO:0043666	IPR007062	PF04979
ENSG00000144730	3	57089982	57170306	-	known	protein_coding	IL17RD	interleukin 17 receptor D [Source:HGNC Symbol;Acc:HGNC:17616]	ENST00000296318,ENST00000320057,ENST00000463523,ENST00000467210,ENST00000469841,ENST00000479825,ENST00000498471,ENST00000640796	512	206	2.99	1.07	4.29	1.45	1.29742	0.0018434	0.121741	UP	YES	GO:0000139,GO:0000165,GO:0005654,GO:0005794,GO:0005886,GO:0016021,GO:0030368	IPR013568,IPR031951,IPR035897,IPR039465	PF08357,PF16742
ENSG00000232748	16	31056460	31062803	+	known	lncRNA	AC135050.1	novel transcript, antisense to ZNF668	ENST00000417110,ENST00000622229	10	40	0.13	0.56	0.19	0.76	-2.01607	0.00188347	0.1241	DOWN	YES
ENSG00000117500	1	93149742	93180516	-	known	protein_coding	TMED5	transmembrane p24 trafficking protein 5 [Source:HGNC Symbol;Acc:HGNC:24251]	ENST00000370280,ENST00000370282,ENST00000370290,ENST00000479918,ENST00000483033	3732	1558	53.02	25.16	76.05	34.15	1.24418	0.00189984	0.124524	UP	YES	GO:0005783,GO:0005789,GO:0005793,GO:0005794,GO:0005801,GO:0006886,GO:0006888,GO:0007030,GO:0016021,GO:0030134,GO:0033116,GO:0070971,GO:0090161	IPR009038,IPR015717,IPR015720,IPR036598	PF01105
ENSG00000081842	5	140827958	141012347	+	known	protein_coding	PCDHA6	protocadherin alpha 6 [Source:HGNC Symbol;Acc:HGNC:8672]	ENST00000378126,ENST00000527624,ENST00000529310	14	50	0.19	0.84	0.27	1.14	-1.85258	0.001903	0.124524	DOWN	YES	GO:0005509,GO:0005576,GO:0005887,GO:0007155,GO:0007156,GO:0007399	IPR002126,IPR013164,IPR015919,IPR020894,IPR031904	PF00028,PF08266,PF15974
ENSG00000215105	X	75740831	75746911	-	known	processed_pseudogene	TTC3P1	tetratricopeptide repeat domain 3 pseudogene 1 [Source:HGNC Symbol;Acc:HGNC:23318]	ENST00000399586	14	50	0.1	0.37	0.14	0.5	-1.85258	0.001903	0.124524	DOWN	YES
ENSG00000159363	1	16985958	17011928	-	known	protein_coding	ATP13A2	ATPase cation transporting 13A2 [Source:HGNC Symbol;Acc:HGNC:30213]	ENST00000326735,ENST00000341676,ENST00000452699,ENST00000463860,ENST00000466561,ENST00000502418,ENST00000502860,ENST00000503552,ENST00000506174,ENST00000508222,ENST00000509392,ENST00000509619,ENST00000510069,ENST00000511957,ENST00000617114	3212	1341	57.85	26.14	82.97	35.48	1.24409	0.00191968	0.125328	UP	YES	GO:0005524,GO:0005764,GO:0005765,GO:0005770,GO:0005771,GO:0005776,GO:0006874,GO:0006879,GO:0006882,GO:0008270,GO:0010821,GO:0012506,GO:0016021,GO:0016241,GO:0016243,GO:0016887,GO:0019829,GO:0030003,GO:0030133,GO:0030145,GO:0031982,GO:0032585,GO:0033157,GO:0034220,GO:0034599,GO:0043005,GO:0043025,GO:0043202,GO:0046777,GO:0050714,GO:0052548,GO:0055069,GO:0070300,GO:0071287,GO:0071294,GO:0080025,GO:…	IPR001757,IPR006544,IPR008250,IPR018303,IPR023214,IPR023298,IPR023299,IPR036412	PF12409
ENSG00000165685	12	10170542	10191801	+	known	protein_coding	TMEM52B	transmembrane protein 52B [Source:HGNC Symbol;Acc:HGNC:26438]	ENST00000298530,ENST00000334148,ENST00000381923,ENST00000543484,ENST00000545924,ENST00000546153	46	126	1.07	3.14	1.53	4.26	-1.46979	0.00193024	0.12573	DOWN	YES	GO:0016021,GO:0070062	IPR038942
ENSG00000277203	X	154886349	154888061	+	known	protein_coding	F8A1	coagulation factor VIII associated 1 [Source:HGNC Symbol;Acc:HGNC:3547]	ENST00000610495	318	125	8.49	3.51	12.17	4.77	1.33102	0.00193803	0.12595	UP	YES	GO:0005634	IPR011990,IPR039494
ENSG00000226091	12	8295986	8396803	-	known	lncRNA	LINC00937	long intergenic non-protein coding RNA 937 [Source:HGNC Symbol;Acc:HGNC:48629]	ENST00000420040,ENST00000536539,ENST00000536560,ENST00000537659,ENST00000538304,ENST00000539348,ENST00000544461	1	15	0.14	0.82	0.21	1.11	-3.92297	0.00194369	0.126031	DOWN	YES
ENSG00000171049	19	51752026	51770531	+	known	protein_coding	FPR2	formyl peptide receptor 2 [Source:HGNC Symbol;Acc:HGNC:3827]	ENST00000340023,ENST00000598776,ENST00000598953,ENST00000599326,ENST00000600258,ENST00000600722	79	26	1.92	0.88	2.76	1.19	1.58727	0.0019778	0.127951	UP	YES	GO:0001540,GO:0001774,GO:0001934,GO:0002430,GO:0002768,GO:0004930,GO:0004982,GO:0005124,GO:0005737,GO:0005886,GO:0006898,GO:0006935,GO:0006954,GO:0007155,GO:0007166,GO:0007186,GO:0007193,GO:0007200,GO:0007204,GO:0016021,GO:0019722,GO:0032930,GO:0035579,GO:0038023,GO:0038024,GO:0042742,GO:0043312,GO:0045089,GO:0048143,GO:0050728,GO:0050766,GO:0050918,GO:0061903,GO:0070374,GO:0070821,GO:0090026,GO:…	IPR000276,IPR000826,IPR017452,IPR027347	PF00001
ENSG00000167676	19	4502180	4518465	-	known	protein_coding	PLIN4	perilipin 4 [Source:HGNC Symbol;Acc:HGNC:29393]	ENST00000301286,ENST00000633942	90	227	0.6	1.58	0.86	2.15	-1.35077	0.00200832	0.129632	DOWN	YES	GO:0005811,GO:0005829,GO:0005886,GO:0043231	IPR004279	PF03036
ENSG00000071575	2	12716889	12742734	+	known	protein_coding	TRIB2	tribbles pseudokinase 2 [Source:HGNC Symbol;Acc:HGNC:30809]	ENST00000155926,ENST00000381465,ENST00000405331,ENST00000483034	2667	1117	45.62	20.2	65.43	27.41	1.23951	0.00202075	0.129954	UP	YES	GO:0004860,GO:0005634,GO:0005737,GO:0005856,GO:0006468,GO:0006469,GO:0008134,GO:0031434,GO:0031625,GO:0032436,GO:0043405,GO:0045081,GO:0045599,GO:0055106	IPR000719,IPR011009,IPR024104	PF00069
ENSG00000131831	X	17800049	17861337	-	known	protein_coding	RAI2	retinoic acid induced 2 [Source:HGNC Symbol;Acc:HGNC:9835]	ENST00000331511,ENST00000360011,ENST00000415486,ENST00000451717,ENST00000509491,ENST00000545871	29	86	0.58	1.88	0.83	2.55	-1.58436	0.00202682	0.129954	DOWN	YES	GO:0009792	IPR026092	PF15279
ENSG00000166689	11	16777297	17014414	-	known	protein_coding	PLEKHA7	pleckstrin homology domain containing A7 [Source:HGNC Symbol;Acc:HGNC:27049]	ENST00000332954,ENST00000355661,ENST00000525049,ENST00000525177,ENST00000525581,ENST00000525781,ENST00000528376,ENST00000528637,ENST00000529213,ENST00000530489,ENST00000531066,ENST00000531079,ENST00000531776,ENST00000532079,ENST00000533251,ENST00000533901,ENST00000636090,ENST00000636113,ENST00000637162	168	409	1.85	4.67	2.65	6.33	-1.29971	0.00202698	0.129954	DOWN	YES	GO:0005634,GO:0005813,GO:0005829,GO:0005915,GO:0030054,GO:0044331,GO:0045218,GO:0046930,GO:0046931,GO:0070062,GO:0070097,GO:0090136	IPR001202,IPR001849,IPR011993,IPR036020,IPR040392	PF00169
ENSG00000111186	12	1529891	1647212	+	known	protein_coding	WNT5B	Wnt family member 5B [Source:HGNC Symbol;Acc:HGNC:16265]	ENST00000310594,ENST00000397196,ENST00000537031,ENST00000538854,ENST00000539198,ENST00000542408,ENST00000543071,ENST00000543563,ENST00000545747,ENST00000545811	470	190	12.07	4.76	17.31	6.46	1.29059	0.00204261	0.130663	UP	YES	GO:0002062,GO:0005102,GO:0005109,GO:0005576,GO:0005615,GO:0005788,GO:0005796,GO:0005886,GO:0009986,GO:0016055,GO:0030182,GO:0030335,GO:0030666,GO:0031012,GO:0042060,GO:0045165,GO:0045444,GO:0045600,GO:0070062,GO:0070307,GO:0071300,GO:0090090	IPR005817,IPR018161,IPR026537	PF00110
ENSG00000085117	11	44564427	44620358	+	known	protein_coding	CD82	CD82 molecule [Source:HGNC Symbol;Acc:HGNC:6210]	ENST00000227155,ENST00000342935,ENST00000524704,ENST00000524750,ENST00000525210,ENST00000525813,ENST00000525898,ENST00000526958,ENST00000527737,ENST00000529277,ENST00000529853,ENST00000530601,ENST00000530931,ENST00000532544	465	188	12.88	4.26	18.47	5.78	1.29042	0.00205848	0.131384	UP	YES	GO:0005886,GO:0005887,GO:0070062	IPR000301,IPR008952,IPR018499,IPR018503	PF00335
ENSG00000131196	18	79395856	79529325	+	known	protein_coding	NFATC1	nuclear factor of activated T cells 1 [Source:HGNC Symbol;Acc:HGNC:7775]	ENST00000253506,ENST00000318065,ENST00000329101,ENST00000397790,ENST00000427363,ENST00000542384,ENST00000545796,ENST00000586434,ENST00000586695,ENST00000587635,ENST00000590172,ENST00000590224,ENST00000590313,ENST00000590861,ENST00000591065,ENST00000591089,ENST00000591814,ENST00000592223	3	21	0.17	0.38	0.25	0.52	-2.82343	0.00208521	0.132529	DOWN	YES	GO:0000790,GO:0000978,GO:0000980,GO:0000981,GO:0001085,GO:0001225,GO:0001228,GO:0001816,GO:0003180,GO:0003184,GO:0003682,GO:0003700,GO:0005528,GO:0005634,GO:0005654,GO:0005667,GO:0005737,GO:0005829,GO:0006366,GO:0007223,GO:0008134,GO:0016604,GO:0030178,GO:0033173,GO:0035556,GO:0038095,GO:0044798,GO:0045893,GO:0045944,GO:0048273,GO:1905064	IPR002909,IPR008366,IPR008967,IPR011539,IPR013783,IPR014756,IPR015647,IPR032397,IPR037059	PF00554,PF16179
ENSG00000186462	X	73212299	73214851	-	known	protein_coding	NAP1L2	nucleosome assembly protein 1 like 2 [Source:HGNC Symbol;Acc:HGNC:7638]	ENST00000373517	171	415	2.96	7.55	4.24	10.24	-1.29519	0.00208572	0.132529	DOWN	YES	GO:0003682,GO:0005634,GO:0006334,GO:0042393,GO:0045666,GO:0071442,GO:2000035,GO:2000617	IPR002164,IPR037231	PF00956
ENSG00000152932	5	58582221	58859394	+	known	protein_coding	RAB3C	RAB3C, member RAS oncogene family [Source:HGNC Symbol;Acc:HGNC:30269]	ENST00000282878,ENST00000381158,ENST00000507977,ENST00000513316	37	9	1.32	0.38	1.89	0.52	2.02345	0.00209592	0.132703	UP	YES	GO:0003924,GO:0005525,GO:0005768,GO:0005829,GO:0005886,GO:0006886,GO:0006904,GO:0008021,GO:0009306,GO:0017157,GO:0019882,GO:0030742,GO:0031489,GO:0031982,GO:0032482,GO:0048471,GO:0072659,GO:0098993	IPR001806,IPR005225,IPR027417,IPR037872	PF00071
ENSG00000012779	10	45374176	45446119	+	known	protein_coding	ALOX5	arachidonate 5-lipoxygenase [Source:HGNC Symbol;Acc:HGNC:435]	ENST00000374391,ENST00000475300,ENST00000481117,ENST00000483623,ENST00000493336,ENST00000498461,ENST00000542434,ENST00000612635	13	47	0.23	1.15	0.33	1.56	-1.87022	0.00210706	0.132703	DOWN	YES	GO:0002540,GO:0004051,GO:0005506,GO:0005576,GO:0005615,GO:0005635,GO:0005641,GO:0005654,GO:0005829,GO:0006691,GO:0016363,GO:0019221,GO:0019370,GO:0019372,GO:0031965,GO:0034774,GO:0035655,GO:0042759,GO:0043312,GO:1904813,GO:2001301	IPR000907,IPR001024,IPR001885,IPR013819,IPR020833,IPR020834,IPR036226,IPR036392,IPR042062	PF00305,PF01477
ENSG00000183873	3	38548057	38649687	-	known	protein_coding	SCN5A	sodium voltage-gated channel alpha subunit 5 [Source:HGNC Symbol;Acc:HGNC:10593]	ENST00000327956,ENST00000333535,ENST00000413689,ENST00000414099,ENST00000423572,ENST00000425664,ENST00000449557,ENST00000450102,ENST00000451551,ENST00000455624,ENST00000464652,ENST00000476683,ENST00000491944,ENST00000612060	13	47	0.75	0.9	1.07	1.23	-1.87022	0.00210706	0.132703	DOWN	YES	GO:0001518,GO:0002027,GO:0003231,GO:0003360,GO:0005244,GO:0005248,GO:0005516,GO:0005783,GO:0005886,GO:0005901,GO:0006814,GO:0009986,GO:0010765,GO:0014704,GO:0014894,GO:0016021,GO:0016328,GO:0017134,GO:0019228,GO:0019899,GO:0019901,GO:0019904,GO:0021537,GO:0021549,GO:0030018,GO:0030315,GO:0030424,GO:0030506,GO:0031625,GO:0035725,GO:0042383,GO:0042475,GO:0044325,GO:0045760,GO:0048471,GO:0050679,GO:…	IPR001696,IPR005821,IPR008053,IPR010526,IPR024583,IPR027359	PF00520,PF06512,PF11933
ENSG00000285822	17	27089545	27170310	+	known	lncRNA	AC129926.2	novel transcript	ENST00000649401	13	47	0.54	2.07	0.78	2.81	-1.87022	0.00210706	0.132703	DOWN	YES
ENSG00000251629	5	20611806	20937800	+	known	lncRNA	LINC02241	long intergenic non-protein coding RNA 2241 [Source:HGNC Symbol;Acc:HGNC:53126]	ENST00000502427,ENST00000512688,ENST00000514876,ENST00000652820,ENST00000653395,ENST00000653469,ENST00000654310,ENST00000654483,ENST00000654633,ENST00000655312,ENST00000655570,ENST00000655853,ENST00000656233,ENST00000656809,ENST00000656908,ENST00000657383,ENST00000657737,ENST00000657864,ENST00000658934,ENST00000659281,ENST00000659352,ENST00000659988,ENST00000660152,ENST00000660211,ENST00000660411…	2	18	0.09	0.94	0.13	1.27	-3.186	0.00211636	0.132738	DOWN	YES
ENSG00000205403	4	109740694	109802179	-	known	protein_coding	CFI	complement factor I [Source:HGNC Symbol;Acc:HGNC:5394]	ENST00000394634,ENST00000394635,ENST00000504853,ENST00000510800,ENST00000512148,ENST00000515512,ENST00000618244,ENST00000643384	1079	448	23.78	10.84	34.11	14.71	1.25205	0.00211693	0.132738	UP	YES	GO:0004252,GO:0005044,GO:0005576,GO:0005615,GO:0006958,GO:0016020,GO:0016032,GO:0030449,GO:0045087,GO:0046872,GO:0070062	IPR001190,IPR001254,IPR001314,IPR002172,IPR002350,IPR003884,IPR009003,IPR017448,IPR018114,IPR023415,IPR033116,IPR036055,IPR036058,IPR036772	PF00057,PF00089,PF00530
ENSG00000197157	7	127652194	128092609	+	known	protein_coding	SND1	staphylococcal nuclease and tudor domain containing 1 [Source:HGNC Symbol;Acc:HGNC:30646]	ENST00000354725,ENST00000461056,ENST00000463020,ENST00000465900,ENST00000467238,ENST00000468166,ENST00000468621,ENST00000470463,ENST00000470723,ENST00000483503,ENST00000484767,ENST00000485871,ENST00000486037,ENST00000489417,ENST00000492772,ENST00000492840	8693	3675	111.45	49.58	159.84	67.29	1.22604	0.00213025	0.133281	UP	YES	GO:0001649,GO:0003712,GO:0003723,GO:0004518,GO:0004519,GO:0004521,GO:0005634,GO:0005737,GO:0005829,GO:0006401,GO:0010564,GO:0010587,GO:0016020,GO:0016032,GO:0016442,GO:0031047,GO:0042470,GO:0045296,GO:0070062,GO:0097433,GO:1905172	IPR002071,IPR002999,IPR016071,IPR016685,IPR035437	PF00565,PF00567
ENSG00000128564	7	101162509	101165569	-	known	protein_coding	VGF	VGF nerve growth factor inducible [Source:HGNC Symbol;Acc:HGNC:12684]	ENST00000249330,ENST00000445482,ENST00000611537	155	58	3.77	1.28	5.41	1.73	1.40207	0.00214372	0.13383	UP	YES	GO:0001541,GO:0002021,GO:0005184,GO:0005615,GO:0005788,GO:0005794,GO:0006091,GO:0008083,GO:0009409,GO:0019953,GO:0030073,GO:0030133,GO:0031410,GO:0032868,GO:0042593,GO:0042742,GO:0043231,GO:0043687,GO:0044267,GO:0051591	IPR026128
ENSG00000166402	11	8019244	8106112	+	known	protein_coding	TUB	TUB bipartite transcription factor [Source:HGNC Symbol;Acc:HGNC:12406]	ENST00000299506,ENST00000305253,ENST00000534099	333	787	2.53	5.92	3.62	8.04	-1.25692	0.00216972	0.135157	DOWN	YES	GO:0001664,GO:0005576,GO:0005634,GO:0005737,GO:0005829,GO:0005886,GO:0005929,GO:0006910,GO:0007605,GO:0008277,GO:0009725,GO:0042073,GO:0044877,GO:0045494,GO:0050766,GO:0060041,GO:0061512,GO:0097500,GO:0120160,GO:1903546	IPR000007,IPR005398,IPR018066,IPR025659	PF01167,PF16322
ENSG00000106789	9	98120975	98192637	-	known	protein_coding	CORO2A	coronin 2A [Source:HGNC Symbol;Acc:HGNC:2255]	ENST00000343933,ENST00000375077	218	522	1.7	4.28	2.44	5.8	-1.2758	0.00217891	0.135434	DOWN	YES	GO:0017053,GO:0035556,GO:0051015	IPR001680,IPR015048,IPR015505,IPR015943,IPR017986,IPR019775,IPR027335,IPR036322	PF00400,PF08953
ENSG00000169550	11	26559032	26572263	-	known	protein_coding	MUC15	mucin 15, cell surface associated [Source:HGNC Symbol;Acc:HGNC:14956]	ENST00000281268,ENST00000436318,ENST00000455601,ENST00000527569,ENST00000529533,ENST00000648230	110	39	2.1	0.6	3.01	0.82	1.47988	0.0021957	0.136181	UP	YES	GO:0002223,GO:0005576,GO:0005796,GO:0005886,GO:0016021,GO:0016266	IPR031371	PF15672
ENSG00000124532	6	24402908	24426194	+	known	protein_coding	MRS2	magnesium transporter MRS2 [Source:HGNC Symbol;Acc:HGNC:13785]	ENST00000274747,ENST00000378353,ENST00000378386,ENST00000443868,ENST00000446191,ENST00000483634	810	336	13.71	6.58	19.66	8.93	1.25339	0.00221121	0.136846	UP	YES	GO:0005739,GO:0005743,GO:0006089,GO:0015095,GO:0015693,GO:0016021,GO:0045016,GO:0055085	IPR039204
ENSG00000235872	12	67658991	67670919	-	known	lncRNA	AC078777.1	novel transcript	ENST00000425371	11	0	0.78	0	1.12	0	3.44336	0.00228288	0.138282	UP	YES
ENSG00000254501	11	65110714	65111695	-	known	lncRNA	AP003068.1	novel transcript	ENST00000528887	11	0	1.21	0	1.74	0	3.44336	0.00228288	0.138282	UP	YES
ENSG00000260777	17	28263634	28266369	-	known	lncRNA	AC061975.1	novel transcript	ENST00000564762	0	11	0	0.19	0	0.25	-3.47551	0.00228288	0.138282	DOWN	YES
ENSG00000265474	17	28745569	28747652	-	known	lncRNA	AC010761.4	novel transcript, antisense to TRAF4	ENST00000577325	0	11	0	1.35	0	1.83	-3.47551	0.00228288	0.138282	DOWN	YES
ENSG00000271810	1	112702614	112711433	-	known	protein_coding	AL603832.3	novel protein, PPM1J-RHOC readthrough	ENST00000471038,ENST00000605933,ENST00000606505,ENST00000606954,ENST00000607158	0	11	0	0.78	0	1.05	-3.47551	0.00228288	0.138282	DOWN	YES
ENSG00000273221	1	111184415	111185061	-	known	lncRNA	AL355816.2	novel transcript, antisense to CEPT1	ENST00000610049	11	0	0.97	0.04	1.39	0.06	3.44336	0.00228288	0.138282	UP	YES
ENSG00000277578	15	84642487	84642763	-	known	misc_RNA	AC048382.7	\N	ENST00000613066	0	11	0	4.33	0	5.87	-3.47551	0.00228288	0.138282	DOWN	YES
ENSG00000280161	5	180810401	180811384	+	known	TEC	AC022413.2	TEC	ENST00000624602	11	0	0.56	0	0.8	0	3.44336	0.00228288	0.138282	UP	YES
ENSG00000285935	13	26685640	26698804	-	known	lncRNA	AL159978.1	novel transcript, antisense to WASF3	ENST00000650558	11	0	0.19	0	0.27	0	3.44336	0.00228288	0.138282	UP	YES
ENSG00000286596	4	30718805	30721970	-	known	lncRNA	AC098595.1	novel transcript, antisense to PCDH7	ENST00000660555	11	0	0.21	0	0.31	0	3.44336	0.00228288	0.138282	UP	YES
ENSG00000278828	6	27810064	27811300	+	known	protein_coding	H3C10	H3 clustered histone 10 [Source:HGNC Symbol;Acc:HGNC:4775]	ENST00000369163	92	32	3.56	1.3	5.1	1.77	1.50749	0.00231009	0.139633	UP	YES	GO:0000183,GO:0000228,GO:0000786,GO:0000788,GO:0005576,GO:0005634,GO:0005654,GO:0006325,GO:0006334,GO:0006335,GO:0007596,GO:0016020,GO:0031492,GO:0032200,GO:0032991,GO:0038111,GO:0044267,GO:0045296,GO:0045652,GO:0045814,GO:0046982,GO:0051290,GO:0060964,GO:0060968,GO:0070062	IPR000164,IPR007125,IPR009072	PF00125
ENSG00000259112	11	78016971	78079865	-	known	protein_coding	NDUFC2-KCTD14	NDUFC2-KCTD14 readthrough [Source:HGNC Symbol;Acc:HGNC:42956]	ENST00000528251,ENST00000530054,ENST00000612612,ENST00000614236	39	10	3.32	0.89	4.77	1.21	1.9474	0.00236958	0.142926	UP	YES	GO:0005739,GO:0005747,GO:0006120,GO:0008137,GO:0016021	IPR009423	PF06374
ENSG00000253200	8	22613908	22616657	-	known	lncRNA	AC037459.2	novel transcript, antisense to KIAA1967	ENST00000521025	30	87	0.49	1.47	0.7	1.99	-1.55213	0.00238663	0.143651	DOWN	YES
ENSG00000198901	15	90966040	90995629	-	known	protein_coding	PRC1	protein regulator of cytokinesis 1 [Source:HGNC Symbol;Acc:HGNC:9341]	ENST00000361188,ENST00000394249,ENST00000417173,ENST00000442656,ENST00000553494,ENST00000555455,ENST00000555745,ENST00000555791,ENST00000556129,ENST00000556972,ENST00000556982,ENST00000557763,ENST00000557905,ENST00000559326,ENST00000559811,ENST00000559828,ENST00000560423,ENST00000560605,ENST00000560914	4551	1941	113.79	57.45	163.21	77.97	1.21331	0.00241554	0.145085	UP	YES	GO:0000022,GO:0000922,GO:0001578,GO:0005634,GO:0005819,GO:0005829,GO:0005876,GO:0008017,GO:0008284,GO:0019894,GO:0019901,GO:0030496,GO:0032465,GO:0042802,GO:0051301,GO:0070938	IPR007145,IPR032921
ENSG00000187772	6	104936616	105083332	+	known	protein_coding	LIN28B	lin-28 homolog B [Source:HGNC Symbol;Acc:HGNC:32207]	ENST00000345080,ENST00000635857,ENST00000637759	345	806	3.84	8.44	5.51	11.45	-1.24026	0.00246393	0.147681	DOWN	YES	GO:0003723,GO:0005634,GO:0005730,GO:0005829,GO:0008270,GO:0010587,GO:0031054,GO:0031123	IPR001878,IPR002059,IPR011129,IPR012340,IPR036875	PF00098,PF00313
ENSG00000188211	11	17351800	17377341	+	known	protein_coding	NCR3LG1	natural killer cell cytotoxicity receptor 3 ligand 1 [Source:HGNC Symbol;Acc:HGNC:42400]	ENST00000338965,ENST00000530403	175	418	1.21	2.92	1.74	3.97	-1.27222	0.00247537	0.148055	DOWN	YES	GO:0005886,GO:0016021,GO:0050776	IPR000840,IPR003006,IPR003597,IPR003599,IPR007110,IPR010999,IPR013783,IPR036179,IPR036946	PF01140,PF07654
ENSG00000041982	9	115019575	115118257	-	known	protein_coding	TNC	tenascin C [Source:HGNC Symbol;Acc:HGNC:5318]	ENST00000341037,ENST00000350763,ENST00000423613,ENST00000460345,ENST00000473855,ENST00000476680,ENST00000481475,ENST00000498724,ENST00000534839,ENST00000535648,ENST00000537320,ENST00000542877,ENST00000544972,ENST00000635336	10373	4445	69.5	29.46	99.69	39.98	1.2065	0.00248571	0.14821	UP	YES	GO:0001649,GO:0005201,GO:0005576,GO:0005604,GO:0005614,GO:0005615,GO:0005788,GO:0005925,GO:0007155,GO:0007162,GO:0007528,GO:0008284,GO:0009611,GO:0009612,GO:0010628,GO:0014012,GO:0016020,GO:0030198,GO:0042060,GO:0042475,GO:0043687,GO:0044267,GO:0045471,GO:0045545,GO:0060447,GO:0060739,GO:0060740,GO:0062023,GO:0071300,GO:0071305,GO:0071774,GO:0071799,GO:0098966	IPR000742,IPR002181,IPR003961,IPR013032,IPR013111,IPR013783,IPR033078,IPR036056,IPR036116,IPR041161	PF00041,PF00147,PF07974,PF18720
ENSG00000132465	4	70655541	70681817	-	known	protein_coding	JCHAIN	joining chain of multimeric IgA and IgM [Source:HGNC Symbol;Acc:HGNC:5713]	ENST00000254801,ENST00000391614,ENST00000470866,ENST00000510437,ENST00000510614,ENST00000543780	5	26	0.27	1.5	0.39	2.04	-2.39459	0.00248834	0.14821	DOWN	YES	GO:0001895,GO:0002250,GO:0003094,GO:0003823,GO:0005576,GO:0005615,GO:0006898,GO:0006955,GO:0019731,GO:0019862,GO:0030674,GO:0032461,GO:0034987,GO:0042803,GO:0045087,GO:0050900,GO:0060267,GO:0070062,GO:0071748,GO:0071750,GO:0071751,GO:0071752,GO:0071756,GO:0072562	IPR024110	PF15097
ENSG00000198959	20	38127385	38166578	-	known	protein_coding	TGM2	transglutaminase 2 [Source:HGNC Symbol;Acc:HGNC:11778]	ENST00000361475,ENST00000373403,ENST00000453095,ENST00000468262,ENST00000469269,ENST00000474777	6714	2880	66.66	32.17	95.6	43.66	1.20503	0.00254348	0.151178	UP	YES	GO:0001974,GO:0003810,GO:0005525,GO:0005739,GO:0005783,GO:0005829,GO:0005925,GO:0018149,GO:0018153,GO:0019904,GO:0031226,GO:0032471,GO:0043065,GO:0043123,GO:0043277,GO:0045785,GO:0046872,GO:0048661,GO:0050729,GO:0051260,GO:0051482,GO:0051561,GO:0060445,GO:0060662,GO:0062023,GO:0070062	IPR001102,IPR002931,IPR008958,IPR013783,IPR013808,IPR014756,IPR023608,IPR036238,IPR036985,IPR038765	PF00868,PF00927,PF01841
ENSG00000250510	12	6821624	6829972	+	known	protein_coding	GPR162	G protein-coupled receptor 162 [Source:HGNC Symbol;Acc:HGNC:16693]	ENST00000311268,ENST00000382315,ENST00000428545,ENST00000535220,ENST00000541431,ENST00000542330,ENST00000545321	79	199	2.21	6.2	3.16	8.41	-1.34892	0.00256105	0.151906	DOWN	YES	GO:0004930,GO:0005886,GO:0016021	IPR000276,IPR017452,IPR022347,IPR022348	PF00001
ENSG00000113211	5	141150022	141153287	+	known	protein_coding	PCDHB6	protocadherin beta 6 [Source:HGNC Symbol;Acc:HGNC:8691]	ENST00000231136,ENST00000622991	35	97	0.47	1.35	0.67	1.83	-1.4867	0.00258507	0.152973	DOWN	YES	GO:0005509,GO:0005887,GO:0007155,GO:0007156,GO:0007268,GO:0007399,GO:0007416,GO:0009988,GO:0016021,GO:0016339,GO:0042802	IPR002126,IPR013164,IPR015919,IPR020894,IPR032455	PF00028,PF08266,PF16492
ENSG00000171150	2	46698952	46780245	+	known	protein_coding	SOCS5	suppressor of cytokine signaling 5 [Source:HGNC Symbol;Acc:HGNC:16852]	ENST00000306503,ENST00000394861,ENST00000568862,ENST00000650009	924	390	8.33	3.67	11.95	4.99	1.22834	0.00258976	0.152973	UP	YES	GO:0005154,GO:0005829,GO:0005942,GO:0007173,GO:0007175,GO:0007259,GO:0009968,GO:0016567,GO:0019221,GO:0030971,GO:0032436,GO:0032715,GO:0035556,GO:0040008,GO:0043687,GO:0045627,GO:0045629,GO:0046854,GO:0046935,GO:0050728,GO:0071404,GO:0071638,GO:0097699	IPR000980,IPR001496,IPR022252,IPR028420,IPR036036,IPR036860,IPR037343	PF00017,PF07525,PF12610
ENSG00000079393	10	75094432	75109221	-	known	protein_coding	DUSP13	dual specificity phosphatase 13 [Source:HGNC Symbol;Acc:HGNC:19681]	ENST00000308475,ENST00000372700,ENST00000372702,ENST00000394707,ENST00000464872,ENST00000472493,ENST00000473072,ENST00000478873,ENST00000479884,ENST00000491677,ENST00000494588,ENST00000605915,ENST00000607009,ENST00000607131,ENST00000607487	9	36	0.47	1.53	0.67	2.08	-2.01607	0.0026703	0.157404	DOWN	YES	GO:0004725,GO:0006470,GO:0007283,GO:0008138,GO:0016311,GO:0016791,GO:0051321,GO:0005737	IPR000340,IPR000387,IPR016130,IPR020405,IPR020417,IPR020422,IPR029021,IPR003595	PF00782
ENSG00000119681	14	74498183	74612378	-	known	protein_coding	LTBP2	latent transforming growth factor beta binding protein 2 [Source:HGNC Symbol;Acc:HGNC:6715]	ENST00000261978,ENST00000553939,ENST00000554861,ENST00000556206,ENST00000556690,ENST00000557425	1468	627	7.96	3.31	11.42	4.49	1.21124	0.00275174	0.161768	UP	YES	GO:0005509,GO:0005576,GO:0005615,GO:0005623,GO:0006605,GO:0007179,GO:0008201,GO:0009306,GO:0019838,GO:0031012,GO:0050436,GO:0062023,GO:0070062,GO:0097435	IPR000152,IPR000742,IPR001881,IPR009030,IPR013032,IPR017878,IPR018097,IPR036773	PF00008,PF00683,PF07645
ENSG00000165731	10	43077064	43130351	+	known	protein_coding	RET	ret proto-oncogene [Source:HGNC Symbol;Acc:HGNC:9967]	ENST00000340058,ENST00000355710,ENST00000479913,ENST00000498820,ENST00000615310,ENST00000638465,ENST00000640619,ENST00000671844,ENST00000672389	4	23	0.03	0.47	0.05	0.64	-2.53964	0.00275567	0.161768	DOWN	YES	GO:0000165,GO:0000187,GO:0001657,GO:0001755,GO:0001838,GO:0004713,GO:0004714,GO:0005509,GO:0005524,GO:0005769,GO:0005829,GO:0005886,GO:0005887,GO:0006468,GO:0006919,GO:0007156,GO:0007158,GO:0007165,GO:0007169,GO:0007399,GO:0007411,GO:0007497,GO:0010008,GO:0010976,GO:0014042,GO:0022008,GO:0030154,GO:0030155,GO:0030335,GO:0030424,GO:0030425,GO:0033141,GO:0033619,GO:0033630,GO:0035799,GO:0035860,GO:…	IPR000719,IPR001245,IPR002126,IPR008266,IPR011009,IPR015919,IPR016249,IPR017441,IPR020635,IPR040667,IPR041163,IPR041317	PF00028,PF07714,PF17756,PF17812,PF17813
ENSG00000135801	1	229593111	229626047	-	known	protein_coding	TAF5L	TATA-box binding protein associated factor 5 like [Source:HGNC Symbol;Acc:HGNC:17304]	ENST00000258281,ENST00000366674,ENST00000366675,ENST00000366676,ENST00000477957	1210	517	17.17	7.9	24.63	10.72	1.2107	0.00284437	0.166632	UP	YES	GO:0003713,GO:0005634,GO:0006366,GO:0016607,GO:0030914,GO:0033276,GO:0036464,GO:0043966	IPR001680,IPR007582,IPR015943,IPR017986,IPR019775,IPR020472,IPR036322,IPR037264,IPR037826	PF00400,PF04494
ENSG00000272398	6	106969831	106975627	-	known	protein_coding	CD24	CD24 molecule [Source:HGNC Symbol;Acc:HGNC:1645]	ENST00000606017,ENST00000610952,ENST00000615659,ENST00000619133,ENST00000619869,ENST00000620405,ENST00000621311,ENST00000622315	3402	7675	99.24	215.28	142.33	292.17	-1.18986	0.00285947	0.167173	DOWN	YES	GO:0001666,GO:0001775,GO:0001959,GO:0002237,GO:0002768,GO:0007204,GO:0009986,GO:0016020,GO:0016055,GO:0016477,GO:0019901,GO:0030296,GO:0030856,GO:0031295,GO:0031362,GO:0032597,GO:0032600,GO:0032913,GO:0042104,GO:0042325,GO:0042632,GO:0043406,GO:0043408,GO:0043627,GO:0045121,GO:0045730,GO:0072112,GO:0072139,GO:0097193,GO:0098609,GO:2000768	IPR028029	PF14984
ENSG00000173267	10	86958599	86963258	+	known	protein_coding	SNCG	synuclein gamma [Source:HGNC Symbol;Acc:HGNC:11141]	ENST00000348795,ENST00000372017,ENST00000465679,ENST00000483064	445	1020	31.31	76.28	44.9	103.52	-1.21277	0.00289649	0.168991	DOWN	YES	GO:0005737,GO:0005815,GO:0005819,GO:0007268,GO:0008344,GO:0009306,GO:0014059,GO:0030424,GO:0043025,GO:0046928,GO:0048471,GO:0050808,GO:0070062	IPR001058,IPR002462	PF01387
ENSG00000174640	3	133932701	134052184	-	known	protein_coding	SLCO2A1	solute carrier organic anion transporter family member 2A1 [Source:HGNC Symbol;Acc:HGNC:10955]	ENST00000310926,ENST00000462770,ENST00000464676,ENST00000477061,ENST00000478651,ENST00000478662,ENST00000481359,ENST00000493729	169	66	1.79	0.88	2.56	1.19	1.34041	0.00290605	0.169203	UP	YES	GO:0005319,GO:0005886,GO:0005887,GO:0006869,GO:0015132,GO:0015347,GO:0015732,GO:0016020,GO:0043252	IPR002350,IPR004156,IPR020846,IPR036058,IPR036259	PF03137,PF07648
ENSG00000078549	7	31052461	31111479	+	known	protein_coding	ADCYAP1R1	ADCYAP receptor type I [Source:HGNC Symbol;Acc:HGNC:242]	ENST00000304166,ENST00000396211,ENST00000409363,ENST00000409489,ENST00000431811,ENST00000436116,ENST00000614107	20	62	0.24	0.71	0.34	0.96	-1.64834	0.00291255	0.169236	DOWN	YES	GO:0004999,GO:0005768,GO:0005791,GO:0005886,GO:0005887,GO:0005901,GO:0005923,GO:0007166,GO:0007186,GO:0007202,GO:0007283,GO:0008179,GO:0008528,GO:0009986,GO:0010524,GO:0017046,GO:0019933,GO:0030154,GO:0030306,GO:0032355,GO:0033555,GO:0038023,GO:0042923,GO:0043005,GO:0043231,GO:0043235,GO:0043950,GO:0045471,GO:0046545,GO:0051057,GO:0060548,GO:0060732	IPR000832,IPR001879,IPR002285,IPR017981,IPR017983,IPR036445	PF00002,PF02793
ENSG00000143375	1	151510510	151538692	+	known	protein_coding	CGN	cingulin [Source:HGNC Symbol;Acc:HGNC:17429]	ENST00000271636,ENST00000416743,ENST00000427934,ENST00000464886,ENST00000467998,ENST00000473377,ENST00000502442,ENST00000505188	84	208	0.83	2.01	1.19	2.73	-1.3242	0.00292086	0.169374	DOWN	YES	GO:0003774,GO:0003779,GO:0005886,GO:0005923,GO:0007179,GO:0016459,GO:0030054,GO:0045296	IPR002928	PF01576
ENSG00000141837	19	13206442	13633025	-	known	protein_coding	CACNA1A	calcium voltage-gated channel subunit alpha1 A [Source:HGNC Symbol;Acc:HGNC:1388]	ENST00000360228,ENST00000573710,ENST00000573891,ENST00000574822,ENST00000574974,ENST00000585802,ENST00000586190,ENST00000587451,ENST00000587525,ENST00000590205,ENST00000592864,ENST00000593160,ENST00000593267,ENST00000614285,ENST00000635727,ENST00000635742,ENST00000635786,ENST00000635895,ENST00000635917,ENST00000635988,ENST00000636012,ENST00000636022,ENST00000636058,ENST00000636074,ENST00000636389…	74	185	1.51	2.73	2.17	3.7	-1.338	0.00295271	0.170874	DOWN	YES	GO:0001540,GO:0005245,GO:0005634,GO:0005737,GO:0005886,GO:0005891,GO:0006816,GO:0007204,GO:0007268,GO:0008219,GO:0008331,GO:0016021,GO:0019905,GO:0034765,GO:0042995,GO:0043025,GO:0046872,GO:0050796,GO:0050804,GO:0051899,GO:0070509,GO:0070588,GO:1904645,GO:1904646	IPR002077,IPR005448,IPR005821,IPR014873,IPR027359,IPR031649	PF00520,PF08763,PF16905
ENSG00000145685	5	78485215	78770021	-	known	protein_coding	LHFPL2	LHFPL tetraspan subfamily member 2 [Source:HGNC Symbol;Acc:HGNC:6588]	ENST00000380345,ENST00000502722,ENST00000503686,ENST00000510949,ENST00000512759,ENST00000514587,ENST00000515007,ENST00000515349	1008	2278	10.16	23.61	14.57	32.04	-1.19235	0.00298319	0.171949	DOWN	YES	GO:0002576,GO:0005886,GO:0007338,GO:0016021,GO:0031092,GO:0046545,GO:0046546,GO:1905516	IPR019372	PF10242
ENSG00000166869	16	23755026	23758935	+	known	protein_coding	CHP2	calcineurin like EF-hand protein 2 [Source:HGNC Symbol;Acc:HGNC:24927]	ENST00000300113	10	38	0.23	0.92	0.33	1.24	-1.94207	0.00298334	0.171949	DOWN	YES	GO:0005509,GO:0005634,GO:0005737,GO:0005886,GO:0008284,GO:0010922,GO:0015031,GO:0042307,GO:0045944,GO:0070886,GO:0071277	IPR002048,IPR011992,IPR018247	PF13202,PF13499
ENSG00000225383	10	10784437	10795047	-	known	lncRNA	SFTA1P	surfactant associated 1, pseudogene [Source:HGNC Symbol;Acc:HGNC:18383]	ENST00000415590,ENST00000434919,ENST00000446372,ENST00000602763,ENST00000634899,ENST00000652890,ENST00000653216,ENST00000656654,ENST00000660024,ENST00000663743,ENST00000665724,ENST00000667544	6	28	0.56	2.24	0.8	3.04	-2.23847	0.00299142	0.172067	DOWN	YES
ENSG00000260597	12	54019910	54022589	+	known	lncRNA	AC012531.1	novel transcript	ENST00000562848	40	107	0.66	1.85	0.94	2.51	-1.43561	0.00302179	0.173075	DOWN	YES
ENSG00000138100	2	27282392	27307439	+	known	protein_coding	TRIM54	tripartite motif containing 54 [Source:HGNC Symbol;Acc:HGNC:16008]	ENST00000296098,ENST00000380075,ENST00000485306,ENST00000488321	177	415	4.48	11.56	6.43	15.69	-1.24544	0.00303283	0.173075	DOWN	YES	GO:0005874,GO:0005875,GO:0007017,GO:0007026,GO:0007165,GO:0007275,GO:0008017,GO:0008270,GO:0030018,GO:0030154	IPR000315,IPR001841,IPR013083,IPR017903,IPR017907,IPR027370	PF00643,PF13445
ENSG00000271092	1	95117923	95247225	+	known	protein_coding	TLCD4-RWDD3	TLCD4-RWDD3 readthrough [Source:HGNC Symbol;Acc:HGNC:49388]	ENST00000604203,ENST00000604534	71	24	2.48	0.8	3.56	1.09	1.54871	0.00306198	0.173075	UP	YES
ENSG00000121898	10	123706207	123940267	-	known	protein_coding	CPXM2	carboxypeptidase X, M14 family member 2 [Source:HGNC Symbol;Acc:HGNC:26977]	ENST00000241305,ENST00000368854,ENST00000481775,ENST00000615851	1	14	0.02	0.18	0.03	0.24	-3.82343	0.00308174	0.173075	DOWN	YES	GO:0004181,GO:0005615,GO:0006518,GO:0008270,GO:0016485	IPR000421,IPR000834,IPR008969,IPR008979,IPR034243	PF00246,PF00754
ENSG00000160180	21	42311667	42315651	-	known	protein_coding	TFF3	trefoil factor 3 [Source:HGNC Symbol;Acc:HGNC:11757]	ENST00000291525,ENST00000398431,ENST00000489676,ENST00000518498	1	14	0.17	0.65	0.25	0.88	-3.82343	0.00308174	0.173075	DOWN	YES	GO:0005576,GO:0005615,GO:0010906,GO:0030141,GO:0030277	IPR000519,IPR017957,IPR017994	PF00088
ENSG00000163492	2	178829757	179050086	-	known	protein_coding	CCDC141	coiled-coil domain containing 141 [Source:HGNC Symbol;Acc:HGNC:26821]	ENST00000343876,ENST00000409284,ENST00000443758,ENST00000446116,ENST00000472828,ENST00000498142	1	14	0.01	0.12	0.02	0.16	-3.82343	0.00308174	0.173075	DOWN	YES	GO:0005737,GO:0005815	IPR007110,IPR013783,IPR036179
ENSG00000183067	21	39745407	39802096	+	known	protein_coding	IGSF5	immunoglobulin superfamily member 5 [Source:HGNC Symbol;Acc:HGNC:5952]	ENST00000380588,ENST00000459922,ENST00000479378	1	14	0.05	0.6	0.07	0.82	-3.82343	0.00308174	0.173075	DOWN	YES	GO:0005923,GO:0009986,GO:0016021,GO:0016324,GO:0098609	IPR003599,IPR007110,IPR013098,IPR013783,IPR036179	PF07679
ENSG00000226250	13	18905419	18935554	+	known	lncRNA	LINC00408	long intergenic non-protein coding RNA 408 [Source:HGNC Symbol;Acc:HGNC:42740]	ENST00000447784,ENST00000653982,ENST00000660513,ENST00000663325,ENST00000663501,ENST00000663692,ENST00000664751,ENST00000665951,ENST00000668892,ENST00000669381,ENST00000671023	1	14	0.06	0.97	0.08	1.32	-3.82343	0.00308174	0.173075	DOWN	YES
ENSG00000230583	7	66809993	66844882	-	known	transcribed_unprocessed_pseudogene	GTF2IRD1P1	GTF2I repeat domain containing 1 pseudogene 1 [Source:HGNC Symbol;Acc:HGNC:44136]	ENST00000434721,ENST00000457166,ENST00000650401	14	1	0.32	0.04	0.46	0.06	3.79128	0.00308174	0.173075	UP	YES
ENSG00000257342	12	57694132	57721510	-	known	lncRNA	AC025165.2	novel transcript, antisense to OS9	ENST00000549477	14	1	1.11	0.11	1.59	0.15	3.79128	0.00308174	0.173075	UP	YES
ENSG00000259536	15	40488041	40558019	+	known	lncRNA	AC091045.2	novel transcript, antisense to C15orf57	ENST00000561039,ENST00000561460	1	14	0.11	0.53	0.16	0.72	-3.82343	0.00308174	0.173075	DOWN	YES
ENSG00000277013	19	33906352	33908391	+	known	lncRNA	AC008556.1	novel transcript	ENST00000610908	1	14	0.02	0.32	0.03	0.44	-3.82343	0.00308174	0.173075	DOWN	YES
ENSG00000151224	10	80271820	80289658	-	known	protein_coding	MAT1A	methionine adenosyltransferase 1A [Source:HGNC Symbol;Acc:HGNC:6903]	ENST00000372213,ENST00000455001,ENST00000480845,ENST00000485270	28	80	0.36	1.08	0.51	1.46	-1.53065	0.00316448	0.176569	DOWN	YES	GO:0000096,GO:0001887,GO:0004478,GO:0005524,GO:0005829,GO:0006556,GO:0006730,GO:0009087,GO:0032259,GO:0042802,GO:0046872,GO:0051289	IPR002133,IPR022628,IPR022629,IPR022630,IPR022631,IPR022636	PF00438,PF02772,PF02773
ENSG00000152611	5	35904288	35938779	-	known	protein_coding	CAPSL	calcyphosine like [Source:HGNC Symbol;Acc:HGNC:28375]	ENST00000397366,ENST00000397367,ENST00000513623,ENST00000514524,ENST00000651391	2	17	0.1	1.09	0.15	1.49	-3.10354	0.0031811	0.176569	DOWN	YES	GO:0005509,GO:0005737	IPR002048,IPR011992,IPR018247,IPR029633	PF13499
ENSG00000167178	15	74100311	74138540	+	known	protein_coding	ISLR2	immunoglobulin superfamily containing leucine rich repeat 2 [Source:HGNC Symbol;Acc:HGNC:29286]	ENST00000361742,ENST00000419208,ENST00000435464,ENST00000453268,ENST00000561740,ENST00000561975,ENST00000565068,ENST00000565159,ENST00000565332,ENST00000565540,ENST00000567206,ENST00000569886	17	2	0.21	0.09	0.3	0.13	3.07139	0.0031811	0.176569	UP	YES	GO:0005886,GO:0009986,GO:0016021,GO:0045773	IPR000483,IPR001611,IPR003591,IPR007110,IPR013783,IPR032675,IPR036179	PF13855
ENSG00000174672	11	1389899	1462689	+	known	protein_coding	BRSK2	BR serine/threonine kinase 2 [Source:HGNC Symbol;Acc:HGNC:11405]	ENST00000308219,ENST00000382179,ENST00000524702,ENST00000526678,ENST00000526768,ENST00000528596,ENST00000528710,ENST00000528841,ENST00000529433,ENST00000529951,ENST00000531078,ENST00000531197,ENST00000531932,ENST00000533606,ENST00000544817	2	17	0.09	0.42	0.13	0.57	-3.10354	0.0031811	0.176569	DOWN	YES	GO:0000086,GO:0000287,GO:0004674,GO:0005524,GO:0005634,GO:0005737,GO:0005783,GO:0005813,GO:0006468,GO:0006887,GO:0007409,GO:0010975,GO:0018105,GO:0019901,GO:0030010,GO:0030182,GO:0031532,GO:0035556,GO:0036503,GO:0043462,GO:0048156,GO:0048471,GO:0050321,GO:0050770,GO:0051117,GO:0051301,GO:0060590,GO:0061178,GO:0070059,GO:0090176,GO:0150034,GO:1904152,GO:2000807	IPR000719,IPR008271,IPR011009,IPR017441	PF00069
ENSG00000186335	5	151314972	151347590	-	known	protein_coding	SLC36A2	solute carrier family 36 member 2 [Source:HGNC Symbol;Acc:HGNC:18762]	ENST00000335244,ENST00000518280,ENST00000518617,ENST00000521967,ENST00000522829,ENST00000523044	2	17	0.06	0.41	0.09	0.55	-3.10354	0.0031811	0.176569	DOWN	YES	GO:0003333,GO:0005280,GO:0005737,GO:0005886,GO:0006811,GO:0006865,GO:0015078,GO:0015171,GO:0015180,GO:0015187,GO:0015193,GO:0015808,GO:0015816,GO:0016021,GO:0035524,GO:0070062,GO:1902600	IPR013057	PF01490
ENSG00000260073	16	35192687	35195661	-	known	lncRNA	AC023824.1	novel transcript	ENST00000562945	2	17	0.03	0.26	0.04	0.36	-3.10354	0.0031811	0.176569	DOWN	YES
ENSG00000110799	12	5948874	6124770	-	known	protein_coding	VWF	von Willebrand factor [Source:HGNC Symbol;Acc:HGNC:12726]	ENST00000261405,ENST00000321023,ENST00000538563,ENST00000538635,ENST00000539641,ENST00000540192,ENST00000545906,ENST00000612016,ENST00000621700	22	66	0.1	0.58	0.15	0.78	-1.60104	0.00322107	0.178441	DOWN	YES	GO:0002020,GO:0002576,GO:0005178,GO:0005518,GO:0005576,GO:0005783,GO:0007155,GO:0007596,GO:0007597,GO:0007599,GO:0009611,GO:0019865,GO:0030168,GO:0030198,GO:0031091,GO:0031093,GO:0031589,GO:0033093,GO:0042802,GO:0042803,GO:0047485,GO:0051087,GO:0051260,GO:0062023,GO:0070062	IPR001007,IPR001846,IPR002035,IPR002919,IPR006207,IPR014853,IPR032361,IPR036084,IPR036465,IPR037578	PF00092,PF00093,PF00094,PF01826,PF08742,PF16164
ENSG00000117600	1	99263953	99309590	+	known	protein_coding	PLPPR4	phospholipid phosphatase related 4 [Source:HGNC Symbol;Acc:HGNC:23496]	ENST00000370184,ENST00000370185,ENST00000457765	19	59	0.15	0.57	0.22	0.77	-1.65079	0.00323111	0.178651	DOWN	YES	GO:0005886,GO:0005887,GO:0006644,GO:0007409,GO:0008195,GO:0016791,GO:0042577,GO:0046839,GO:0048839,GO:0098978,GO:0099061	IPR000326,IPR028684,IPR036938	PF01569
ENSG00000236718	Y	9954532	10035299	-	known	transcribed_unprocessed_pseudogene	RBMY2QP	RNA binding motif protein Y-linked family 2 member Q, pseudogene [Source:HGNC Symbol;Acc:HGNC:23895]	ENST00000429799,ENST00000651645	11	40	0.46	1.75	0.65	2.38	-1.87857	0.00328414	0.181048	DOWN	YES
ENSG00000099958	22	23834503	23839128	-	known	protein_coding	DERL3	derlin 3 [Source:HGNC Symbol;Acc:HGNC:14236]	ENST00000290730,ENST00000318109,ENST00000404056,ENST00000406855,ENST00000464023,ENST00000464034,ENST00000464110,ENST00000476077,ENST00000488272,ENST00000493596	99	36	3.7	1.48	5.31	2.01	1.44336	0.00328716	0.181048	UP	YES	GO:0000839,GO:0018279,GO:0030176,GO:0030433,GO:0030968,GO:0051787,GO:1904153,GO:1990381	IPR007599	PF04511
ENSG00000262633	17	46923133	47049932	+	known	protein_coding	AC005670.2	novel protein	ENST00000571841,ENST00000639822	101	37	4.86	1.53	6.97	2.08	1.43268	0.00338189	0.185906	UP	YES
ENSG00000135898	2	230907318	230961066	-	known	protein_coding	GPR55	G protein-coupled receptor 55 [Source:HGNC Symbol;Acc:HGNC:4511]	ENST00000392039,ENST00000392040,ENST00000438398,ENST00000444078,ENST00000622008,ENST00000650999	5	25	0.16	0.37	0.23	0.51	-2.338	0.00339944	0.186512	DOWN	YES	GO:0004930,GO:0004949,GO:0005886,GO:0005887,GO:0007186,GO:0007202,GO:0035025,GO:0045453,GO:0045671,GO:0051482,GO:0070374	IPR000276,IPR017452,IPR028334	PF00001
ENSG00000101134	20	54475593	54651169	+	known	protein_coding	DOK5	docking protein 5 [Source:HGNC Symbol;Acc:HGNC:16173]	ENST00000262593,ENST00000395939,ENST00000484860,ENST00000491469	54	17	1.52	0.97	2.19	1.32	1.65135	0.00341391	0.186946	UP	YES	GO:0005829,GO:0007169,GO:0007411,GO:0043410,GO:0051386	IPR001849,IPR002404,IPR011993,IPR037816	PF02174
ENSG00000139835	13	113324163	113364148	-	known	protein_coding	GRTP1	growth hormone regulated TBC protein 1 [Source:HGNC Symbol;Acc:HGNC:20310]	ENST00000326039,ENST00000375430,ENST00000375431,ENST00000476439,ENST00000620217	27	77	1.05	3.03	1.51	4.11	-1.52797	0.00345635	0.188246	DOWN	YES	GO:0005096,GO:0005623,GO:0006886,GO:0017137,GO:0090630	IPR000195,IPR035969	PF00566
ENSG00000239322	2	70941817	70948610	-	known	lncRNA	ATP6V1B1-AS1	ATP6V1B1 antisense RNA 1 [Source:HGNC Symbol;Acc:HGNC:51118]	ENST00000422761,ENST00000447639	27	77	1.23	3.51	1.76	4.76	-1.52797	0.00345635	0.188246	DOWN	YES
ENSG00000050130	14	59484443	59505410	+	known	protein_coding	JKAMP	JNK1/MAPK8 associated membrane protein [Source:HGNC Symbol;Acc:HGNC:20184]	ENST00000356057,ENST00000425728,ENST00000553156,ENST00000553647,ENST00000553941,ENST00000554271,ENST00000554721,ENST00000554754,ENST00000554795,ENST00000555491,ENST00000556985,ENST00000557560,ENST00000602482,ENST00000616435	1650	721	45.15	19.93	64.76	27.05	1.17832	0.00346693	0.188246	UP	YES	GO:0005789,GO:0006986,GO:0016021,GO:0030433,GO:0031625	IPR008485	PF05571
ENSG00000128422	17	41619442	41624842	-	known	protein_coding	KRT17	keratin 17 [Source:HGNC Symbol;Acc:HGNC:6427]	ENST00000311208,ENST00000463128,ENST00000491673,ENST00000493253,ENST00000540235,ENST00000577817,ENST00000590038,ENST00000648859,ENST00000649249	30	7	1	0.46	1.44	0.63	2.08346	0.00347064	0.188246	UP	YES	GO:0005200,GO:0005829,GO:0005882,GO:0007165,GO:0008544,GO:0030307,GO:0031069,GO:0031424,GO:0032395,GO:0042289,GO:0045109,GO:0045111,GO:0045727,GO:0051798,GO:0070062,GO:0070268,GO:0071944	IPR002957,IPR018039,IPR039008,IPR042180	PF00038
ENSG00000279592	16	71859680	71860676	+	known	TEC	AC010653.2	novel transcript	ENST00000623505	30	7	1.52	0.39	2.18	0.53	2.08346	0.00347064	0.188246	UP	YES
ENSG00000187372	5	141213919	141218979	+	known	protein_coding	PCDHB13	protocadherin beta 13 [Source:HGNC Symbol;Acc:HGNC:8684]	ENST00000341948	71	175	0.6	1.55	0.86	2.1	-1.31754	0.00356852	0.193187	DOWN	YES	GO:0005509,GO:0005887,GO:0007155,GO:0007156,GO:0007268,GO:0007416,GO:0016021,GO:0016339,GO:0032391,GO:0045211,GO:0097381	IPR002126,IPR013164,IPR015919,IPR020894,IPR032455	PF00028,PF08266,PF16492
ENSG00000264772	17	7572826	7582024	+	known	lncRNA	AC016876.3	novel transcript	ENST00000581621	138	321	1.3	3.17	1.86	4.3	-1.23398	0.00365874	0.197697	DOWN	YES
ENSG00000164056	4	123396795	123403760	+	known	protein_coding	SPRY1	sprouty RTK signaling antagonist 1 [Source:HGNC Symbol;Acc:HGNC:11269]	ENST00000339241,ENST00000394339,ENST00000505319,ENST00000507703,ENST00000508849,ENST00000515726,ENST00000610581,ENST00000622283,ENST00000651917	65	22	1.93	0.63	2.77	0.86	1.54686	0.0037275	0.200676	UP	YES	GO:0000132,GO:0001656,GO:0001657,GO:0001759,GO:0005654,GO:0005794,GO:0005829,GO:0005886,GO:0008285,GO:0034260,GO:0040037,GO:0042059,GO:0043407,GO:0046580,GO:0051387,GO:0060449,GO:0060940,GO:0070373	IPR007875,IPR030783	PF05210
ENSG00000251562	11	65497688	65506516	+	known	lncRNA	MALAT1	metastasis associated lung adenocarcinoma transcript 1 [Source:HGNC Symbol;Acc:HGNC:29665]	ENST00000508832,ENST00000534336,ENST00000544868,ENST00000610481,ENST00000610851,ENST00000612781,ENST00000613376,ENST00000616527,ENST00000616691,ENST00000617489,ENST00000617791,ENST00000618132,ENST00000618227,ENST00000618925,ENST00000619449,ENST00000620465,ENST00000620902	1612	3562	22.34	50	32.04	67.85	-1.15991	0.00372794	0.200676	DOWN	YES
ENSG00000182890	X	121047610	121050094	+	known	protein_coding	GLUD2	glutamate dehydrogenase 2 [Source:HGNC Symbol;Acc:HGNC:4336]	ENST00000328078	10	37	0.19	0.68	0.27	0.93	-1.9036	0.00375859	0.200691	DOWN	YES	GO:0004352,GO:0004353,GO:0005525,GO:0005739,GO:0006536,GO:0006537,GO:0006538,GO:0043531,GO:0055114,GO:0070728	IPR006095,IPR006096,IPR006097,IPR033524,IPR033922,IPR036291	PF00208,PF02812
ENSG00000019186	20	54153446	54173986	-	known	protein_coding	CYP24A1	cytochrome P450 family 24 subfamily A member 1 [Source:HGNC Symbol;Acc:HGNC:2602]	ENST00000216862,ENST00000395954,ENST00000395955,ENST00000460643,ENST00000472970,ENST00000487593	74	26	1.42	0.67	2.04	0.91	1.49294	0.00379177	0.200691	UP	YES	GO:0001649,GO:0005506,GO:0005634,GO:0005654,GO:0005739,GO:0005741,GO:0005886,GO:0006766,GO:0008403,GO:0016491,GO:0020037,GO:0030342,GO:0033280,GO:0042359,GO:0042369,GO:0055114,GO:0070561	IPR001128,IPR002401,IPR017972,IPR036396	PF00067
ENSG00000135119	12	116738178	116853631	+	known	protein_coding	RNFT2	ring finger protein, transmembrane 2 [Source:HGNC Symbol;Acc:HGNC:25905]	ENST00000257575,ENST00000319176,ENST00000392549,ENST00000407967,ENST00000547718,ENST00000551251,ENST00000552920,ENST00000615278,ENST00000622220	58	19	1.11	0.51	1.6	0.69	1.59398	0.00379374	0.200691	UP	YES	GO:0016021,GO:0046872	IPR001841,IPR013083,IPR017907
ENSG00000173376	4	121035613	121073021	-	known	protein_coding	NDNF	neuron derived neurotrophic factor [Source:HGNC Symbol;Acc:HGNC:26256]	ENST00000379692,ENST00000506900,ENST00000511408,ENST00000515757	207	85	3.12	1.35	4.48	1.83	1.26802	0.0038321	0.200691	UP	YES	GO:0001525,GO:0001764,GO:0002931,GO:0005539,GO:0005576,GO:0007263,GO:0008201,GO:0010811,GO:0010976,GO:0019800,GO:0030198,GO:0031012,GO:0043524,GO:0061042,GO:0071456,GO:2000352	IPR003961,IPR019326,IPR036116	PF10179
ENSG00000254732	11	57741779	57804771	+	known	protein_coding	AP001931.1	novel protein, C11orf31-CTNND1 readthrough	ENST00000531074,ENST00000534647	44	13	0.83	0.26	1.2	0.35	1.74292	0.0038466	0.200691	UP	YES
ENSG00000163734	4	74036589	74038807	-	known	protein_coding	CXCL3	C-X-C motif chemokine ligand 3 [Source:HGNC Symbol;Acc:HGNC:4604]	ENST00000296026,ENST00000502974,ENST00000510390,ENST00000511669	22	4	0.91	0.19	1.3	0.26	2.44336	0.0038644	0.200691	UP	YES	GO:0005576,GO:0005615,GO:0006954,GO:0006955,GO:0007186,GO:0008009,GO:0030593,GO:0030595,GO:0031640,GO:0061844,GO:0070098,GO:0071222	IPR001089,IPR001811,IPR018048,IPR033899,IPR036048	PF00048
ENSG00000211677	22	22900976	22901437	+	known	IG_C_gene	IGLC2	immunoglobulin lambda constant 2 [Source:HGNC Symbol;Acc:HGNC:5856]	ENST00000390323	4	22	0.53	3.33	0.76	4.52	-2.47551	0.0038644	0.200691	DOWN	YES	GO:0003823,GO:0005576,GO:0005615,GO:0005886,GO:0006898,GO:0006910,GO:0006911,GO:0006956,GO:0006958,GO:0009897,GO:0030449,GO:0034987,GO:0038095,GO:0038096,GO:0042571,GO:0042742,GO:0045087,GO:0050776,GO:0050853,GO:0050871,GO:0050900,GO:0070062,GO:0072562	IPR003006,IPR003597,IPR007110,IPR013783,IPR036179	PF07654
ENSG00000266993	1	51793934	51799154	+	known	lncRNA	AL050343.2	novel transcript, antisense to NRD1	ENST00000586761,ENST00000588291,ENST00000591675,ENST00000629102	4	22	0.16	0.83	0.24	1.13	-2.47551	0.0038644	0.200691	DOWN	YES
ENSG00000188641	1	97077743	97995000	-	known	protein_coding	DPYD	dihydropyrimidine dehydrogenase [Source:HGNC Symbol;Acc:HGNC:3012]	ENST00000306031,ENST00000370192,ENST00000460019,ENST00000474241,ENST00000646851	151	60	2.46	1.3	3.52	1.76	1.31544	0.0039052	0.200691	UP	YES	GO:0002058,GO:0005737,GO:0005829,GO:0006145,GO:0006208,GO:0006210,GO:0006212,GO:0006214,GO:0017113,GO:0019483,GO:0042803,GO:0046135,GO:0046872,GO:0050660,GO:0050661,GO:0051536,GO:0051539	IPR005720,IPR009051,IPR013785,IPR017896,IPR017900,IPR023753,IPR028261,IPR036188	PF01180,PF07992,PF14691
ENSG00000100285	22	29480218	29491390	+	known	protein_coding	NEFH	neurofilament heavy [Source:HGNC Symbol;Acc:HGNC:7737]	ENST00000310624	171	392	1.94	4.68	2.79	6.36	-1.21293	0.00393094	0.200691	DOWN	YES	GO:0000226,GO:0005200,GO:0005737,GO:0005856,GO:0005883,GO:0007409,GO:0008017,GO:0014069,GO:0019894,GO:0019901,GO:0030031,GO:0030424,GO:0030674,GO:0033693,GO:0048936,GO:0060052,GO:0061564,GO:0070840,GO:0097418,GO:0098685,GO:0099160,GO:0099184,GO:1902513,GO:1990830	IPR010790,IPR018039,IPR033183,IPR039008,IPR042180	PF00038,PF07142
ENSG00000118707	20	36573488	36593950	+	known	protein_coding	TGIF2	TGFB induced factor homeobox 2 [Source:HGNC Symbol;Acc:HGNC:15764]	ENST00000373872,ENST00000373874,ENST00000557885,ENST00000558028,ENST00000558465,ENST00000560025,ENST00000561398,ENST00000611732,ENST00000650844	102	240	1.76	3.22	2.53	4.38	-1.25054	0.00393579	0.200691	DOWN	YES	GO:0000122,GO:0000790,GO:0000981,GO:0003677,GO:0003700,GO:0005634,GO:0005654,GO:0006355,GO:0010470,GO:0038092,GO:0045666,GO:0060041	IPR001356,IPR008422,IPR009057	PF05920
ENSG00000165124	9	110365248	110579880	-	known	protein_coding	SVEP1	sushi, von Willebrand factor type A, EGF and pentraxin domain containing 1 [Source:HGNC Symbol;Acc:HGNC:15985]	ENST00000374461,ENST00000374469,ENST00000401783,ENST00000467821,ENST00000476205	181	414	0.93	1.84	1.34	2.5	-1.20972	0.00394692	0.200691	DOWN	YES	GO:0003682,GO:0005509,GO:0005576,GO:0005737,GO:0007155,GO:0016020	IPR000152,IPR000436,IPR000742,IPR001759,IPR001881,IPR002035,IPR003410,IPR009030,IPR011641,IPR013032,IPR013320,IPR018097,IPR035976,IPR036465	PF00008,PF00084,PF00092,PF00354,PF02494,PF07645,PF07699,PF12661
ENSG00000149328	11	134331874	134378341	+	known	protein_coding	GLB1L2	galactosidase beta 1 like 2 [Source:HGNC Symbol;Acc:HGNC:25129]	ENST00000339772,ENST00000529077,ENST00000531081,ENST00000533324,ENST00000535456	0	10	0	0.14	0	0.19	-3.338	0.00395332	0.200691	DOWN	YES	GO:0004565,GO:0005576,GO:0005773,GO:0005975	IPR001944,IPR008979,IPR017853,IPR019801,IPR026283,IPR031330	PF01301
ENSG00000153086	2	134838616	134902034	+	known	protein_coding	ACMSD	aminocarboxymuconate semialdehyde decarboxylase [Source:HGNC Symbol;Acc:HGNC:19288]	ENST00000356140,ENST00000392928,ENST00000485893,ENST00000498093	0	10	0	0.25	0	0.33	-3.338	0.00395332	0.200691	DOWN	YES	GO:0001760,GO:0005737,GO:0005829,GO:0006569,GO:0008270,GO:0016787,GO:0019748,GO:0051259,GO:1904985,GO:1905004,GO:1905012	IPR006680,IPR032465,IPR032466	PF04909
ENSG00000155026	7	5925550	5970683	-	known	protein_coding	RSPH10B	radial spoke head 10 homolog B [Source:HGNC Symbol;Acc:HGNC:27362]	ENST00000337579,ENST00000404406,ENST00000405415,ENST00000455618,ENST00000477641,ENST00000535104,ENST00000539630,ENST00000539903,ENST00000541997,ENST00000542644	0	10	0	0.16	0	0.22	-3.338	0.00395332	0.200691	DOWN	YES		IPR003409	PF02493
ENSG00000189431	11	13009316	13012119	+	known	protein_coding	RASSF10	Ras association domain family member 10 [Source:HGNC Symbol;Acc:HGNC:33984]	ENST00000529419	10	0	0.16	0	0.22	0	3.30585	0.00395332	0.200691	UP	YES	GO:0000922,GO:0005815,GO:0005829,GO:0007165,GO:0050769,GO:2000179	IPR000159,IPR029071,IPR033593,IPR033634
ENSG00000196302	5	70516387	70555266	-	known	unprocessed_pseudogene	AC146944.1	glucuronidase, beta (GUSB) pseudogene	ENST00000508439	0	10	0	1.7	0	2.31	-3.338	0.00395332	0.200691	DOWN	YES
ENSG00000227124	3	75678660	75785583	-	known	protein_coding	ZNF717	zinc finger protein 717 [Source:HGNC Symbol;Acc:HGNC:29448]	ENST00000468296,ENST00000471541,ENST00000477374,ENST00000478296,ENST00000491507,ENST00000648506,ENST00000652011	0	10	0	0.2	0	0.26	-3.338	0.00395332	0.200691	DOWN	YES
ENSG00000241014	1	34975699	34978706	-	known	transcribed_unitary_pseudogene	AC114490.1	novel platelet-activating factor receptor family pseudogene	ENST00000311990,ENST00000642415	10	0	0.25	0	0.35	0	3.30585	0.00395332	0.200691	UP	YES
ENSG00000244257	16	16310341	16334190	+	known	unprocessed_pseudogene	PKD1P1	polycystin 1, transient receptor potential channel interacting pseudogene 1 [Source:HGNC Symbol;Acc:HGNC:30065]	ENST00000458669	10	0	0.06	0	0.09	0	3.30585	0.00395332	0.200691	UP	YES
ENSG00000250714	8	23225233	23230915	-	known	lncRNA	AC100861.2	novel transcript	ENST00000511929	0	10	0	0.48	0	0.64	-3.338	0.00395332	0.200691	DOWN	YES
ENSG00000253230	8	9899871	9906678	-	known	lncRNA	LINC00599	long intergenic non-protein coding RNA 599 [Source:HGNC Symbol;Acc:HGNC:27231]	ENST00000517675,ENST00000518557,ENST00000519461,ENST00000521242,ENST00000521863,ENST00000653424,ENST00000654192,ENST00000656078,ENST00000661494,ENST00000662006,ENST00000665174,ENST00000666267,ENST00000667251,ENST00000667273,ENST00000669913	0	10	0	0.26	0	0.35	-3.338	0.00395332	0.200691	DOWN	YES
ENSG00000264293	1	1405460	1405752	-	known	misc_RNA	RN7SL657P	RNA, 7SL, cytoplasmic 657, pseudogene [Source:HGNC Symbol;Acc:HGNC:46673]	ENST00000582431	0	10	0	3.4	0	4.61	-3.338	0.00395332	0.200691	DOWN	YES
ENSG00000266076	17	65538102	65641033	-	known	protein_coding	AC004805.1	novel transcript	ENST00000577662	10	0	0.28	0	0.4	0	3.30585	0.00395332	0.200691	UP	YES
ENSG00000267767	19	34788527	34832869	-	known	lncRNA	LINC01801	long intergenic non-protein coding RNA 1801 [Source:HGNC Symbol;Acc:HGNC:52592]	ENST00000587150,ENST00000590963,ENST00000654750,ENST00000657681	0	10	0	0.24	0	0.33	-3.338	0.00395332	0.200691	DOWN	YES
ENSG00000269032	19	58586158	58586356	+	known	transcribed_processed_pseudogene	AC016629.1	interleukin 9 receptor (IL9R) pseudogene	ENST00000597341	10	0	9.71	0	13.93	0	3.30585	0.00395332	0.200691	UP	YES
ENSG00000269900	9	35657751	35658018	-	known	lncRNA	RMRP	RNA component of mitochondrial RNA processing endoribonuclease [Source:HGNC Symbol;Acc:HGNC:10031]	ENST00000602361	10	0	4.13	0	5.92	0	3.30585	0.00395332	0.200691	UP	YES
ENSG00000271109	19	34849046	34860747	-	known	lncRNA	AC008555.4	novel transcript	ENST00000603718,ENST00000604749,ENST00000653487,ENST00000655389,ENST00000657506,ENST00000657568,ENST00000661859,ENST00000665881	0	10	0	0.85	0	1.16	-3.338	0.00395332	0.200691	DOWN	YES
ENSG00000276289	21	7816675	7829926	-	known	protein_coding	KCNE1B	potassium voltage-gated channel subfamily E regulatory subunit 1B [Source:HGNC Symbol;Acc:HGNC:52280]	ENST00000617668,ENST00000618699,ENST00000622690,ENST00000623803	0	10	0	0.16	0	0.22	-3.338	0.00395332	0.200691	DOWN	YES	GO:0005249,GO:0015459,GO:0016021,GO:0044325,GO:0060307,GO:0086005,GO:0086011,GO:0086091,GO:0097623,GO:0098915,GO:1902260	IPR000369,IPR005424	PF02060
ENSG00000279432	17	2639297	2642418	+	known	TEC	AC015799.1	novel transcript	ENST00000622996	0	10	0	0.15	0	0.2	-3.338	0.00395332	0.200691	DOWN	YES
ENSG00000279571	9	127690098	127690840	-	known	lncRNA	AL162426.1	novel transcript	ENST00000624141	0	10	0	0.76	0	1.03	-3.338	0.00395332	0.200691	DOWN	YES
ENSG00000285253	15	56652488	56918571	-	known	protein_coding	AC090517.4	zinc finger protein 280D [Source:NCBI gene;Acc:54816]	ENST00000559000	0	10	0	0.09	0	0.12	-3.338	0.00395332	0.200691	DOWN	YES
ENSG00000174891	3	158105855	158545730	+	known	protein_coding	RSRC1	arginine and serine rich coiled-coil 1 [Source:HGNC Symbol;Acc:HGNC:24152]	ENST00000295930,ENST00000312179,ENST00000464171,ENST00000468344,ENST00000471911,ENST00000471994,ENST00000475278,ENST00000476899,ENST00000477788,ENST00000480119,ENST00000480820,ENST00000482822,ENST00000494002,ENST00000496268,ENST00000611884	345	772	8.16	21.07	11.7	28.59	-1.17808	0.00399344	0.202368	DOWN	YES	GO:0000380,GO:0000398,GO:0005634,GO:0005737,GO:0006468,GO:0006913,GO:0008380,GO:0016607,GO:0046677	IPR034604
ENSG00000142408	19	53963040	53990215	+	known	protein_coding	CACNG8	calcium voltage-gated channel auxiliary subunit gamma 8 [Source:HGNC Symbol;Acc:HGNC:13628]	ENST00000270458,ENST00000638874	36	95	0.17	0.48	0.25	0.65	-1.41601	0.00404129	0.204429	DOWN	YES	GO:0005245,GO:0005246,GO:0005886,GO:0005891,GO:0006816,GO:0014069,GO:0016247,GO:0019226,GO:0030054,GO:0030666,GO:0032281,GO:0051968,GO:0061337,GO:0098839,GO:0098943,GO:0098970,GO:0099590,GO:1990454,GO:2000311	IPR004031,IPR008368,IPR008372	PF00822
ENSG00000141314	17	32265832	32324659	+	known	protein_coding	RHBDL3	rhomboid like 3 [Source:HGNC Symbol;Acc:HGNC:16502]	ENST00000269051,ENST00000431505,ENST00000536287,ENST00000538145,ENST00000578006,ENST00000582967	67	164	0.73	2.85	1.05	3.87	-1.30754	0.00405429	0.204724	DOWN	YES	GO:0004252,GO:0005509,GO:0016021	IPR002048,IPR011992,IPR017213,IPR022764,IPR035952	PF01694,PF13499
ENSG00000106665	7	74289407	74405935	+	known	protein_coding	CLIP2	CAP-Gly domain containing linker protein 2 [Source:HGNC Symbol;Acc:HGNC:2586]	ENST00000223398,ENST00000361545,ENST00000474962,ENST00000482424,ENST00000487091,ENST00000487447,ENST00000491075,ENST00000493166	2773	1237	22.18	10.8	31.82	14.66	1.14853	0.00413651	0.208506	UP	YES	GO:0005875,GO:0005881,GO:0008017,GO:0035371,GO:0051010	IPR000938,IPR028394,IPR036859	PF01302
ENSG00000273471	2	110386411	110433673	-	known	lncRNA	AC112229.4	novel transcript	ENST00000488671	62	21	1.89	0.67	2.71	0.91	1.5458	0.00414712	0.208672	UP	YES
ENSG00000140835	16	71525233	71538746	+	known	protein_coding	CHST4	carbohydrate sulfotransferase 4 [Source:HGNC Symbol;Acc:HGNC:1972]	ENST00000338482,ENST00000539698,ENST00000572693	46	117	0.91	2.45	1.31	3.33	-1.36288	0.0041626	0.20875	DOWN	YES	GO:0000139,GO:0001517,GO:0005802,GO:0005975,GO:0006044,GO:0006477,GO:0006790,GO:0006954,GO:0006955,GO:0007155,GO:0007267,GO:0008146,GO:0016021,GO:0016266,GO:0031228	IPR000863,IPR016469,IPR027417	PF00685
ENSG00000117122	1	16974502	16980632	-	known	protein_coding	MFAP2	microfibril associated protein 2 [Source:HGNC Symbol;Acc:HGNC:7033]	ENST00000375534,ENST00000375535,ENST00000476788,ENST00000478684,ENST00000490075,ENST00000492598	2522	1125	126.05	59.38	180.79	80.59	1.14857	0.00416328	0.20875	UP	YES	GO:0001527,GO:0005576,GO:0030198,GO:0048048,GO:0048050,GO:0062023,GO:0120162	IPR003582,IPR008673	PF01549,PF05507
ENSG00000043039	11	129375848	129452279	+	known	protein_coding	BARX2	BARX homeobox 2 [Source:HGNC Symbol;Acc:HGNC:956]	ENST00000281437,ENST00000605151	25	71	0.59	1.77	0.85	2.41	-1.52197	0.00417951	0.209195	DOWN	YES	GO:0000122,GO:0000790,GO:0000977,GO:0000981,GO:0001228,GO:0001502,GO:0003677,GO:0003682,GO:0005634,GO:0005654,GO:0005667,GO:0005829,GO:0006357,GO:0009888,GO:0014902,GO:0045944,GO:0048513	IPR000047,IPR001356,IPR009057,IPR017970,IPR020479	PF00046
ENSG00000101670	18	49560699	49599185	+	known	protein_coding	LIPG	lipase G, endothelial type [Source:HGNC Symbol;Acc:HGNC:6623]	ENST00000261292,ENST00000427224,ENST00000577628,ENST00000579750,ENST00000580036,ENST00000583083,ENST00000623277	1830	814	35.59	16.52	51.04	22.42	1.15267	0.00419787	0.209746	UP	YES	GO:0004465,GO:0004620,GO:0005576,GO:0005615,GO:0005769,GO:0005794,GO:0006629,GO:0006633,GO:0007584,GO:0008201,GO:0008283,GO:0008970,GO:0009395,GO:0009986,GO:0010983,GO:0016042,GO:0016298,GO:0019433,GO:0032376,GO:0034372,GO:0034375,GO:0042632,GO:0043691,GO:0050746,GO:0055091,GO:0070328	IPR000734,IPR001024,IPR002330,IPR013818,IPR016272,IPR029058,IPR033906,IPR036392	PF00151,PF01477
ENSG00000249406	17	50199876	50215922	+	known	lncRNA	AC015909.1	novel transcript	ENST00000509943,ENST00000514468,ENST00000650459,ENST00000654981,ENST00000655214,ENST00000657387,ENST00000661144,ENST00000662496,ENST00000663981,ENST00000666820,ENST00000670608	22	64	0.71	2.01	1.02	2.72	-1.55664	0.00431428	0.215186	DOWN	YES
ENSG00000007171	17	27756766	27800529	-	known	protein_coding	NOS2	nitric oxide synthase 2 [Source:HGNC Symbol;Acc:HGNC:7873]	ENST00000313735,ENST00000621962,ENST00000646938	15	48	0.16	0.54	0.23	0.73	-1.69415	0.0043568	0.215637	DOWN	YES	GO:0001666,GO:0001912,GO:0002227,GO:0003958,GO:0004517,GO:0005516,GO:0005634,GO:0005737,GO:0005777,GO:0005782,GO:0005829,GO:0005886,GO:0006527,GO:0006625,GO:0006801,GO:0006809,GO:0007263,GO:0007623,GO:0009617,GO:0009725,GO:0010181,GO:0010629,GO:0012506,GO:0016491,GO:0018119,GO:0019221,GO:0020037,GO:0030863,GO:0031284,GO:0032310,GO:0032496,GO:0034617,GO:0034618,GO:0035690,GO:0042127,GO:0042177,GO:…	IPR001094,IPR001433,IPR001709,IPR003097,IPR004030,IPR008254,IPR012144,IPR017927,IPR017938,IPR023173,IPR029039,IPR036119,IPR039261	PF00175,PF00258,PF00667,PF02898
ENSG00000286264	11	64241144	64244134	+	known	protein_coding	AP001453.5	Uncharacterized protein LOC114841035 [Source:NCBI gene;Acc:114841035]	ENST00000651560,ENST00000652762	15	48	1.19	3	1.71	4.07	-1.69415	0.0043568	0.215637	DOWN	YES
ENSG00000113494	5	35048756	35230487	-	known	protein_coding	PRLR	prolactin receptor [Source:HGNC Symbol;Acc:HGNC:9446]	ENST00000231423,ENST00000310101,ENST00000348262,ENST00000397391,ENST00000503330,ENST00000504500,ENST00000508107,ENST00000509140,ENST00000509839,ENST00000509934,ENST00000511486,ENST00000513753,ENST00000514088,ENST00000514206,ENST00000515839,ENST00000542609,ENST00000618457,ENST00000618625,ENST00000619676,ENST00000620785	3	19	0.05	0.24	0.06	0.32	-2.67904	0.00436111	0.215637	DOWN	YES	GO:0004896,GO:0004925,GO:0005576,GO:0005886,GO:0006694,GO:0007166,GO:0007171,GO:0007566,GO:0007595,GO:0009897,GO:0009986,GO:0016021,GO:0017046,GO:0019955,GO:0031904,GO:0042110,GO:0042803,GO:0042976,GO:0042978,GO:0043066,GO:0043235,GO:0046872,GO:0060397,GO:0120162	IPR003528,IPR003961,IPR013783,IPR015152,IPR033230,IPR036116	PF09067
ENSG00000130508	2	1631887	1744852	-	known	protein_coding	PXDN	peroxidasin [Source:HGNC Symbol;Acc:HGNC:14966]	ENST00000252804,ENST00000425171,ENST00000433670,ENST00000447941,ENST00000453308,ENST00000465809,ENST00000467191,ENST00000477093,ENST00000477810,ENST00000478155,ENST00000483018,ENST00000485177,ENST00000493654,ENST00000493779	3	19	0.09	0.25	0.13	0.34	-2.67904	0.00436111	0.215637	DOWN	YES	GO:0004601,GO:0005152,GO:0005201,GO:0005576,GO:0005615,GO:0005783,GO:0006955,GO:0006979,GO:0019806,GO:0020037,GO:0030198,GO:0030199,GO:0042744,GO:0046872,GO:0055114,GO:0062023,GO:0070062,GO:0070831	IPR000483,IPR001007,IPR001611,IPR003591,IPR003598,IPR003599,IPR007110,IPR010255,IPR013098,IPR013783,IPR019791,IPR032675,IPR034824,IPR034828,IPR036179,IPR037120	PF00093,PF03098,PF07679,PF13855
ENSG00000287750	9	88066445	88076975	-	known	lncRNA	AL353572.4	novel transcript	ENST00000661542	3	19	0.24	1.63	0.35	2.21	-2.67904	0.00436111	0.215637	DOWN	YES
ENSG00000268531	15	21368459	21370621	+	known	lncRNA	AC060814.2	novel transcript	ENST00000594169	12	41	0.25	0.89	0.36	1.21	-1.78866	0.00440838	0.217221	DOWN	YES
ENSG00000269067	19	22974883	23003176	-	known	protein_coding	ZNF728	zinc finger protein 728 [Source:HGNC Symbol;Acc:HGNC:32463]	ENST00000594710,ENST00000599851	12	41	0.2	0.73	0.29	0.99	-1.78866	0.00440838	0.217221	DOWN	YES	GO:0003676,GO:0006355,GO:0046872	IPR001909,IPR013087,IPR036051,IPR036236	PF00096,PF01352
ENSG00000183117	8	2935353	4994972	-	known	protein_coding	CSMD1	CUB and Sushi multiple domains 1 [Source:HGNC Symbol;Acc:HGNC:14026]	ENST00000335551,ENST00000400186,ENST00000518151,ENST00000519090,ENST00000519623,ENST00000520002,ENST00000520451,ENST00000520561,ENST00000520630,ENST00000521646,ENST00000523062,ENST00000523387,ENST00000523488,ENST00000524177,ENST00000537824,ENST00000602557,ENST00000602723,ENST00000635120	79	189	2.29	3.43	3.28	4.65	-1.27454	0.00442888	0.217855	DOWN	YES	GO:0001964,GO:0016021,GO:0042593	IPR000436,IPR000859,IPR035914,IPR035976	PF00084,PF00431
ENSG00000274827	14	19344578	19384587	-	known	lncRNA	LINC01297	long intergenic non-protein coding RNA 1297 [Source:HGNC Symbol;Acc:HGNC:50443]	ENST00000620186,ENST00000621052	19	57	0.19	0.61	0.28	0.83	-1.60104	0.00445527	0.218776	DOWN	YES
ENSG00000064225	3	98732236	98821201	+	known	protein_coding	ST3GAL6	ST3 beta-galactoside alpha-2,3-sialyltransferase 6 [Source:HGNC Symbol;Acc:HGNC:18080]	ENST00000265261,ENST00000394162,ENST00000460774,ENST00000462152,ENST00000465004,ENST00000466482,ENST00000468553,ENST00000469105,ENST00000474595,ENST00000476833,ENST00000477574,ENST00000477899,ENST00000480133,ENST00000483910,ENST00000485145,ENST00000485391,ENST00000486249,ENST00000486334,ENST00000489112,ENST00000490684,ENST00000491912,ENST00000492254,ENST00000493953,ENST00000495376,ENST00000495502…	23	66	0.5	2.4	0.71	3.25	-1.53691	0.00447534	0.219384	DOWN	YES	GO:0000139,GO:0006464,GO:0006486,GO:0006664,GO:0008373,GO:0009247,GO:0009311,GO:0016021,GO:0018146,GO:0052798,GO:0070062,GO:0071354	IPR001675,IPR012163,IPR038578	PF00777
ENSG00000171658	3	185959943	185980872	+	known	transcribed_unprocessed_pseudogene	NMRAL2P	NmrA like redox sensor 2, pseudogene [Source:HGNC Symbol;Acc:HGNC:52332]	ENST00000306399,ENST00000416764,ENST00000422108,ENST00000423298,ENST00000436375,ENST00000441600,ENST00000445507	701	1533	26.7	60.57	38.3	82.2	-1.14495	0.00449386	0.219914	DOWN	YES
ENSG00000128655	2	177623244	178072777	-	known	protein_coding	PDE11A	phosphodiesterase 11A [Source:HGNC Symbol;Acc:HGNC:8773]	ENST00000286063,ENST00000389683,ENST00000409504,ENST00000427127,ENST00000433879,ENST00000436700,ENST00000466790,ENST00000478646,ENST00000488399,ENST00000492761,ENST00000497003	46	116	0.55	1.59	0.79	2.16	-1.35049	0.00453488	0.221302	DOWN	YES	GO:0004112,GO:0004114,GO:0004118,GO:0005829,GO:0007165,GO:0007186,GO:0008152,GO:0010754,GO:0030553,GO:0043951,GO:0046872,GO:0047555	IPR002073,IPR003018,IPR003607,IPR023088,IPR023174,IPR029016,IPR036971	PF00233,PF01590
ENSG00000204176	10	46578217	46594173	+	known	protein_coding	SYT15	synaptotagmin 15 [Source:HGNC Symbol;Acc:HGNC:17167]	ENST00000374321,ENST00000374323,ENST00000374328,ENST00000449358,ENST00000503753,ENST00000512997	32	86	0.98	1.28	1.4	1.74	-1.44234	0.00453773	0.221302	DOWN	YES	GO:0000149,GO:0001786,GO:0005509,GO:0005544,GO:0005886,GO:0014059,GO:0016021,GO:0016192,GO:0017156,GO:0017158,GO:0030276,GO:0070382,GO:0071277	IPR000008,IPR030539,IPR035892	PF00168
ENSG00000197769	1	241995490	241999098	-	known	protein_coding	MAP1LC3C	microtubule associated protein 1 light chain 3 gamma [Source:HGNC Symbol;Acc:HGNC:13353]	ENST00000357246	7	29	0.28	1.21	0.4	1.65	-2.0667	0.00456322	0.221409	DOWN	YES	GO:0000045,GO:0000421,GO:0000422,GO:0005776,GO:0005829,GO:0005874,GO:0006995,GO:0008017,GO:0009267,GO:0012505,GO:0016236,GO:0031090,GO:0031410,GO:0031625,GO:0035973,GO:0036464,GO:0097352	IPR004241,IPR027731,IPR029071	PF02991
ENSG00000249199	5	17367588	17375653	-	known	lncRNA	AC026785.3	novel transcript	ENST00000511182,ENST00000653016	7	29	0.26	1.56	0.37	2.12	-2.0667	0.00456322	0.221409	DOWN	YES
ENSG00000285338	11	6610883	6616594	-	known	lncRNA	AC091564.7	novel transcript	ENST00000532191	7	29	0.24	1.08	0.35	1.47	-2.0667	0.00456322	0.221409	DOWN	YES
ENSG00000008277	7	87934143	88202889	+	known	protein_coding	ADAM22	ADAM metallopeptidase domain 22 [Source:HGNC Symbol;Acc:HGNC:201]	ENST00000265727,ENST00000398201,ENST00000398203,ENST00000398204,ENST00000398209,ENST00000412441,ENST00000413139,ENST00000426930,ENST00000439864,ENST00000476330,ENST00000478920	111	256	2.05	2.86	2.94	3.88	-1.22166	0.00463186	0.224358	DOWN	YES	GO:0004222,GO:0005178,GO:0005886,GO:0007155,GO:0007162,GO:0007417,GO:0008344,GO:0016021,GO:0022011,GO:0030424,GO:0098978,GO:0099061,GO:0099645	IPR001590,IPR001762,IPR002870,IPR006586,IPR013032,IPR013111,IPR018358,IPR024079,IPR034027,IPR036436	PF00200,PF01421,PF01562,PF07974,PF08516
ENSG00000204983	7	142749468	142753076	+	known	protein_coding	PRSS1	serine protease 1 [Source:HGNC Symbol;Acc:HGNC:9475]	ENST00000311737,ENST00000463701,ENST00000485223,ENST00000486171,ENST00000492062,ENST00000497041,ENST00000619214	5	24	0.32	1.64	0.46	2.22	-2.27911	0.00465141	0.224543	DOWN	YES	GO:0004252,GO:0005576,GO:0005615,GO:0006508,GO:0007586,GO:0009235,GO:0022617,GO:0046872,GO:0062023,GO:0072562	IPR001254,IPR001314,IPR009003,IPR018114,IPR033116	PF00089
ENSG00000274630	17	41867581	41867736	+	known	lncRNA	AC125257.2	novel transcript, antisense to ACLY	ENST00000619176	24	5	73.69	14.66	105.69	19.9	2.24696	0.00465141	0.224543	UP	YES
ENSG00000172342	Y	24186509	24191870	-	known	unprocessed_pseudogene	CSPG4P3Y	CSPG4 pseudogene 3 Y-linked [Source:HGNC Symbol;Acc:HGNC:38111]	ENST00000418188	13	43	0.15	0.52	0.22	0.71	-1.7419	0.00470517	0.226754	DOWN	YES
ENSG00000158813	X	69616067	70039472	+	known	protein_coding	EDA	ectodysplasin A [Source:HGNC Symbol;Acc:HGNC:3157]	ENST00000338901,ENST00000374548,ENST00000374552,ENST00000374553,ENST00000502251,ENST00000503592,ENST00000510681,ENST00000524573,ENST00000525810,ENST00000527388,ENST00000530321,ENST00000533317,ENST00000616899	108	249	0.95	2.75	1.36	3.73	-1.22119	0.00471879	0.227027	DOWN	YES	GO:0005102,GO:0005123,GO:0005164,GO:0005576,GO:0005581,GO:0005789,GO:0005811,GO:0005856,GO:0005886,GO:0005887,GO:0006955,GO:0007160,GO:0010467,GO:0010628,GO:0016020,GO:0016021,GO:0019221,GO:0030154,GO:0033209,GO:0038177,GO:0042475,GO:0043123,GO:0043231,GO:0043473,GO:0045177,GO:0051092,GO:0060662,GO:0060789,GO:0061153,GO:0090263,GO:1901222,GO:1901224	IPR006052,IPR008983	PF00229
ENSG00000180178	2	130012065	130040560	-	known	transcribed_unprocessed_pseudogene	FAR2P1	fatty acyl-CoA reductase 2 pseudogene 1 [Source:HGNC Symbol;Acc:HGNC:49284]	ENST00000428123,ENST00000444030,ENST00000449170,ENST00000449736	10	36	0.56	2.35	0.8	3.19	-1.86407	0.00473806	0.227188	DOWN	YES
ENSG00000266921	19	43996896	44003298	-	known	lncRNA	AC006213.1	novel transcript, antisense to ZNF155	ENST00000586860,ENST00000589021,ENST00000653813,ENST00000667325,ENST00000670660	36	10	0.62	0.36	0.89	0.49	1.83192	0.00473806	0.227188	UP	YES
ENSG00000113209	5	141135206	141138615	+	known	protein_coding	PCDHB5	protocadherin beta 5 [Source:HGNC Symbol;Acc:HGNC:8690]	ENST00000231134,ENST00000623915	137	311	1.75	4.16	2.5	5.64	-1.19881	0.00476136	0.227922	DOWN	YES	GO:0005509,GO:0005887,GO:0007155,GO:0007156,GO:0007268,GO:0007416,GO:0016021,GO:0016339	IPR002126,IPR013164,IPR015919,IPR020894,IPR030730,IPR032455	PF00028,PF08266,PF16492
ENSG00000180440	13	36674020	36697839	+	known	protein_coding	SERTM1	serine rich and transmembrane domain containing 1 [Source:HGNC Symbol;Acc:HGNC:33792]	ENST00000315190	2	16	0.03	0.24	0.04	0.32	-3.01607	0.00480023	0.228632	DOWN	YES	GO:0016021,GO:0043231	IPR031741	PF15872
ENSG00000215343	8	12104389	12115516	+	known	protein_coding	ZNF705D	zinc finger protein 705D [Source:HGNC Symbol;Acc:HGNC:33202]	ENST00000400078,ENST00000400085	2	16	0.03	0.21	0.04	0.29	-3.01607	0.00480023	0.228632	DOWN	YES	GO:0003677,GO:0005634,GO:0006357,GO:0046872	IPR001909,IPR013087,IPR036051,IPR036236	PF00096,PF01352
ENSG00000256124	17	72030291	72041310	+	known	lncRNA	LINC01152	long intergenic non-protein coding RNA 1152 [Source:HGNC Symbol;Acc:HGNC:16752]	ENST00000472655,ENST00000538693,ENST00000538810,ENST00000655287,ENST00000656107	2	16	0.06	0.31	0.09	0.43	-3.01607	0.00480023	0.228632	DOWN	YES
ENSG00000280195	X	154396878	154398816	-	known	lncRNA	AC245140.2	novel transcript, antisense to RPL10	ENST00000624054	55	135	1.29	3.31	1.85	4.49	-1.31153	0.00482542	0.229449	DOWN	YES
ENSG00000274391	21	10521553	10606140	+	known	protein_coding	TPTE	transmembrane phosphatase with tensin homology [Source:HGNC Symbol;Acc:HGNC:12023]	ENST00000427445,ENST00000612746,ENST00000612957,ENST00000618007,ENST00000622113	92	35	2.06	0.8	2.96	1.08	1.3782	0.00486619	0.231002	UP	YES	GO:0004725,GO:0006470,GO:0007165,GO:0008138,GO:0016021	IPR000340,IPR014020,IPR016130,IPR027359,IPR029021,IPR029023	PF00782,PF10409
ENSG00000088756	18	6729718	6915716	+	known	protein_coding	ARHGAP28	Rho GTPase activating protein 28 [Source:HGNC Symbol;Acc:HGNC:25509]	ENST00000262227,ENST00000314319,ENST00000383472,ENST00000419673,ENST00000531294,ENST00000532723,ENST00000532996,ENST00000577524,ENST00000579245,ENST00000579689,ENST00000579796,ENST00000581099,ENST00000583410,ENST00000584287,ENST00000584387	889	1925	12.2	27.48	17.5	37.29	-1.13068	0.00489162	0.23144	DOWN	YES	GO:0005096,GO:0005737,GO:0005829,GO:0007165,GO:0030833,GO:0032956,GO:0051056,GO:0051497,GO:1904425	IPR000198,IPR008936	PF00620
ENSG00000086205	11	49145092	49208638	-	known	protein_coding	FOLH1	folate hydrolase 1 [Source:HGNC Symbol;Acc:HGNC:3788]	ENST00000256999,ENST00000340334,ENST00000356696,ENST00000458311,ENST00000525629,ENST00000525826,ENST00000526226,ENST00000529117,ENST00000529646,ENST00000529648,ENST00000532018,ENST00000533034,ENST00000533510	1	13	0.09	0.67	0.13	0.9	-3.71651	0.00491598	0.23144	DOWN	YES	GO:0004180,GO:0004181,GO:0005737,GO:0005886,GO:0005887,GO:0006508,GO:0006760,GO:0008233,GO:0008652,GO:0009986,GO:0016020,GO:0016805,GO:0035609,GO:0046872,GO:0070062,GO:1904492,GO:1904493	IPR003137,IPR007365,IPR007484,IPR036757,IPR039373	PF02225,PF04253,PF04389
ENSG00000111886	6	89254464	89315299	-	known	protein_coding	GABRR2	gamma-aminobutyric acid type A receptor rho2 subunit [Source:HGNC Symbol;Acc:HGNC:4091]	ENST00000402938,ENST00000602432,ENST00000602808	13	1	0.17	0.01	0.24	0.01	3.68437	0.00491598	0.23144	UP	YES	GO:0004890,GO:0005254,GO:0005886,GO:0005887,GO:0007165,GO:0007214,GO:0007268,GO:0007601,GO:0019904,GO:0030054,GO:0034220,GO:0034707,GO:0042391,GO:0043005,GO:0045202,GO:0045211,GO:0050877,GO:0098982,GO:1902711,GO:1904315	IPR006028,IPR006029,IPR006201,IPR006202,IPR008057,IPR008059,IPR018000,IPR036719,IPR036734	PF02931,PF02932
ENSG00000135549	6	122471917	122726373	+	known	protein_coding	PKIB	cAMP-dependent protein kinase inhibitor beta [Source:HGNC Symbol;Acc:HGNC:9018]	ENST00000258014,ENST00000354275,ENST00000368446,ENST00000368448,ENST00000368452,ENST00000392490,ENST00000392491,ENST00000583007,ENST00000607474,ENST00000608895,ENST00000615438,ENST00000618977	1	13	0.1	0.54	0.14	0.73	-3.71651	0.00491598	0.23144	DOWN	YES	GO:0004862,GO:0005634,GO:0005737,GO:0032212,GO:0051973,GO:1904355,GO:2000480	IPR004171	PF02827
ENSG00000253392	19	2908371	2926817	-	known	lncRNA	AC119403.1	novel transcript, antisense to ZNF57	ENST00000520090,ENST00000654521,ENST00000657707	1	13	0.07	0.43	0.1	0.58	-3.71651	0.00491598	0.23144	DOWN	YES
ENSG00000167550	12	49064676	49070025	-	known	protein_coding	RHEBL1	RHEB like 1 [Source:HGNC Symbol;Acc:HGNC:21166]	ENST00000301068,ENST00000420065,ENST00000550675,ENST00000550797	94	36	4.15	1.82	5.96	2.46	1.36859	0.00496972	0.233585	UP	YES	GO:0003924,GO:0005525,GO:0005737,GO:0005886,GO:0007264,GO:0012505,GO:0019003,GO:0031929,GO:0046872,GO:0051092	IPR001806,IPR005225,IPR020849,IPR027417	PF00071
ENSG00000254701	5	70197255	70207745	-	known	unprocessed_pseudogene	AC138866.2	glucuronidase, beta (GUSB) pseudogene	ENST00000508650	14	45	1.43	4.8	2.06	6.51	-1.70057	0.00498423	0.233882	DOWN	YES
ENSG00000101311	20	6074845	6123544	-	known	protein_coding	FERMT1	fermitin family member 1 [Source:HGNC Symbol;Acc:HGNC:15889]	ENST00000217289,ENST00000378844,ENST00000478194,ENST00000536936	164	368	1.75	3.81	2.51	5.17	-1.18208	0.00501675	0.234849	DOWN	YES	GO:0001954,GO:0005829,GO:0005856,GO:0005925,GO:0007155,GO:0007229,GO:0010629,GO:0030054,GO:0030511,GO:0032587,GO:0033630,GO:0042308,GO:0043616,GO:0051015,GO:0051546,GO:0051886,GO:0071711,GO:0090090,GO:0090162,GO:2000647,GO:2001203	IPR001849,IPR011993,IPR019748,IPR019749,IPR035963,IPR037837,IPR037843,IPR040790	PF00169,PF00373,PF18124
ENSG00000164932	8	103371538	103382989	+	known	protein_coding	CTHRC1	collagen triple helix repeat containing 1 [Source:HGNC Symbol;Acc:HGNC:18831]	ENST00000330295,ENST00000415886,ENST00000520337,ENST00000520880	1929	873	76.87	36.72	110.25	49.84	1.12773	0.00503234	0.234849	UP	YES	GO:0005109,GO:0005576,GO:0005581,GO:0005615,GO:0005737,GO:0016477,GO:0017147,GO:0032092,GO:0033690,GO:0043932,GO:0045669,GO:0060071,GO:0060122,GO:0062023,GO:0090090,GO:0090103,GO:0090177
ENSG00000142173	21	46098112	46132848	+	known	protein_coding	COL6A2	collagen type VI alpha 2 chain [Source:HGNC Symbol;Acc:HGNC:2212]	ENST00000300527,ENST00000310645,ENST00000397763,ENST00000409416,ENST00000413758,ENST00000436769,ENST00000460886,ENST00000485591	41156	18797	532.27	261.88	763.41	355.42	1.11453	0.00504122	0.234849	UP	YES	GO:0003429,GO:0005576,GO:0005581,GO:0005615,GO:0005788,GO:0007155,GO:0009749,GO:0030020,GO:0030198,GO:0031012,GO:0032991,GO:0042383,GO:0062023,GO:0070062,GO:0070208,GO:1903561	IPR002035,IPR008160,IPR036465	PF00092,PF01391
ENSG00000155265	10	97849843	97871580	+	known	protein_coding	GOLGA7B	golgin A7 family member B [Source:HGNC Symbol;Acc:HGNC:31668]	ENST00000370602,ENST00000423054,ENST00000596005	156	64	1.03	0.52	1.47	0.7	1.26933	0.00504716	0.234849	UP	YES	GO:0000139,GO:0002178,GO:0006612,GO:0018230	IPR019383	PF10256
ENSG00000082482	1	215005775	215237093	+	known	protein_coding	KCNK2	potassium two pore domain channel subfamily K member 2 [Source:HGNC Symbol;Acc:HGNC:6277]	ENST00000391894,ENST00000391895,ENST00000444842,ENST00000457122,ENST00000467031,ENST00000470177,ENST00000474771,ENST00000478774,ENST00000486921	108	42	2.01	0.79	2.89	1.07	1.3465	0.00504829	0.234849	UP	YES	GO:0003231,GO:0005634,GO:0005783,GO:0005789,GO:0005886,GO:0005887,GO:0007186,GO:0007613,GO:0008076,GO:0009612,GO:0009986,GO:0010942,GO:0015271,GO:0016324,GO:0019870,GO:0022841,GO:0030322,GO:0043025,GO:0044305,GO:0048678,GO:0060044,GO:0071456,GO:0071805,GO:0090102,GO:0097449,GO:1900039,GO:2000279	IPR003280,IPR003976,IPR013099	PF07885
ENSG00000013725	11	60971680	61020377	+	known	protein_coding	CD6	CD6 molecule [Source:HGNC Symbol;Acc:HGNC:1691]	ENST00000313421,ENST00000344931,ENST00000352009,ENST00000419282,ENST00000433107,ENST00000452451,ENST00000505761,ENST00000538288,ENST00000538611,ENST00000541964,ENST00000542157,ENST00000542254,ENST00000545105,ENST00000545320	8	31	0.2	0.44	0.29	0.6	-1.97027	0.00507719	0.234849	DOWN	YES	GO:0001530,GO:0001771,GO:0001772,GO:0002250,GO:0002438,GO:0005044,GO:0005576,GO:0005887,GO:0007157,GO:0009897,GO:0031226,GO:0031663,GO:0032496,GO:0042102,GO:0042802,GO:0045087,GO:0070891,GO:1900017	IPR001190,IPR017448,IPR036772	PF00530
ENSG00000119888	2	47345158	47387601	+	known	protein_coding	EPCAM	epithelial cell adhesion molecule [Source:HGNC Symbol;Acc:HGNC:11529]	ENST00000263735,ENST00000405271,ENST00000419334,ENST00000456133,ENST00000474691,ENST00000490733	8	31	0.24	0.98	0.34	1.33	-1.97027	0.00507719	0.234849	DOWN	YES	GO:0001657,GO:0005886,GO:0005923,GO:0008284,GO:0009986,GO:0016021,GO:0016323,GO:0016324,GO:0016328,GO:0023019,GO:0043066,GO:0044877,GO:0045944,GO:0048863,GO:0050900,GO:0070062,GO:0098641,GO:0098742,GO:2000048,GO:2000147,GO:2000648	IPR000716,IPR036857,IPR041630	PF00086,PF18635
ENSG00000146666	7	47761476	47766772	+	known	lncRNA	LINC00525	long intergenic non-protein coding RNA 525 [Source:HGNC Symbol;Acc:HGNC:40290]	ENST00000412730	8	31	0.32	1.32	0.46	1.8	-1.97027	0.00507719	0.234849	DOWN	YES
ENSG00000265107	1	147756199	147773362	-	known	protein_coding	GJA5	gap junction protein alpha 5 [Source:HGNC Symbol;Acc:HGNC:4279]	ENST00000430508,ENST00000579774,ENST00000621517	85	32	1.16	0.46	1.66	0.62	1.39332	0.00507972	0.234849	UP	YES	GO:0001501,GO:0001525,GO:0003105,GO:0003151,GO:0003158,GO:0003161,GO:0003174,GO:0003193,GO:0003281,GO:0003283,GO:0003284,GO:0003294,GO:0005887,GO:0005921,GO:0005922,GO:0006813,GO:0010643,GO:0010652,GO:0014704,GO:0016264,GO:0030326,GO:0035050,GO:0035922,GO:0042995,GO:0045776,GO:0045907,GO:0048844,GO:0051259,GO:0055077,GO:0055117,GO:0060307,GO:0060371,GO:0060373,GO:0060412,GO:0060413,GO:0071253,GO:…	IPR000500,IPR002264,IPR013092,IPR017990,IPR019570,IPR031862,IPR034634,IPR038359	PF00029,PF16791
ENSG00000168952	14	24809656	25050297	-	known	protein_coding	STXBP6	syntaxin binding protein 6 [Source:HGNC Symbol;Acc:HGNC:19666]	ENST00000323944,ENST00000396700,ENST00000419632,ENST00000546511,ENST00000548182,ENST00000548369,ENST00000550887	119	271	2.85	7.19	4.09	9.76	-1.20341	0.00509791	0.234849	DOWN	YES	GO:0000145,GO:0005546,GO:0005886,GO:0005913,GO:0006887,GO:0006893,GO:0016021,GO:0017049,GO:0035542,GO:0045920,GO:0051601,GO:0098641	IPR001388,IPR028258,IPR037821,IPR037822	PF00957,PF15277
ENSG00000037280	5	180601506	180649624	-	known	protein_coding	FLT4	fms related tyrosine kinase 4 [Source:HGNC Symbol;Acc:HGNC:3767]	ENST00000261937,ENST00000393347,ENST00000424276,ENST00000502293,ENST00000502603,ENST00000502649,ENST00000507059,ENST00000510000,ENST00000512795,ENST00000513527,ENST00000514810,ENST00000619105	11	38	0.17	0.73	0.24	0.99	-1.80457	0.00510363	0.234849	DOWN	YES	GO:0001934,GO:0001938,GO:0001944,GO:0001945,GO:0001946,GO:0002040,GO:0003016,GO:0004714,GO:0005021,GO:0005524,GO:0005576,GO:0005654,GO:0005737,GO:0005886,GO:0005887,GO:0007169,GO:0008284,GO:0010575,GO:0010595,GO:0014068,GO:0018108,GO:0019838,GO:0019903,GO:0035924,GO:0036328,GO:0038084,GO:0038085,GO:0042803,GO:0043066,GO:0043235,GO:0043410,GO:0046330,GO:0046777,GO:0048010,GO:0048286,GO:0048514,GO:…	IPR000719,IPR001245,IPR001824,IPR003598,IPR003599,IPR007110,IPR008266,IPR009137,IPR011009,IPR013098,IPR013783,IPR017441,IPR020635,IPR036179,IPR041348	PF07679,PF07714,PF17988
ENSG00000225756	9	133654586	133657313	-	known	lncRNA	DBH-AS1	DBH antisense RNA 1 [Source:HGNC Symbol;Acc:HGNC:24155]	ENST00000425189	11	38	0.23	0.84	0.33	1.14	-1.80457	0.00510363	0.234849	DOWN	YES
ENSG00000167881	17	76038775	76072517	-	known	protein_coding	SRP68	signal recognition particle 68 [Source:HGNC Symbol;Acc:HGNC:11302]	ENST00000307877,ENST00000539137,ENST00000542536,ENST00000585539,ENST00000586859,ENST00000587864,ENST00000588643,ENST00000588736,ENST00000590833,ENST00000591272,ENST00000592704,ENST00000602720,ENST00000629930	953	2053	15.35	35.23	22.02	47.81	-1.12326	0.00512391	0.235403	DOWN	YES	GO:0003723,GO:0005047,GO:0005730,GO:0005783,GO:0005786,GO:0005829,GO:0005840,GO:0005925,GO:0006614,GO:0008312,GO:0019904,GO:0030942,GO:0042493,GO:0048500	IPR026258,IPR034652,IPR038253	PF16969
ENSG00000079215	5	36606355	36688334	+	known	protein_coding	SLC1A3	solute carrier family 1 member 3 [Source:HGNC Symbol;Acc:HGNC:10941]	ENST00000265113,ENST00000381918,ENST00000416645,ENST00000502864,ENST00000504121,ENST00000505202,ENST00000505376,ENST00000506178,ENST00000506725,ENST00000509272,ENST00000512374,ENST00000513646,ENST00000513903,ENST00000514563,ENST00000612708,ENST00000613445	947	426	13.2	7.71	18.94	10.47	1.13644	0.00513725	0.2356	UP	YES	GO:0001504,GO:0005313,GO:0005314,GO:0005886,GO:0005887,GO:0006537,GO:0006811,GO:0007268,GO:0007605,GO:0009416,GO:0009449,GO:0009611,GO:0009986,GO:0014047,GO:0015501,GO:0015813,GO:0016020,GO:0016595,GO:0021545,GO:0031223,GO:0043005,GO:0043025,GO:0046677,GO:0046872,GO:0048667,GO:0050806,GO:0050885,GO:0051938,GO:0070779,GO:0071805,GO:0098712,GO:0140009,GO:1902476	IPR001991,IPR018107,IPR036458	PF00375
ENSG00000286616	6	111505307	111511071	-	known	lncRNA	AL008730.1	novel transcript	ENST00000661805	23	65	0.53	1.59	0.76	2.15	-1.51488	0.00515872	0.2356	DOWN	YES
ENSG00000163297	4	79901146	80125454	-	known	protein_coding	ANTXR2	ANTXR cell adhesion molecule 2 [Source:HGNC Symbol;Acc:HGNC:21732]	ENST00000307333,ENST00000346652,ENST00000403729,ENST00000404191,ENST00000449651,ENST00000482406,ENST00000491345,ENST00000506286,ENST00000514959	519	230	8.63	4.26	12.37	5.78	1.15803	0.0051603	0.2356	UP	YES	GO:0004888,GO:0005576,GO:0005789,GO:0005886,GO:0009897,GO:0009986,GO:0010008,GO:0016021,GO:0022414,GO:0046872,GO:1901998	IPR002035,IPR008399,IPR008400,IPR017360,IPR036465	PF00092,PF05586,PF05587
ENSG00000169047	2	226731317	226799759	-	known	protein_coding	IRS1	insulin receptor substrate 1 [Source:HGNC Symbol;Acc:HGNC:6125]	ENST00000305123,ENST00000498335	1142	515	5.73	2.93	8.22	3.98	1.13284	0.00516123	0.2356	UP	YES	GO:0000165,GO:0001784,GO:0005068,GO:0005070,GO:0005080,GO:0005158,GO:0005159,GO:0005634,GO:0005737,GO:0005829,GO:0005886,GO:0005899,GO:0005901,GO:0007165,GO:0008284,GO:0008286,GO:0010907,GO:0014065,GO:0032000,GO:0032868,GO:0032869,GO:0038111,GO:0042169,GO:0042593,GO:0043231,GO:0043434,GO:0043548,GO:0043552,GO:0045725,GO:0046326,GO:0046627,GO:0046628,GO:0046676,GO:0048009,GO:0048015,GO:0051897,GO:…	IPR001849,IPR002404,IPR011993,IPR039011	PF00169,PF02174
ENSG00000128951	15	48331011	48343373	+	known	protein_coding	DUT	deoxyuridine triphosphatase [Source:HGNC Symbol;Acc:HGNC:3078]	ENST00000331200,ENST00000455976,ENST00000558367,ENST00000558472,ENST00000558813,ENST00000558978,ENST00000559416,ENST00000559540,ENST00000559852,ENST00000559935,ENST00000561350	782	1688	42.97	100.25	61.64	136.05	-1.12615	0.0051804	0.236097	DOWN	YES	GO:0000287,GO:0003723,GO:0004170,GO:0005634,GO:0005654,GO:0005739,GO:0006139,GO:0006226,GO:0006260,GO:0015949,GO:0046081,GO:0070062	IPR008181,IPR029054,IPR033704,IPR036157	PF00692
ENSG00000173391	12	10158301	10172138	-	known	protein_coding	OLR1	oxidized low density lipoprotein receptor 1 [Source:HGNC Symbol;Acc:HGNC:8133]	ENST00000309539,ENST00000339968,ENST00000432556,ENST00000536989,ENST00000538745,ENST00000538873,ENST00000539518,ENST00000543414,ENST00000543993,ENST00000544577,ENST00000545927	19	56	0.34	1.52	0.49	2.06	-1.5755	0.00523308	0.238118	DOWN	YES	GO:0005576,GO:0005654,GO:0005886,GO:0005887,GO:0006508,GO:0006954,GO:0007155,GO:0008015,GO:0016020,GO:0030246,GO:0035579,GO:0042802,GO:0043231,GO:0043235,GO:0043312,GO:0045121,GO:0050900,GO:0070821	IPR001304,IPR013600,IPR016186,IPR016187,IPR033992	PF00059,PF08391
ENSG00000129951	19	812488	821977	-	known	protein_coding	PLPPR3	phospholipid phosphatase related 3 [Source:HGNC Symbol;Acc:HGNC:23497]	ENST00000359894,ENST00000517665,ENST00000519502,ENST00000520876	6	26	0.11	0.52	0.16	0.71	-2.13155	0.00536475	0.24372	DOWN	YES	GO:0005887,GO:0006644,GO:0008195,GO:0016791,GO:0042577,GO:0046839	IPR000326,IPR028685,IPR036938	PF01569
ENSG00000211891	14	105597691	105601728	-	known	IG_C_gene	IGHE	immunoglobulin heavy constant epsilon [Source:HGNC Symbol;Acc:HGNC:5522]	ENST00000390541,ENST00000641420	4	21	0.13	0.73	0.19	1	-2.40839	0.00542977	0.246282	DOWN	YES	GO:0003823,GO:0005576,GO:0006910,GO:0006911,GO:0006955,GO:0006958,GO:0009897,GO:0019221,GO:0034987,GO:0038095,GO:0042571,GO:0042742,GO:0045087,GO:0050853,GO:0050871	IPR003006,IPR003597,IPR007110,IPR013783,IPR036179	PF07654
ENSG00000109072	17	28367284	28373091	-	known	protein_coding	VTN	vitronectin [Source:HGNC Symbol;Acc:HGNC:12724]	ENST00000226218,ENST00000539746,ENST00000542029	12	40	0.34	1.19	0.49	1.62	-1.75304	0.00544278	0.246443	DOWN	YES	GO:0005044,GO:0005178,GO:0005201,GO:0005518,GO:0005576,GO:0005604,GO:0005615,GO:0005783,GO:0005796,GO:0006955,GO:0007155,GO:0007160,GO:0008201,GO:0008283,GO:0010811,GO:0010951,GO:0014911,GO:0016477,GO:0030195,GO:0030198,GO:0030247,GO:0030449,GO:0030949,GO:0032092,GO:0033627,GO:0035987,GO:0042802,GO:0043231,GO:0048237,GO:0048260,GO:0048709,GO:0050731,GO:0050840,GO:0051258,GO:0061302,GO:0062023,GO:…	IPR000585,IPR001212,IPR018486,IPR018487,IPR020436,IPR036024,IPR036375	PF00045,PF01033
ENSG00000186777	4	270675	305474	-	known	protein_coding	ZNF732	zinc finger protein 732 [Source:HGNC Symbol;Acc:HGNC:37138]	ENST00000419098,ENST00000619749	30	80	0.57	1.6	0.82	2.17	-1.43111	0.00545059	0.246443	DOWN	YES	GO:0003677,GO:0005634,GO:0006357,GO:0046872	IPR001909,IPR013087,IPR036051,IPR036236	PF00096,PF01352
ENSG00000241697	9	100473149	100577636	+	known	protein_coding	TMEFF1	transmembrane protein with EGF like and two follistatin like domains 1 [Source:HGNC Symbol;Acc:HGNC:11866]	ENST00000374879	16	49	0.27	0.88	0.38	1.2	-1.63078	0.00549296	0.247965	DOWN	YES	GO:0005886,GO:0009887,GO:0009888,GO:0016021	IPR000742,IPR002350,IPR013032,IPR036058	PF07648
ENSG00000139194	12	7115736	7128889	-	known	protein_coding	RBP5	retinol binding protein 5 [Source:HGNC Symbol;Acc:HGNC:15847]	ENST00000266560,ENST00000542370,ENST00000542784,ENST00000543045,ENST00000619522	9	33	0.24	0.95	0.34	1.29	-1.89054	0.00554712	0.24962	DOWN	YES	GO:0005501,GO:0005737,GO:0016918,GO:0019841,GO:0070062	IPR000463,IPR000566,IPR012674,IPR031259,IPR031270	PF00061
ENSG00000165828	10	133347368	133352683	+	known	protein_coding	PRAP1	proline rich acidic protein 1 [Source:HGNC Symbol;Acc:HGNC:23304]	ENST00000433452,ENST00000463201	9	33	0.88	2.68	1.26	3.64	-1.89054	0.00554712	0.24962	DOWN	YES	GO:0005576	IPR027922	PF15314
ENSG00000127084	9	92947523	93036236	+	known	protein_coding	FGD3	FYVE, RhoGEF and PH domain containing 3 [Source:HGNC Symbol;Acc:HGNC:16027]	ENST00000337352,ENST00000375482,ENST00000416701,ENST00000467786,ENST00000468206,ENST00000488407,ENST00000494553,ENST00000494669	26	71	0.37	1	0.53	1.35	-1.46538	0.00561226	0.252154	DOWN	YES	GO:0001726,GO:0005085,GO:0005089,GO:0005737,GO:0005794,GO:0005829,GO:0005856,GO:0007010,GO:0007186,GO:0008360,GO:0030027,GO:0030036,GO:0031267,GO:0035023,GO:0043065,GO:0043087,GO:0046847,GO:0046872,GO:0051056	IPR000219,IPR000306,IPR001849,IPR011011,IPR011993,IPR013083,IPR017455,IPR035899,IPR035941	PF00169,PF00621,PF01363
ENSG00000109738	4	157076125	157172090	+	known	protein_coding	GLRB	glycine receptor beta [Source:HGNC Symbol;Acc:HGNC:4329]	ENST00000264428,ENST00000506411,ENST00000509282,ENST00000510970,ENST00000512619,ENST00000515642,ENST00000541722	124	50	2.66	0.99	3.81	1.34	1.29427	0.00568721	0.25512	UP	YES	GO:0001964,GO:0004888,GO:0005737,GO:0005886,GO:0005887,GO:0006811,GO:0007165,GO:0007218,GO:0007268,GO:0007340,GO:0007399,GO:0007601,GO:0007628,GO:0016594,GO:0016933,GO:0016934,GO:0016935,GO:0030054,GO:0030425,GO:0034220,GO:0042391,GO:0043005,GO:0043200,GO:0045202,GO:0045211,GO:0050877,GO:0051291,GO:0060012,GO:0060013,GO:0097112,GO:0098690,GO:0098982,GO:1902476,GO:1904315	IPR006029,IPR006201,IPR006202,IPR008060,IPR018000,IPR036719,IPR036734	PF02931,PF02932
ENSG00000109762	4	185204237	185370185	+	known	protein_coding	SNX25	sorting nexin 25 [Source:HGNC Symbol;Acc:HGNC:21883]	ENST00000264694,ENST00000504273,ENST00000504959,ENST00000506896,ENST00000512853,ENST00000513433,ENST00000618785,ENST00000652585	204	449	2.62	6.36	3.76	8.64	-1.15422	0.00573261	0.256753	DOWN	YES	GO:0010008,GO:0015031,GO:0030512,GO:0032801,GO:0034713,GO:0035091,GO:0043231,GO:0060394	IPR001683,IPR003114,IPR013937,IPR016137,IPR034905,IPR036305,IPR036871,IPR037899	PF00615,PF00787,PF02194,PF08628
ENSG00000267056	19	15910582	15911824	-	known	processed_pseudogene	AC005336.1	inositol polyphosphate multikinase (IPMK) pseudogene	ENST00000585431	178	393	6.84	15.91	9.81	21.59	-1.15873	0.0057844	0.258666	DOWN	YES
ENSG00000140968	16	85899162	85922606	+	known	protein_coding	IRF8	interferon regulatory factor 8 [Source:HGNC Symbol;Acc:HGNC:5358]	ENST00000268638,ENST00000562492,ENST00000563180,ENST00000564056,ENST00000564617,ENST00000564803,ENST00000565552,ENST00000566369,ENST00000569145,ENST00000569607,ENST00000570088	40	100	0.68	3.05	0.97	4.14	-1.338	0.00589379	0.262915	DOWN	YES	GO:0000122,GO:0000790,GO:0000978,GO:0000981,GO:0001227,GO:0002376,GO:0005634,GO:0005654,GO:0005737,GO:0005829,GO:0006909,GO:0006914,GO:0006955,GO:0030099,GO:0032729,GO:0032735,GO:0042742,GO:0042832,GO:0044130,GO:0045944,GO:0060333,GO:0060337,GO:0071222,GO:0071346	IPR001346,IPR008984,IPR017855,IPR019471,IPR019817,IPR036388,IPR036390	PF00605,PF10401
ENSG00000125869	20	9514358	9530524	+	known	protein_coding	LAMP5	lysosomal associated membrane protein family member 5 [Source:HGNC Symbol;Acc:HGNC:16097]	ENST00000246070,ENST00000427562	130	53	3.35	1.4	4.81	1.9	1.27837	0.00589784	0.262915	UP	YES	GO:0005765,GO:0005886,GO:0010008,GO:0016021,GO:0030054,GO:0030659,GO:0030672,GO:0031901,GO:0031902,GO:0032584,GO:0032590,GO:0033116,GO:0055038,GO:0072594	IPR002000	PF01299
ENSG00000077274	X	111245099	111270483	-	known	protein_coding	CAPN6	calpain 6 [Source:HGNC Symbol;Acc:HGNC:1483]	ENST00000324068	104	235	1.27	3.03	1.83	4.11	-1.19215	0.0059362	0.264212	DOWN	YES	GO:0001578,GO:0004198,GO:0005737,GO:0005829,GO:0005876,GO:0008017,GO:0048471,GO:0051493	IPR000008,IPR001300,IPR022682,IPR022683,IPR022684,IPR033883,IPR033884,IPR035892,IPR036213,IPR038765	PF00168,PF00648,PF01067
ENSG00000179399	13	91398621	92873682	+	known	protein_coding	GPC5	glypican 5 [Source:HGNC Symbol;Acc:HGNC:4453]	ENST00000377067,ENST00000483422,ENST00000618283,ENST00000618596	23	64	0.7	1.96	1	2.66	-1.49251	0.00594705	0.264282	DOWN	YES	GO:0001523,GO:0005576,GO:0005615,GO:0005796,GO:0005886,GO:0006024,GO:0006027,GO:0009986,GO:0016021,GO:0016477,GO:0043202,GO:0046658,GO:0062023,GO:0090263,GO:1905475	IPR001863,IPR019803,IPR031188	PF01153
ENSG00000147256	X	131058346	131089885	+	known	protein_coding	ARHGAP36	Rho GTPase activating protein 36 [Source:HGNC Symbol;Acc:HGNC:26388]	ENST00000276211,ENST00000370921,ENST00000370922,ENST00000412432,ENST00000423277,ENST00000639280	35	10	0.55	0.29	0.79	0.39	1.79128	0.00597572	0.265144	UP	YES	GO:0005096,GO:0005829,GO:0007165,GO:0051056	IPR000198,IPR008936,IPR037863,IPR041852	PF00620
ENSG00000104140	15	40872214	40874234	-	known	protein_coding	RHOV	ras homolog family member V [Source:HGNC Symbol;Acc:HGNC:18313]	ENST00000220507	7	28	0.19	0.82	0.28	1.11	-2.01607	0.00600503	0.26603	DOWN	YES	GO:0003924,GO:0005525,GO:0005737,GO:0005829,GO:0005886,GO:0005938,GO:0006897,GO:0007015,GO:0007163,GO:0007266,GO:0008360,GO:0010008,GO:0019901,GO:0030031,GO:0030036,GO:0032488,GO:0032956,GO:0042995,GO:0046872,GO:0051056	IPR001806,IPR003578,IPR005225,IPR027417	PF00071
ENSG00000213424	17	40654665	40665181	-	known	protein_coding	KRT222	keratin 222 [Source:HGNC Symbol;Acc:HGNC:28695]	ENST00000394049,ENST00000394052,ENST00000580719,ENST00000581564	42	104	0.68	1.77	0.98	2.41	-1.3242	0.00606867	0.268433	DOWN	YES	GO:0005198,GO:0005882	IPR002957,IPR018039,IPR039008	PF00038
ENSG00000258710	15	20940380	21058440	+	known	lncRNA	LINC01193	long intergenic non-protein coding RNA 1193 [Source:HGNC Symbol;Acc:HGNC:28003]	ENST00000553416,ENST00000554209,ENST00000554817,ENST00000557312,ENST00000567916,ENST00000653373,ENST00000653412,ENST00000653450,ENST00000653673,ENST00000654471,ENST00000654677,ENST00000655788,ENST00000657529,ENST00000658496,ENST00000659492,ENST00000659808,ENST00000660153,ENST00000660895,ENST00000661454,ENST00000661835,ENST00000662062,ENST00000663152,ENST00000663648,ENST00000664036,ENST00000665454…	24	66	0.72	1.9	1.03	2.57	-1.47551	0.00610434	0.269593	DOWN	YES
ENSG00000102755	13	28300346	28495145	-	known	protein_coding	FLT1	fms related tyrosine kinase 1 [Source:HGNC Symbol;Acc:HGNC:3763]	ENST00000282397,ENST00000539099,ENST00000540678,ENST00000541932,ENST00000543394,ENST00000615611,ENST00000615840,ENST00000617835,ENST00000639477	153	64	1.8	0.86	2.58	1.16	1.24131	0.00614511	0.270877	UP	YES	GO:0002040,GO:0002548,GO:0004714,GO:0005021,GO:0005524,GO:0005615,GO:0005768,GO:0005886,GO:0005887,GO:0005925,GO:0007169,GO:0008284,GO:0010863,GO:0014068,GO:0015629,GO:0016477,GO:0018108,GO:0019838,GO:0030154,GO:0030335,GO:0030949,GO:0035924,GO:0036323,GO:0036326,GO:0036327,GO:0036332,GO:0038085,GO:0043235,GO:0043406,GO:0043410,GO:0043552,GO:0045766,GO:0046777,GO:0048010,GO:0048514,GO:0048598,GO:…	IPR000719,IPR001245,IPR001824,IPR003598,IPR003599,IPR007110,IPR008266,IPR009135,IPR011009,IPR013098,IPR013106,IPR013151,IPR013783,IPR017441,IPR020635,IPR036179,IPR041348	PF00047,PF07679,PF07714,PF17988
ENSG00000204174	10	46461099	46465958	-	known	protein_coding	NPY4R	neuropeptide Y receptor Y4 [Source:HGNC Symbol;Acc:HGNC:9329]	ENST00000374312,ENST00000612632	43	106	1.05	2.78	1.51	3.77	-1.31773	0.00615241	0.270877	DOWN	YES	GO:0001602,GO:0004930,GO:0005886,GO:0005887,GO:0007186,GO:0016020,GO:0017046	IPR000276,IPR000611,IPR001933,IPR017452	PF00001
ENSG00000149948	12	65824131	65966295	+	known	protein_coding	HMGA2	high mobility group AT-hook 2 [Source:HGNC Symbol;Acc:HGNC:5009]	ENST00000354636,ENST00000393577,ENST00000393578,ENST00000403681,ENST00000425208,ENST00000536545,ENST00000537275,ENST00000537429,ENST00000539662,ENST00000541363,ENST00000545998	3157	1462	31.27	16.29	44.85	22.1	1.09454	0.0061713	0.270924	UP	YES	GO:0000122,GO:0000228,GO:0000978,GO:0001227,GO:0001228,GO:0001837,GO:0002062,GO:0003131,GO:0003677,GO:0003680,GO:0003712,GO:0003906,GO:0005634,GO:0005654,GO:0006284,GO:0006325,GO:0006355,GO:0007095,GO:0007275,GO:0008134,GO:0008301,GO:0009615,GO:0010564,GO:0010628,GO:0030261,GO:0031052,GO:0031492,GO:0031507,GO:0032993,GO:0035497,GO:0035500,GO:0035501,GO:0035978,GO:0035985,GO:0035986,GO:0035987,GO:…	IPR000116,IPR000637,IPR017956	PF02178
ENSG00000111328	12	123250112	123272334	-	known	protein_coding	CDK2AP1	cyclin dependent kinase 2 associated protein 1 [Source:HGNC Symbol;Acc:HGNC:14002]	ENST00000261692,ENST00000535796,ENST00000535979,ENST00000538446,ENST00000541002,ENST00000542174,ENST00000542427,ENST00000543217,ENST00000544658,ENST00000544890,ENST00000618072,ENST00000652466	2072	957	83.71	41.09	120.06	55.76	1.09836	0.00617247	0.270924	UP	YES	GO:0001934,GO:0005634,GO:0005654,GO:0005829,GO:0006261,GO:0007049,GO:0048471,GO:0070182	IPR017266	PF09806
ENSG00000118507	6	131135467	131283535	+	known	protein_coding	AKAP7	A-kinase anchoring protein 7 [Source:HGNC Symbol;Acc:HGNC:377]	ENST00000263050,ENST00000342266,ENST00000366358,ENST00000431975,ENST00000474850,ENST00000535150,ENST00000537868,ENST00000541650,ENST00000543815	44	108	0.9	2.48	1.3	3.36	-1.31153	0.0062338	0.273196	DOWN	YES	GO:0000166,GO:0005634,GO:0005829,GO:0010738,GO:0019901,GO:0032991,GO:0034237,GO:0050804,GO:0051018,GO:0098686,GO:0001508,GO:0005886,GO:0006811,GO:0008104,GO:0016324,GO:0016328,GO:0035556,GO:0060306,GO:0071320,GO:1901381,GO:1902261	IPR009097,IPR019510,IPR019511	PF10469,PF10470
ENSG00000145777	5	111070062	111078026	+	known	protein_coding	TSLP	thymic stromal lymphopoietin [Source:HGNC Symbol;Acc:HGNC:30743]	ENST00000344895,ENST00000379706,ENST00000420978	68	25	1.25	0.48	1.79	0.66	1.42753	0.00625416	0.273248	UP	YES	GO:0001961,GO:0005125,GO:0005139,GO:0005576,GO:0005615,GO:0008284,GO:0032722,GO:0032733,GO:0032736,GO:0032754,GO:0032755,GO:0033005,GO:0038111,GO:0042531,GO:0043066,GO:0044140,GO:0050729,GO:0050829,GO:0050832,GO:0061844,GO:0071654,GO:0071657,GO:1904894,GO:2000664	IPR029189,IPR038329	PF15216
ENSG00000234722	7	153355365	153413985	-	known	lncRNA	LINC01287	long intergenic non-protein coding RNA 1287 [Source:HGNC Symbol;Acc:HGNC:50351]	ENST00000416982,ENST00000453187,ENST00000454441,ENST00000647863,ENST00000653989,ENST00000655449,ENST00000657245,ENST00000658753,ENST00000658825,ENST00000659532,ENST00000660414,ENST00000661082,ENST00000661522,ENST00000662256,ENST00000662626,ENST00000662979,ENST00000663745,ENST00000663904,ENST00000664034,ENST00000664249,ENST00000665005,ENST00000665256,ENST00000665909,ENST00000666243,ENST00000667969…	25	68	0.87	2.4	1.25	3.26	-1.45968	0.00625416	0.273248	DOWN	YES
ENSG00000270882	1	149832659	149839767	+	known	protein_coding	H4C14	H4 clustered histone 14 [Source:HGNC Symbol;Acc:HGNC:4794]	ENST00000578186,ENST00000613412,ENST00000614272,ENST00000618193	467	210	20.89	13.13	29.96	17.82	1.13696	0.00629295	0.274523	UP	YES	GO:0000183,GO:0000228,GO:0000784,GO:0000786,GO:0000788,GO:0003677,GO:0003723,GO:0005576,GO:0005634,GO:0005654,GO:0006303,GO:0006334,GO:0006335,GO:0006336,GO:0006352,GO:0016020,GO:0016233,GO:0019904,GO:0032200,GO:0032991,GO:0034080,GO:0044267,GO:0045652,GO:0045653,GO:0045814,GO:0046982,GO:0051290,GO:0060964,GO:0070062	IPR001951,IPR004823,IPR009072,IPR019809,IPR035425	PF15511
ENSG00000171385	1	111770662	111989155	-	known	protein_coding	KCND3	potassium voltage-gated channel subfamily D member 3 [Source:HGNC Symbol;Acc:HGNC:6239]	ENST00000302127,ENST00000315987,ENST00000369697	3	18	0.02	0.11	0.02	0.15	-2.60104	0.00633198	0.275804	DOWN	YES	GO:0005249,GO:0005250,GO:0005886,GO:0006813,GO:0008076,GO:0016021,GO:0030425,GO:0034765,GO:0042383,GO:0043025,GO:0044325,GO:0046872,GO:0051260,GO:0061337,GO:0071805,GO:0086009,GO:0086013,GO:0086091,GO:0097623,GO:0098915,GO:0098982,GO:0099060,GO:0099625	IPR000210,IPR003131,IPR003968,IPR003975,IPR004056,IPR005821,IPR011333,IPR021645,IPR024587,IPR027359,IPR028325	PF00520,PF02214,PF11601,PF11879
ENSG00000076258	1	171314183	171342084	+	known	protein_coding	FMO4	flavin containing dimethylaniline monoxygenase 4 [Source:HGNC Symbol;Acc:HGNC:3772]	ENST00000367749,ENST00000462992,ENST00000475780,ENST00000480136,ENST00000497228	40	99	1.18	2.31	1.7	3.14	-1.3235	0.006485	0.282038	DOWN	YES	GO:0004497,GO:0004499,GO:0005789,GO:0016021,GO:0042737,GO:0050660,GO:0050661	IPR000960,IPR002256,IPR020946,IPR036188	PF00743
ENSG00000101280	20	869900	916334	-	known	protein_coding	ANGPT4	angiopoietin 4 [Source:HGNC Symbol;Acc:HGNC:487]	ENST00000381922	8	30	0.07	0.29	0.1	0.39	-1.92297	0.00657679	0.285595	DOWN	YES	GO:0001525,GO:0005576,GO:0005615,GO:0007219,GO:0010595,GO:0016525,GO:0030297,GO:0030971,GO:0043066,GO:0043536,GO:0043537,GO:0045766,GO:0050731,GO:0050900,GO:0071456	IPR002181,IPR014715,IPR014716,IPR020837,IPR028845,IPR036056	PF00147
ENSG00000050555	9	131009174	131094473	+	known	protein_coding	LAMC3	laminin subunit gamma 3 [Source:HGNC Symbol;Acc:HGNC:6494]	ENST00000355452,ENST00000361069,ENST00000462567,ENST00000480883	145	318	1.16	3	1.66	4.08	-1.14905	0.00666295	0.288897	DOWN	YES	GO:0005198,GO:0005576,GO:0005604,GO:0007601,GO:0009887,GO:0009888,GO:0014002,GO:0016020,GO:0016477,GO:0030198,GO:0031012,GO:0034446,GO:0060041	IPR000034,IPR000742,IPR002049,IPR008211,IPR038684	PF00052,PF00053,PF00055
ENSG00000166482	17	19383442	19387240	-	known	protein_coding	MFAP4	microfibril associated protein 4 [Source:HGNC Symbol;Acc:HGNC:7035]	ENST00000299610,ENST00000395592,ENST00000497081,ENST00000571210,ENST00000574313	428	910	11.74	23.57	16.84	31.99	-1.10433	0.00667645	0.289043	DOWN	YES	GO:0001527,GO:0005576,GO:0007155,GO:0009650,GO:0010712,GO:0048251,GO:0062023,GO:0071493,GO:0071953,GO:0097435	IPR002181,IPR036056	PF00147
ENSG00000149090	11	35431823	35530300	-	known	protein_coding	PAMR1	peptidase domain containing associated with muscle regeneration 1 [Source:HGNC Symbol;Acc:HGNC:24554]	ENST00000527605,ENST00000529303,ENST00000531219,ENST00000534803,ENST00000611014,ENST00000615849,ENST00000619888,ENST00000621476,ENST00000622144	921	425	14.65	6.93	21.01	9.41	1.09966	0.00676242	0.290002	UP	YES	GO:0005509,GO:0005576	IPR000436,IPR000742,IPR000859,IPR001254,IPR001314,IPR001881,IPR009003,IPR013032,IPR035914,IPR035976	PF00008,PF00084,PF00089,PF00431
ENSG00000149968	11	102835801	102843609	-	known	protein_coding	MMP3	matrix metallopeptidase 3 [Source:HGNC Symbol;Acc:HGNC:7173]	ENST00000299855,ENST00000434103,ENST00000524478	497	226	12.4	5.93	17.79	8.05	1.12085	0.00684064	0.290002	UP	YES	GO:0004175,GO:0004222,GO:0004252,GO:0005576,GO:0005615,GO:0006508,GO:0008237,GO:0008270,GO:0010727,GO:0019221,GO:0022617,GO:0030198,GO:0030574,GO:0031012,GO:0032461,GO:0071732,GO:0150077,GO:1903209,GO:1904645	IPR000585,IPR001818,IPR002477,IPR006026,IPR018486,IPR018487,IPR021158,IPR021190,IPR024079,IPR033739,IPR036365,IPR036375	PF00045,PF00413,PF01471
ENSG00000171045	8	142212080	142403182	-	known	protein_coding	TSNARE1	t-SNARE domain containing 1 [Source:HGNC Symbol;Acc:HGNC:26437]	ENST00000307180,ENST00000518720,ENST00000518928,ENST00000519651,ENST00000520166,ENST00000520462,ENST00000521825,ENST00000524325,ENST00000662555	30	78	1	2.59	1.43	3.52	-1.39459	0.00690586	0.290002	DOWN	YES	GO:0000149,GO:0005484,GO:0006886,GO:0006906,GO:0012505,GO:0016021,GO:0031201,GO:0048278	IPR000727,IPR006011,IPR010989,IPR028002	PF05739,PF13873,PF14523
ENSG00000111728	12	22063773	22437041	-	known	protein_coding	ST8SIA1	ST8 alpha-N-acetyl-neuraminide alpha-2,8-sialyltransferase 1 [Source:HGNC Symbol;Acc:HGNC:10869]	ENST00000261197,ENST00000381424,ENST00000396037,ENST00000404299,ENST00000508924,ENST00000536535,ENST00000536558,ENST00000537795,ENST00000538256,ENST00000540824,ENST00000541868,ENST00000544732,ENST00000545185,ENST00000545494,ENST00000545524	0	9	0	0.26	0	0.35	-3.186	0.0069258	0.290002	DOWN	YES	GO:0000139,GO:0003828,GO:0005975,GO:0006486,GO:0006688,GO:0008284,GO:0008373,GO:0016021,GO:0034605	IPR001675,IPR012163,IPR038578	PF00777
ENSG00000125954	14	64914485	65061803	+	known	protein_coding	CHURC1-FNTB	CHURC1-FNTB readthrough [Source:HGNC Symbol;Acc:HGNC:42960]	ENST00000549987,ENST00000551823,ENST00000552941,ENST00000553743	9	0	0.3	0	0.43	0	3.15385	0.0069258	0.290002	UP	YES
ENSG00000155849	7	36854361	37449249	-	known	protein_coding	ELMO1	engulfment and cell motility 1 [Source:HGNC Symbol;Acc:HGNC:16286]	ENST00000310758,ENST00000396040,ENST00000396045,ENST00000420636,ENST00000424212,ENST00000433246,ENST00000442504,ENST00000445322,ENST00000448602,ENST00000453399,ENST00000455119,ENST00000455879,ENST00000463390,ENST00000464262,ENST00000472359,ENST00000479447,ENST00000487336,ENST00000487843,ENST00000497024	0	9	0	0.22	0	0.29	-3.186	0.0069258	0.290002	DOWN	YES	GO:0005737,GO:0005829,GO:0005886,GO:0006911,GO:0006915,GO:0016020,GO:0016477,GO:0016601,GO:0017124,GO:0030036,GO:0032045,GO:0038096,GO:0048010,GO:0048870,GO:0050690	IPR001849,IPR006816,IPR011989,IPR011993,IPR016024,IPR024574,IPR030715	PF04727,PF11841,PF16457
ENSG00000169224	1	247507058	247577690	+	known	protein_coding	GCSAML	germinal center associated signaling and motility like [Source:HGNC Symbol;Acc:HGNC:29583]	ENST00000366488,ENST00000366489,ENST00000366491,ENST00000463359,ENST00000526896,ENST00000527084,ENST00000527541,ENST00000529512,ENST00000531662,ENST00000536561,ENST00000623578	0	9	0	0.18	0	0.24	-3.186	0.0069258	0.290002	DOWN	YES	GO:0050855,GO:2000401	IPR031364	PF15666
ENSG00000197409	6	26196840	26197250	-	known	protein_coding	H3C4	H3 clustered histone 4 [Source:HGNC Symbol;Acc:HGNC:4767]	ENST00000356476	9	0	1.61	0	2.31	0	3.15385	0.0069258	0.290002	UP	YES	GO:0000183,GO:0000228,GO:0000786,GO:0000788,GO:0005576,GO:0005634,GO:0005654,GO:0006325,GO:0006334,GO:0006335,GO:0007596,GO:0016020,GO:0031492,GO:0032200,GO:0032991,GO:0038111,GO:0044267,GO:0045296,GO:0045652,GO:0045814,GO:0046982,GO:0051290,GO:0060964,GO:0060968,GO:0070062	IPR000164,IPR007125,IPR009072	PF00125
ENSG00000230847	5	71074225	71093193	-	known	unprocessed_pseudogene	OCLNP1	OCLN pseudogene 1 [Source:HGNC Symbol;Acc:HGNC:53916]	ENST00000445744	0	9	0	0.76	0	1.03	-3.186	0.0069258	0.290002	DOWN	YES
ENSG00000258657	14	24595723	24657774	+	known	lncRNA	AL136018.1	novel transcript, antisense to GZMB	ENST00000555300,ENST00000557736	0	9	0	0.89	0	1.2	-3.186	0.0069258	0.290002	DOWN	YES
ENSG00000265994	18	28638714	28789580	+	known	lncRNA	AC090365.1	novel transcript	ENST00000582726,ENST00000649159	0	9	0	0.52	0	0.71	-3.186	0.0069258	0.290002	DOWN	YES
ENSG00000268738	X	149592512	149595314	-	known	protein_coding	HSFX2	heat shock transcription factor family, X-linked 2 [Source:HGNC Symbol;Acc:HGNC:32701]	ENST00000598963	9	0	0.21	0	0.3	0	3.15385	0.0069258	0.290002	UP	YES	GO:0000790,GO:0000978,GO:0000981,GO:0003700,GO:0005634,GO:0005737,GO:0034605,GO:0043565,GO:0061408	IPR000232,IPR027725,IPR036388,IPR036390	PF00447
ENSG00000269693	19	12525720	12580975	-	known	protein_coding	AC010422.6	novel transcript	ENST00000593682	9	0	0.06	0	0.09	0	3.15385	0.0069258	0.290002	UP	YES
ENSG00000270831	15	20916686	20935658	-	known	unprocessed_pseudogene	NF1P1	neurofibromin 1 pseudogene 1 [Source:HGNC Symbol;Acc:HGNC:7772]	ENST00000604105	0	9	0	0.15	0	0.21	-3.186	0.0069258	0.290002	DOWN	YES
ENSG00000273628	13	24933006	24936796	+	known	unprocessed_pseudogene	AL354798.1	info tpoly (ADP-ribose) polymerase family, member 4 (PARP4) pseudogene	ENST00000622505	0	9	0	2.42	0	3.29	-3.186	0.0069258	0.290002	DOWN	YES
ENSG00000273711	14	73873689	73885555	-	known	lncRNA	AC005520.7	novel transcript, antisense to PTGR2	ENST00000613926,ENST00000648345	0	9	0	0.21	0	0.29	-3.186	0.0069258	0.290002	DOWN	YES
ENSG00000273897	7	73037371	73049246	+	known	unprocessed_pseudogene	AC211476.5	PMS2 postmeiotic segregation increased 2 (S. cerevisiae) (PMS2) pseudogene	ENST00000380410	0	9	0	0.7	0	0.95	-3.186	0.0069258	0.290002	DOWN	YES
ENSG00000278085	X	135846497	135854538	-	known	protein_coding	CT45A8	cancer/testis antigen family 45 member A8 [Source:HGNC Symbol;Acc:HGNC:51261]	ENST00000611438,ENST00000611660	0	9	0	0.48	0	0.65	-3.186	0.0069258	0.290002	DOWN	YES	GO:0032039,GO:0034472	IPR029307	PF15300
ENSG00000278867	17	32051030	32053208	+	known	TEC	AC090616.6	TEC	ENST00000625123	0	9	0	0.2	0	0.27	-3.186	0.0069258	0.290002	DOWN	YES
ENSG00000284048	7	150379329	150410597	+	known	lncRNA	AC073111.3	novel transcript	ENST00000483664,ENST00000486297	9	0	0.88	0	1.27	0	3.15385	0.0069258	0.290002	UP	YES
ENSG00000285791	8	66432486	66518524	+	known	protein_coding	AC009879.3	novel transcript	ENST00000470796,ENST00000480040,ENST00000482608,ENST00000519702,ENST00000648156	0	9	0	0.29	0	0.39	-3.186	0.0069258	0.290002	DOWN	YES
ENSG00000287553	17	2040953	2041932	-	known	lncRNA	AC090617.10	novel transcript, antisense to DPH1	ENST00000670012	0	9	0	0.47	0	0.64	-3.186	0.0069258	0.290002	DOWN	YES
ENSG00000129038	15	73925989	73952137	+	known	protein_coding	LOXL1	lysyl oxidase like 1 [Source:HGNC Symbol;Acc:HGNC:6665]	ENST00000261921,ENST00000562548,ENST00000566011,ENST00000566530,ENST00000567675	608	1281	28.65	57.76	41.09	78.39	-1.0912	0.00693239	0.290002	DOWN	YES	GO:0001669,GO:0004720,GO:0005507,GO:0005576,GO:0005604,GO:0005615,GO:0018057,GO:0018277,GO:0030198,GO:0032496,GO:0035904,GO:0055114,GO:0062023	IPR001695,IPR019828	PF01186
ENSG00000130766	1	28259518	28282491	+	known	protein_coding	SESN2	sestrin 2 [Source:HGNC Symbol;Acc:HGNC:20746]	ENST00000253063	614	281	7.68	3.7	11.02	5.02	1.11159	0.00694679	0.290178	UP	YES	GO:0001932,GO:0005092,GO:0005634,GO:0005737,GO:0005739,GO:0005829,GO:0006111,GO:0006635,GO:0009749,GO:0016239,GO:0016684,GO:0030308,GO:0030330,GO:0031588,GO:0031932,GO:0032042,GO:0032542,GO:0032868,GO:0034198,GO:0034599,GO:0036091,GO:0042149,GO:0042593,GO:0043491,GO:0046323,GO:0070328,GO:0070728,GO:0071230,GO:0071233,GO:0072593,GO:0098869,GO:1900182,GO:1901031,GO:1902010,GO:1904262,GO:1904504,GO:…	IPR006730,IPR029032	PF04636
ENSG00000233296	2	677186	697382	+	known	lncRNA	TMEM18-DT	TMEM18 divergent transcript [Source:HGNC Symbol;Acc:HGNC:54481]	ENST00000435573,ENST00000445418,ENST00000668697	18	52	0.91	2.85	1.3	3.87	-1.54659	0.00702052	0.29283	DOWN	YES
ENSG00000278041	20	21499261	21502934	-	known	lncRNA	AL133325.3	novel transcript	ENST00000622757	13	41	0.15	0.51	0.22	0.69	-1.67319	0.0070463	0.293476	DOWN	YES
ENSG00000171408	6	135851701	136195574	+	known	protein_coding	PDE7B	phosphodiesterase 7B [Source:HGNC Symbol;Acc:HGNC:8792]	ENST00000308191,ENST00000446774,ENST00000615259	82	32	0.65	0.27	0.93	0.37	1.34148	0.00712793	0.296443	UP	YES	GO:0004115,GO:0005829,GO:0006198,GO:0007165,GO:0007186,GO:0007268,GO:0046872	IPR002073,IPR003607,IPR023088,IPR023174,IPR036971	PF00233
ENSG00000198203	2	108288639	108309915	+	known	protein_coding	SULT1C2	sulfotransferase family 1C member 2 [Source:HGNC Symbol;Acc:HGNC:11456]	ENST00000251481,ENST00000326853,ENST00000409067,ENST00000409880,ENST00000437390,ENST00000438339,ENST00000442801,ENST00000492554,ENST00000495441	49	117	1.06	2.02	1.53	2.74	-1.27173	0.00717043	0.297776	DOWN	YES	GO:0005737,GO:0005829,GO:0008146,GO:0009308,GO:0050427,GO:0051923	IPR000863,IPR027417	PF00685
ENSG00000198855	12	108515277	108525837	+	known	protein_coding	FICD	FIC domain containing [Source:HGNC Symbol;Acc:HGNC:18416]	ENST00000361549,ENST00000546448,ENST00000549641,ENST00000552695,ENST00000552758	414	188	5.71	2.99	8.19	4.06	1.12282	0.00718861	0.297958	UP	YES	GO:0005524,GO:0006986,GO:0018117,GO:0030176,GO:0030544,GO:0034260,GO:0034976,GO:0042802,GO:0042803,GO:0044602,GO:0044603,GO:0051087,GO:0070733,GO:1903894	IPR003812,IPR011990,IPR013026,IPR019734,IPR036597,IPR040198	PF02661
ENSG00000268530	19	48465348	48469693	-	known	lncRNA	AC008403.2	novel transcript, antisense to KCNJ14	ENST00000593476,ENST00000596497,ENST00000600529,ENST00000600650,ENST00000660043	25	6	1.31	0.45	1.88	0.61	2.04282	0.00719569	0.297958	UP	YES
ENSG00000128266	22	23070519	23125032	+	known	protein_coding	GNAZ	G protein subunit alpha z [Source:HGNC Symbol;Acc:HGNC:4395]	ENST00000479571,ENST00000492538,ENST00000615612	33	84	0.46	1.46	0.66	1.99	-1.364	0.00723195	0.298013	DOWN	YES	GO:0001664,GO:0003924,GO:0005525,GO:0005635,GO:0005783,GO:0005829,GO:0005834,GO:0005886,GO:0006457,GO:0007186,GO:0007188,GO:0007193,GO:0030425,GO:0031683,GO:0031821,GO:0044297,GO:0046872	IPR001019,IPR001408,IPR011025,IPR027417	PF00503
ENSG00000215018	7	7356203	7535873	-	known	protein_coding	COL28A1	collagen type XXVIII alpha 1 chain [Source:HGNC Symbol;Acc:HGNC:22442]	ENST00000399429,ENST00000430711,ENST00000435823,ENST00000444268,ENST00000453441,ENST00000465339	2	15	0.02	0.55	0.03	0.75	-2.92297	0.00727015	0.298013	DOWN	YES	GO:0004867,GO:0005201,GO:0005576,GO:0005581,GO:0005604,GO:0005615,GO:0005788,GO:0007155,GO:0030198,GO:0031012,GO:0062023	IPR002035,IPR002223,IPR008160,IPR020901,IPR036465,IPR036880	PF00014,PF00092,PF01391
ENSG00000230725	20	25139652	25149372	-	known	lncRNA	AL035252.3	novel transcript	ENST00000426854,ENST00000438287,ENST00000440357,ENST00000454676,ENST00000653980,ENST00000665344,ENST00000667504,ENST00000667768,ENST00000669202,ENST00000671225	2	15	0.03	0.23	0.04	0.31	-2.92297	0.00727015	0.298013	DOWN	YES
ENSG00000249846	3	130111669	130201336	+	known	lncRNA	LINC02021	long intergenic non-protein coding RNA 2021 [Source:HGNC Symbol;Acc:HGNC:52856]	ENST00000504808,ENST00000507856,ENST00000514145,ENST00000658712,ENST00000659120,ENST00000665912,ENST00000668664,ENST00000670900	2	15	0.08	0.5	0.12	0.67	-2.92297	0.00727015	0.298013	DOWN	YES
ENSG00000271119	5	1594626	1611467	+	known	lncRNA	AC026412.3	novel transcript	ENST00000605200	2	15	0.06	0.44	0.08	0.59	-2.92297	0.00727015	0.298013	DOWN	YES
ENSG00000277494	8	143213218	143217170	+	known	protein_coding	GPIHBP1	glycosylphosphatidylinositol anchored high density lipoprotein binding protein 1 [Source:HGNC Symbol;Acc:HGNC:24945]	ENST00000622500	2	15	0.04	0.31	0.06	0.42	-2.92297	0.00727015	0.298013	DOWN	YES	GO:0001523,GO:0005576,GO:0005886,GO:0006886,GO:0008289,GO:0008320,GO:0009897,GO:0016020,GO:0016323,GO:0016324,GO:0017038,GO:0031225,GO:0031362,GO:0034371,GO:0034394,GO:0035473,GO:0035478,GO:0042632,GO:0045056,GO:0050821,GO:0051004,GO:0051006,GO:0070328,GO:0071503,GO:0071813,GO:0090321	IPR016054	PF00021
ENSG00000282849	1	200478020	200483604	-	known	lncRNA	AL359834.1	novel transcript	ENST00000635660	2	15	0.18	1.4	0.25	1.9	-2.92297	0.00727015	0.298013	DOWN	YES
ENSG00000254860	11	8964510	8977527	+	known	lncRNA	TMEM9B-AS1	TMEM9B antisense RNA 1 [Source:HGNC Symbol;Acc:HGNC:19230]	ENST00000525484,ENST00000532599,ENST00000534349,ENST00000657967	14	43	0.36	1	0.52	1.36	-1.63498	0.00734222	0.300536	DOWN	YES
ENSG00000188176	17	4583999	4608319	+	known	protein_coding	SMTNL2	smoothelin like 2 [Source:HGNC Symbol;Acc:HGNC:24764]	ENST00000338859,ENST00000389313,ENST00000570526,ENST00000572951	20	56	1.13	1.39	1.62	1.88	-1.5015	0.00741094	0.302491	DOWN	YES	GO:0005815,GO:0030036,GO:0031941	IPR001715,IPR036872	PF00307
ENSG00000245848	19	33299934	33302534	-	known	protein_coding	CEBPA	CCAAT enhancer binding protein alpha [Source:HGNC Symbol;Acc:HGNC:1833]	ENST00000498907	27	71	0.46	1.27	0.66	1.72	-1.41093	0.00742171	0.302491	DOWN	YES	GO:0000050,GO:0000122,GO:0000790,GO:0000978,GO:0000981,GO:0001013,GO:0001228,GO:0001889,GO:0001892,GO:0003677,GO:0003700,GO:0003713,GO:0005634,GO:0005654,GO:0005667,GO:0005730,GO:0006091,GO:0006351,GO:0006360,GO:0006366,GO:0007005,GO:0007219,GO:0008134,GO:0008203,GO:0008285,GO:0016032,GO:0019221,GO:0019900,GO:0030099,GO:0030225,GO:0030324,GO:0030851,GO:0032436,GO:0042593,GO:0042803,GO:0043032,GO:…	IPR004827,IPR016468	PF07716
ENSG00000179104	12	82686880	83134870	+	known	protein_coding	TMTC2	transmembrane O-mannosyltransferase targeting cadherins 2 [Source:HGNC Symbol;Acc:HGNC:25440]	ENST00000321196,ENST00000546590,ENST00000548305,ENST00000549919,ENST00000551915	53	125	0.45	1.26	0.65	1.71	-1.25394	0.00742179	0.302491	DOWN	YES	GO:0000030,GO:0004169,GO:0005783,GO:0005789,GO:0016021,GO:0035269,GO:0055074	IPR001440,IPR011990,IPR013026,IPR013618,IPR019734	PF00515,PF08409,PF13181
ENSG00000122121	X	129738974	129769536	+	known	protein_coding	XPNPEP2	X-prolyl aminopeptidase 2 [Source:HGNC Symbol;Acc:HGNC:12823]	ENST00000371105,ENST00000371106	10	34	0.29	0.47	0.41	0.64	-1.78161	0.00753965	0.306856	DOWN	YES	GO:0004177,GO:0005576,GO:0005737,GO:0005886,GO:0016020,GO:0031225,GO:0046872,GO:0070006,GO:0070062	IPR000587,IPR000994,IPR001131,IPR029149,IPR032416,IPR033740,IPR036005	PF00557,PF01321,PF16188
ENSG00000198689	X	135973841	136047269	+	known	protein_coding	SLC9A6	solute carrier family 9 member A6 [Source:HGNC Symbol;Acc:HGNC:11079]	ENST00000370695,ENST00000370698,ENST00000370701,ENST00000626147,ENST00000627534,ENST00000630721,ENST00000636092,ENST00000636206,ENST00000636347,ENST00000636625,ENST00000636798,ENST00000637195,ENST00000637234,ENST00000637581,ENST00000638078,ENST00000643775	1750	822	17.82	8.87	25.56	12.04	1.07407	0.00757277	0.307094	UP	YES	GO:0005770,GO:0005789,GO:0005886,GO:0006811,GO:0015385,GO:0015386,GO:0016021,GO:0030425,GO:0031547,GO:0031901,GO:0043231,GO:0043679,GO:0044308,GO:0048675,GO:0048812,GO:0050808,GO:0051386,GO:0051453,GO:0055037,GO:0055038,GO:0060996,GO:0071805,GO:0097484,GO:0098719	IPR002090,IPR004709,IPR006153,IPR018422	PF00999
ENSG00000152784	4	80183879	80204329	+	known	protein_coding	PRDM8	PR/SET domain 8 [Source:HGNC Symbol;Acc:HGNC:13993]	ENST00000339711,ENST00000415738,ENST00000504452,ENST00000506547,ENST00000507025,ENST00000508061,ENST00000508965,ENST00000509375,ENST00000511825,ENST00000515013	45	15	0.95	0.22	1.36	0.29	1.56889	0.00761258	0.307094	UP	YES	GO:0003677,GO:0005634,GO:0006357,GO:0008168,GO:0014003,GO:0046872	IPR001214,IPR013087,IPR036236	PF00096
ENSG00000258818	14	20684560	20701216	+	known	protein_coding	RNASE4	ribonuclease A family member 4 [Source:HGNC Symbol;Acc:HGNC:10047]	ENST00000397995,ENST00000555597,ENST00000555835	156	67	4.56	2.01	6.54	2.73	1.20324	0.00762279	0.307094	UP	YES	GO:0003676,GO:0004522,GO:0004540,GO:0005576,GO:0006379	IPR001427,IPR023411,IPR023412,IPR036816	PF00074
ENSG00000183741	22	38861422	38872249	-	known	protein_coding	CBX6	chromobox 6 [Source:HGNC Symbol;Acc:HGNC:1556]	ENST00000216083,ENST00000407418,ENST00000469420	2191	1033	16.09	8.36	23.08	11.34	1.06867	0.0076385	0.307094	UP	YES	GO:0000122,GO:0000792,GO:0003727,GO:0005634,GO:0005654,GO:0005886,GO:0006325,GO:0009898,GO:0030175,GO:0030425,GO:0030426,GO:0031175,GO:0031519,GO:0043025	IPR000953,IPR016197,IPR017984,IPR023779,IPR023780,IPR033773	PF00385,PF17218
ENSG00000006788	17	10300865	10373130	-	known	protein_coding	MYH13	myosin heavy chain 13 [Source:HGNC Symbol;Acc:HGNC:7571]	ENST00000252172,ENST00000418404,ENST00000621918	4	20	0.03	0.15	0.04	0.2	-2.338	0.00764238	0.307094	DOWN	YES	GO:0000146,GO:0005516,GO:0005524,GO:0005859,GO:0006936,GO:0009267,GO:0030016,GO:0032982,GO:0051015,GO:0070062	IPR000048,IPR001609,IPR002928,IPR004009,IPR008989,IPR027401,IPR027417,IPR036961	PF00063,PF01576,PF02736
ENSG00000102760	13	41457550	41470871	+	known	protein_coding	RGCC	regulator of cell cycle [Source:HGNC Symbol;Acc:HGNC:20369]	ENST00000379359,ENST00000487837	4	20	0.39	1.1	0.56	1.5	-2.338	0.00764238	0.307094	DOWN	YES	GO:0001100,GO:0001937,GO:0003331,GO:0005634,GO:0005730,GO:0005737,GO:0005813,GO:0005829,GO:0006956,GO:0006977,GO:0008285,GO:0010628,GO:0010718,GO:0016525,GO:0019901,GO:0030295,GO:0032967,GO:0043537,GO:0045737,GO:0045840,GO:0045944,GO:0050710,GO:0050715,GO:0051091,GO:0051496,GO:0070412,GO:0071158,GO:0071456,GO:0071850,GO:0072537,GO:0090272,GO:1900087,GO:1901203,GO:1901991,GO:2000048,GO:2000353,GO:…	IPR029252	PF15151
ENSG00000172828	16	66961245	66975149	+	known	protein_coding	CES3	carboxylesterase 3 [Source:HGNC Symbol;Acc:HGNC:1865]	ENST00000303334,ENST00000394037,ENST00000543856,ENST00000564715,ENST00000566453,ENST00000566746,ENST00000568118,ENST00000570236	4	20	0.07	0.23	0.11	0.32	-2.338	0.00764238	0.307094	DOWN	YES	GO:0004771,GO:0004806,GO:0005615,GO:0005788,GO:0005829,GO:0006805,GO:0016042,GO:0034383,GO:0052689,GO:0070062,GO:0080030	IPR002018,IPR019826,IPR029058	PF00135
ENSG00000285531	22	41676745	41677125	-	known	processed_pseudogene	Z83840.2	LLP homolog, long-term synaptic facilitation ( LLPH) pseudogene	ENST00000647971	4	20	0.71	4.26	1.02	5.78	-2.338	0.00764238	0.307094	DOWN	YES
ENSG00000287908	12	57615280	57626125	+	known	protein_coding	AC025165.6	novel protein	ENST00000474359,ENST00000477314	4	20	0.17	1.24	0.25	1.68	-2.338	0.00764238	0.307094	DOWN	YES
ENSG00000106636	7	44200968	44214294	+	known	protein_coding	YKT6	YKT6 v-SNARE homolog [Source:HGNC Symbol;Acc:HGNC:16959]	ENST00000223369,ENST00000421621,ENST00000424864,ENST00000447123,ENST00000463014,ENST00000478411,ENST00000496112	3326	6855	68.57	133.43	98.35	181.09	-1.05944	0.0077628	0.309917	DOWN	YES	GO:0000139,GO:0005484,GO:0005737,GO:0005739,GO:0005768,GO:0005783,GO:0005794,GO:0005829,GO:0005887,GO:0006888,GO:0006903,GO:0006904,GO:0015031,GO:0019706,GO:0030133,GO:0030659,GO:0031201,GO:0033116,GO:0042147,GO:0043025,GO:0045296,GO:0097440,GO:0097441	IPR001388,IPR010908,IPR011012	PF00957,PF13774
ENSG00000160712	1	154405193	154469450	+	known	protein_coding	IL6R	interleukin 6 receptor [Source:HGNC Symbol;Acc:HGNC:6019]	ENST00000344086,ENST00000368485,ENST00000476006,ENST00000502679,ENST00000507256,ENST00000512471,ENST00000515190,ENST00000622330	462	965	3.76	8.74	5.39	11.87	-1.07871	0.0078122	0.309917	DOWN	YES	GO:0002384,GO:0002446,GO:0002548,GO:0002690,GO:0002827,GO:0004896,GO:0004915,GO:0005143,GO:0005576,GO:0005615,GO:0005886,GO:0005896,GO:0006953,GO:0008083,GO:0008284,GO:0009897,GO:0010536,GO:0016323,GO:0016324,GO:0019221,GO:0019899,GO:0019955,GO:0019981,GO:0031018,GO:0032717,GO:0032722,GO:0032729,GO:0032755,GO:0032816,GO:0032966,GO:0034097,GO:0042104,GO:0042164,GO:0042531,GO:0042803,GO:0043235,GO:…	IPR003530,IPR003598,IPR003599,IPR003961,IPR007110,IPR013151,IPR013783,IPR015321,IPR036116,IPR036179	PF00047,PF09240
ENSG00000117148	1	17755333	17827063	+	known	protein_coding	ACTL8	actin like 8 [Source:HGNC Symbol;Acc:HGNC:24018]	ENST00000375406,ENST00000617065	375	171	9.56	4.54	13.71	6.17	1.11682	0.00788082	0.309917	UP	YES	GO:0000132,GO:0005813,GO:0005869,GO:0030473,GO:0030855,GO:0099738	IPR004000	PF00022
ENSG00000021645	14	78170373	79868290	+	known	protein_coding	NRXN3	neurexin 3 [Source:HGNC Symbol;Acc:HGNC:8010]	ENST00000281127,ENST00000335750,ENST00000428277,ENST00000553363,ENST00000553631,ENST00000553803,ENST00000554719,ENST00000554738,ENST00000555073,ENST00000555387,ENST00000556003,ENST00000556088,ENST00000556496,ENST00000557081,ENST00000557594,ENST00000634266,ENST00000634499,ENST00000635466	1	12	0.01	0.13	0.02	0.18	-3.60104	0.00788876	0.309917	DOWN	YES	GO:0005886,GO:0005887,GO:0007158,GO:0007411,GO:0007612,GO:0030534,GO:0035176,GO:0038023,GO:0046872,GO:0050839,GO:0071625,GO:0097109,GO:0001525,GO:0004888,GO:0007165,GO:0016021	IPR000152,IPR000742,IPR001791,IPR003585,IPR013320,IPR027789	PF00008,PF01034,PF02210
ENSG00000089472	X	66162549	66268867	+	known	protein_coding	HEPH	hephaestin [Source:HGNC Symbol;Acc:HGNC:4866]	ENST00000336279,ENST00000343002,ENST00000419594,ENST00000425114,ENST00000429547,ENST00000441993,ENST00000458621,ENST00000471121,ENST00000519389	1	12	0.01	0.3	0.02	0.41	-3.60104	0.00788876	0.309917	DOWN	YES	GO:0004322,GO:0005507,GO:0005886,GO:0006825,GO:0006826,GO:0006879,GO:0008198,GO:0016021,GO:0016323,GO:0048471,GO:0055072	IPR002355,IPR008972,IPR011706,IPR011707,IPR027154,IPR033138	PF07731,PF07732
ENSG00000164107	4	173524969	173530229	-	known	protein_coding	HAND2	heart and neural crest derivatives expressed 2 [Source:HGNC Symbol;Acc:HGNC:4808]	ENST00000359562,ENST00000503024,ENST00000505300,ENST00000621866	1	12	0.03	0.39	0.05	0.53	-3.60104	0.00788876	0.309917	DOWN	YES	GO:0000790,GO:0000977,GO:0000981,GO:0001228,GO:0001525,GO:0001701,GO:0001947,GO:0001967,GO:0003219,GO:0003253,GO:0003266,GO:0003278,GO:0003357,GO:0003680,GO:0005667,GO:0007507,GO:0007512,GO:0008134,GO:0010463,GO:0010613,GO:0010628,GO:0010629,GO:0010667,GO:0032991,GO:0033613,GO:0034103,GO:0042475,GO:0042733,GO:0042803,GO:0043392,GO:0043433,GO:0043586,GO:0045668,GO:0045893,GO:0045944,GO:0046982,GO:…	IPR011598,IPR036638	PF00010
ENSG00000176153	14	64939152	64942905	-	known	protein_coding	GPX2	glutathione peroxidase 2 [Source:HGNC Symbol;Acc:HGNC:4554]	ENST00000389614,ENST00000553522,ENST00000557049,ENST00000557323,ENST00000612794	1	12	0.07	0.85	0.1	1.16	-3.60104	0.00788876	0.309917	DOWN	YES	GO:0004601,GO:0004602,GO:0005737,GO:0005829,GO:0009055,GO:0034599	IPR000889,IPR029759,IPR029760,IPR036249	PF00255
ENSG00000183251	11	5301014	5301946	-	known	protein_coding	OR51B4	olfactory receptor family 51 subfamily B member 4 [Source:HGNC Symbol;Acc:HGNC:14708]	ENST00000380224	1	12	0.05	0.68	0.08	0.93	-3.60104	0.00788876	0.309917	DOWN	YES	GO:0004930,GO:0004984,GO:0005886,GO:0007608,GO:0016021	IPR000276,IPR000725,IPR017452	PF13853
ENSG00000198108	5	129904465	130186634	+	known	protein_coding	CHSY3	chondroitin sulfate synthase 3 [Source:HGNC Symbol;Acc:HGNC:24293]	ENST00000305031,ENST00000507545	1	12	0.01	0.14	0.02	0.19	-3.60104	0.00788876	0.309917	DOWN	YES	GO:0000139,GO:0016021,GO:0030206,GO:0032580,GO:0046872,GO:0047238,GO:0050510	IPR008428,IPR029044	PF05679
ENSG00000204603	12	131165011	131232940	+	known	lncRNA	LINC01257	long intergenic non-protein coding RNA 1257 [Source:HGNC Symbol;Acc:HGNC:26972]	ENST00000376678,ENST00000536191,ENST00000653253,ENST00000654133,ENST00000668353,ENST00000668817	1	12	0.02	0.23	0.03	0.32	-3.60104	0.00788876	0.309917	DOWN	YES
ENSG00000206344	6	31197760	31203968	+	known	lncRNA	HCG27	HLA complex group 27 [Source:HGNC Symbol;Acc:HGNC:27366]	ENST00000383331,ENST00000414008,ENST00000415276,ENST00000424675,ENST00000638546	12	1	0.51	0.03	0.73	0.04	3.56889	0.00788876	0.309917	UP	YES
ENSG00000226403	9	547135	549967	+	known	lncRNA	AL392089.1	novel transcript	ENST00000441028,ENST00000444793,ENST00000654035,ENST00000662822,ENST00000667410	1	12	0.21	2.34	0.3	3.18	-3.60104	0.00788876	0.309917	DOWN	YES
ENSG00000229962	21	25515349	25518865	-	known	lncRNA	AP000221.1	novel transcript	ENST00000419694,ENST00000658909,ENST00000665316	1	12	0.04	0.46	0.05	0.62	-3.60104	0.00788876	0.309917	DOWN	YES
ENSG00000235033	6	39881804	39900071	-	known	lncRNA	DAAM2-AS1	DAAM2 antisense RNA 1 [Source:HGNC Symbol;Acc:HGNC:40830]	ENST00000420293,ENST00000430595,ENST00000437947,ENST00000606829,ENST00000607215,ENST00000607675	1	12	0.09	0.15	0.13	0.2	-3.60104	0.00788876	0.309917	DOWN	YES
ENSG00000279148	12	100026248	100027540	-	known	TEC	AC126474.1	TEC	ENST00000623555	12	1	0.44	0.04	0.63	0.05	3.56889	0.00788876	0.309917	UP	YES
ENSG00000139329	12	91102629	91111494	-	known	protein_coding	LUM	lumican [Source:HGNC Symbol;Acc:HGNC:6724]	ENST00000266718,ENST00000546642,ENST00000548071	122	51	2.96	1.36	4.25	1.85	1.24224	0.00789988	0.309917	UP	YES	GO:0005201,GO:0005518,GO:0005576,GO:0005583,GO:0005615,GO:0005796,GO:0007601,GO:0014070,GO:0018146,GO:0030021,GO:0030198,GO:0030199,GO:0031012,GO:0032914,GO:0042340,GO:0043202,GO:0045944,GO:0051216,GO:0062023,GO:0070062,GO:0070848	IPR000372,IPR001611,IPR003591,IPR027219,IPR032675	PF01462,PF13516,PF13855
ENSG00000196376	6	117907264	118317676	+	known	protein_coding	SLC35F1	solute carrier family 35 member F1 [Source:HGNC Symbol;Acc:HGNC:21483]	ENST00000360388,ENST00000621341	7	27	0.07	0.26	0.1	0.36	-1.96361	0.00790815	0.309917	DOWN	YES	GO:0016021,GO:0022857	IPR009262	PF06027
ENSG00000253363	8	36378069	36779209	-	known	lncRNA	AC090809.1	novel transcript	ENST00000519451,ENST00000524132,ENST00000651399,ENST00000656455,ENST00000663604	27	7	1.95	0.64	2.8	0.86	1.93146	0.00790815	0.309917	UP	YES
ENSG00000140279	15	45092650	45114344	-	known	protein_coding	DUOX2	dual oxidase 2 [Source:HGNC Symbol;Acc:HGNC:13273]	ENST00000389039,ENST00000558383,ENST00000558416,ENST00000560797,ENST00000603300	11	36	0.11	0.25	0.16	0.33	-1.72657	0.00794359	0.310879	DOWN	YES	GO:0004601,GO:0005509,GO:0005783,GO:0005829,GO:0005886,GO:0006590,GO:0006952,GO:0006979,GO:0009615,GO:0009986,GO:0016174,GO:0016175,GO:0016324,GO:0019221,GO:0020037,GO:0030054,GO:0031252,GO:0042335,GO:0042446,GO:0042554,GO:0042744,GO:0043020,GO:0045177,GO:0050665,GO:0051591,GO:0055114,GO:0070062,GO:0090303,GO:2000147	IPR002048,IPR010255,IPR011992,IPR013112,IPR013121,IPR013130,IPR017927,IPR017938,IPR018247,IPR019791,IPR034818,IPR034821,IPR037120,IPR039261	PF00036,PF01794,PF03098,PF08022,PF08030
ENSG00000163536	3	167735243	167825568	+	known	protein_coding	SERPINI1	serpin family I member 1 [Source:HGNC Symbol;Acc:HGNC:8943]	ENST00000295777,ENST00000446050,ENST00000466865,ENST00000472747,ENST00000472941,ENST00000488374,ENST00000494666	17	49	0.41	1.41	0.58	1.92	-1.54332	0.00808665	0.316044	DOWN	YES	GO:0004867,GO:0005615,GO:0007417,GO:0007422,GO:0010951,GO:0010976,GO:0030155,GO:0034774,GO:0043025,GO:0043204,GO:0060205,GO:0070062	IPR000215,IPR023795,IPR023796,IPR036186,IPR042178,IPR042185	PF00079
ENSG00000149131	11	57597387	57614848	+	known	protein_coding	SERPING1	serpin family G member 1 [Source:HGNC Symbol;Acc:HGNC:1228]	ENST00000278407,ENST00000340687,ENST00000378323,ENST00000378324,ENST00000403558,ENST00000405496,ENST00000457869,ENST00000528996,ENST00000530113,ENST00000531133,ENST00000531605,ENST00000531797,ENST00000619430	48	113	1.37	4.09	1.97	5.56	-1.25129	0.00838466	0.327243	DOWN	YES	GO:0001869,GO:0002576,GO:0004867,GO:0005576,GO:0005615,GO:0006958,GO:0007568,GO:0007597,GO:0008015,GO:0010951,GO:0030449,GO:0031093,GO:0042730,GO:0045087,GO:0062023,GO:0070062,GO:0072562	IPR000215,IPR015553,IPR023795,IPR023796,IPR036186,IPR042178,IPR042185	PF00079
ENSG00000231389	6	33064569	33080775	-	known	protein_coding	HLA-DPA1	major histocompatibility complex, class II, DP alpha 1 [Source:HGNC Symbol;Acc:HGNC:4938]	ENST00000417724,ENST00000419277,ENST00000437811,ENST00000453337,ENST00000463066,ENST00000476642,ENST00000479107	19	53	0.91	2.16	1.3	2.93	-1.49607	0.0084861	0.330677	DOWN	YES	GO:0000139,GO:0002250,GO:0005765,GO:0005886,GO:0005887,GO:0006955,GO:0009986,GO:0010008,GO:0012507,GO:0019886,GO:0030658,GO:0030666,GO:0030669,GO:0032395,GO:0032588,GO:0032729,GO:0042102,GO:0042605,GO:0042613,GO:0043231,GO:0050852,GO:0050870,GO:0060333,GO:0071346,GO:0071556	IPR001003,IPR003006,IPR003597,IPR007110,IPR011162,IPR013783,IPR014745,IPR036179	PF00993,PF07654
ENSG00000179899	12	55411727	55414787	-	known	processed_pseudogene	PHC1P1	polyhomeotic homolog 1 pseudogene 1 [Source:HGNC Symbol;Acc:HGNC:34502]	ENST00000554937	38	93	0.54	1.39	0.77	1.89	-1.30731	0.00849583	0.330677	DOWN	YES
ENSG00000176971	11	26994112	26997087	+	known	protein_coding	FIBIN	fin bud initiation factor homolog [Source:HGNC Symbol;Acc:HGNC:33747]	ENST00000318627	177	78	2.6	1.2	3.73	1.63	1.16613	0.00852723	0.330817	UP	YES	GO:0005576,GO:0005783,GO:0005794,GO:0010042,GO:0042803,GO:0070528,GO:0071548	IPR026772	PF15819
ENSG00000011426	7	36389821	36453791	+	known	protein_coding	ANLN	anillin actin binding protein [Source:HGNC Symbol;Acc:HGNC:14082]	ENST00000265748,ENST00000396068,ENST00000418118,ENST00000424865,ENST00000428612,ENST00000429082,ENST00000441696,ENST00000446635,ENST00000452877,ENST00000457743,ENST00000460598,ENST00000491782,ENST00000495714	10615	5086	102.44	52.65	146.93	71.46	1.04543	0.00852735	0.330817	UP	YES	GO:0000281,GO:0000915,GO:0000921,GO:0002244,GO:0003779,GO:0005654,GO:0005826,GO:0007096,GO:0015629,GO:0017049,GO:0030496,GO:0030865,GO:0031106,GO:0032059,GO:0045296,GO:0090521,GO:0099738,GO:1904172,GO:1904498	IPR001849,IPR011993,IPR012966,IPR031970,IPR037840	PF00169,PF08174,PF16018
ENSG00000269821	11	2608328	2699994	-	known	lncRNA	KCNQ1OT1	KCNQ1 opposite strand/antisense transcript 1 [Source:HGNC Symbol;Acc:HGNC:6295]	ENST00000597346	140	300	0.06	0.14	0.09	0.19	-1.11561	0.00853422	0.330817	DOWN	YES
ENSG00000122824	X	51332231	51337525	+	known	protein_coding	NUDT10	nudix hydrolase 10 [Source:HGNC Symbol;Acc:HGNC:17621]	ENST00000356450,ENST00000376006	66	150	1.54	3.7	2.22	5.02	-1.2005	0.00861106	0.333343	DOWN	YES	GO:0000298,GO:0005634,GO:0005737,GO:0005829,GO:0008486,GO:0034431,GO:0034432,GO:0043647,GO:0046872,GO:0050072,GO:0052840,GO:0052842,GO:0071543,GO:1901907,GO:1901909,GO:1901911	IPR000086,IPR015797,IPR020084	PF00293
ENSG00000228623	9	112957722	113012227	-	known	transcribed_unprocessed_pseudogene	ZNF883	zinc finger protein 883 [Source:HGNC Symbol;Acc:HGNC:27271]	ENST00000638622,ENST00000638823,ENST00000639196,ENST00000639662,ENST00000639709,ENST00000640409	82	183	1.51	3.67	2.16	4.98	-1.17422	0.00865325	0.334522	DOWN	YES
ENSG00000149809	11	65111845	65116408	+	known	protein_coding	TM7SF2	transmembrane 7 superfamily member 2 [Source:HGNC Symbol;Acc:HGNC:11863]	ENST00000279263,ENST00000345348,ENST00000524690,ENST00000524986,ENST00000525385,ENST00000526048,ENST00000526085,ENST00000526809,ENST00000527851,ENST00000527968,ENST00000528026,ENST00000528802,ENST00000529233,ENST00000529292,ENST00000529414,ENST00000529601,ENST00000530650,ENST00000530750,ENST00000530892,ENST00000531029,ENST00000531321,ENST00000532328,ENST00000533646,ENST00000533766,ENST00000534371…	184	390	7.95	15.94	11.4	21.64	-1.09984	0.00870758	0.336167	DOWN	YES	GO:0005637,GO:0005783,GO:0005789,GO:0005887,GO:0006695,GO:0016126,GO:0030176,GO:0043231,GO:0043235,GO:0045540,GO:0050613,GO:0050661	IPR001171,IPR018083	PF01222
ENSG00000126583	19	53879190	53907652	+	known	protein_coding	PRKCG	protein kinase C gamma [Source:HGNC Symbol;Acc:HGNC:9402]	ENST00000263431,ENST00000419486,ENST00000474397,ENST00000479081	5	22	0.07	0.32	0.1	0.43	-2.15358	0.00874279	0.336908	DOWN	YES	GO:0004672,GO:0004674,GO:0004697,GO:0004698,GO:0004712,GO:0005524,GO:0005634,GO:0005829,GO:0005886,GO:0005911,GO:0006468,GO:0007268,GO:0007611,GO:0007635,GO:0008270,GO:0014069,GO:0016310,GO:0018105,GO:0030168,GO:0030425,GO:0031397,GO:0032095,GO:0032425,GO:0035556,GO:0042177,GO:0042752,GO:0043278,GO:0043524,GO:0044305,GO:0046777,GO:0048265,GO:0048471,GO:0048511,GO:0050764,GO:0060384,GO:0097060,GO:…	IPR000008,IPR000719,IPR000961,IPR002219,IPR008271,IPR011009,IPR014375,IPR017441,IPR017892,IPR020454,IPR035892	PF00069,PF00130,PF00168,PF00433
ENSG00000119698	14	94146128	94279734	+	known	protein_coding	PPP4R4	protein phosphatase 4 regulatory subunit 4 [Source:HGNC Symbol;Acc:HGNC:23788]	ENST00000304338,ENST00000328839,ENST00000553661,ENST00000555690,ENST00000556470,ENST00000556884	30	76	0.62	1.5	0.89	2.03	-1.35711	0.0087504	0.336908	DOWN	YES	GO:0001835,GO:0005737,GO:0005829,GO:0008287,GO:0019888,GO:0032515,GO:0080163	IPR011989,IPR016024,IPR021133,IPR039918
ENSG00000215126	9	41131306	41199261	-	known	protein_coding	CBWD6	COBW domain containing 6 [Source:HGNC Symbol;Acc:HGNC:31978]	ENST00000377391,ENST00000382436,ENST00000456520,ENST00000457288,ENST00000467791,ENST00000486387,ENST00000490294,ENST00000494538,ENST00000610358,ENST00000610377,ENST00000611553,ENST00000613125,ENST00000613716,ENST00000617722,ENST00000617917,ENST00000617933,ENST00000620776,ENST00000622791	125	269	8.22	17.76	11.8	24.11	-1.12175	0.00886742	0.340953	DOWN	YES	GO:0005524	IPR003495,IPR011629,IPR027417,IPR036627	PF02492,PF07683
ENSG00000152894	6	127968779	128520674	-	known	protein_coding	PTPRK	protein tyrosine phosphatase receptor type K [Source:HGNC Symbol;Acc:HGNC:9674]	ENST00000368202,ENST00000368205,ENST00000368207,ENST00000368210,ENST00000368213,ENST00000368215,ENST00000368226,ENST00000392449,ENST00000415046,ENST00000415055,ENST00000429595,ENST00000434424,ENST00000490332,ENST00000495748,ENST00000498284,ENST00000524481,ENST00000524534,ENST00000525459,ENST00000531050,ENST00000531466,ENST00000532331,ENST00000532751	1483	707	12.05	6.15	17.29	8.34	1.05266	0.00891091	0.341801	UP	YES	GO:0001750,GO:0004725,GO:0005001,GO:0005886,GO:0005887,GO:0005911,GO:0005912,GO:0006470,GO:0007155,GO:0007165,GO:0007179,GO:0008013,GO:0008285,GO:0009986,GO:0010839,GO:0016021,GO:0016477,GO:0019901,GO:0030054,GO:0030336,GO:0030424,GO:0030425,GO:0031175,GO:0031256,GO:0034394,GO:0034614,GO:0034644,GO:0043025,GO:0043231,GO:0045295,GO:0045786,GO:0045892,GO:0048041	IPR000242,IPR000387,IPR000998,IPR003595,IPR003599,IPR003961,IPR007110,IPR013098,IPR013320,IPR013783,IPR016130,IPR029021,IPR036116,IPR036179	PF00041,PF00102,PF00629,PF07679
ENSG00000282393	19	248551	251571	-	known	lncRNA	AC016588.2	novel transcript	ENST00000632484	14	42	0.2	0.64	0.29	0.87	-1.60104	0.00891341	0.341801	DOWN	YES
ENSG00000115361	2	210187126	210225447	-	known	protein_coding	ACADL	acyl-CoA dehydrogenase long chain [Source:HGNC Symbol;Acc:HGNC:88]	ENST00000233710,ENST00000482502,ENST00000482523,ENST00000498120,ENST00000652584	9	31	0.16	0.64	0.23	0.87	-1.80035	0.00905569	0.345862	DOWN	YES	GO:0000062,GO:0001659,GO:0004466,GO:0005739,GO:0005759,GO:0006635,GO:0016401,GO:0019254,GO:0031966,GO:0033539,GO:0042413,GO:0042758,GO:0044242,GO:0045717,GO:0046322,GO:0050660,GO:0051289,GO:0055114,GO:0090181,GO:0120162	IPR006089,IPR006091,IPR009075,IPR009100,IPR013786,IPR034179,IPR036250,IPR037069	PF00441,PF02770,PF02771
ENSG00000139567	12	51906908	51923361	+	known	protein_coding	ACVRL1	activin A receptor like type 1 [Source:HGNC Symbol;Acc:HGNC:175]	ENST00000388922,ENST00000419526,ENST00000547400,ENST00000547632,ENST00000550084,ENST00000550683,ENST00000551576,ENST00000552678	9	31	0.19	0.6	0.27	0.82	-1.80035	0.00905569	0.345862	DOWN	YES	GO:0001525,GO:0001666,GO:0001701,GO:0001936,GO:0001937,GO:0001938,GO:0001946,GO:0001955,GO:0001974,GO:0002043,GO:0003203,GO:0004674,GO:0004675,GO:0005024,GO:0005025,GO:0005524,GO:0005886,GO:0005887,GO:0006275,GO:0006355,GO:0006468,GO:0007162,GO:0007165,GO:0007179,GO:0007389,GO:0008015,GO:0008217,GO:0008285,GO:0009986,GO:0010596,GO:0010629,GO:0010862,GO:0016361,GO:0019838,GO:0019901,GO:0030308,GO:…	IPR000333,IPR000719,IPR001245,IPR003605,IPR008271,IPR011009,IPR017441	PF07714,PF08515
ENSG00000174611	3	134599923	134651636	-	known	protein_coding	KY	kyphoscoliosis peptidase [Source:HGNC Symbol;Acc:HGNC:26576]	ENST00000423778,ENST00000503669,ENST00000506319,ENST00000508041,ENST00000508956	9	31	0.12	0.4	0.17	0.54	-1.80035	0.00905569	0.345862	DOWN	YES	GO:0005856,GO:0008233,GO:0030018	IPR002931,IPR038765	PF01841
ENSG00000019505	11	45240302	45286341	-	known	protein_coding	SYT13	synaptotagmin 13 [Source:HGNC Symbol;Acc:HGNC:14962]	ENST00000020926,ENST00000528101,ENST00000533332	81	180	0.67	1.56	0.96	2.12	-1.16808	0.00909879	0.347043	DOWN	YES	GO:0000149,GO:0001786,GO:0005509,GO:0005544,GO:0005886,GO:0005887,GO:0014059,GO:0016192,GO:0017156,GO:0017158,GO:0019905,GO:0030133,GO:0030276,GO:0043231,GO:0070382,GO:0071277	IPR000008,IPR028692,IPR035892	PF00168
ENSG00000225684	9	113102117	113111543	-	known	lncRNA	FAM225B	family with sequence similarity 225 member B [Source:HGNC Symbol;Acc:HGNC:21865]	ENST00000423546,ENST00000439875,ENST00000659571,ENST00000660977,ENST00000668459	23	61	0.13	0.37	0.19	0.5	-1.42325	0.00911432	0.347172	DOWN	YES
ENSG00000204767	5	169861303	169980495	-	known	protein_coding	INSYN2B	inhibitory synaptic factor family member 2B [Source:HGNC Symbol;Acc:HGNC:37271]	ENST00000377365,ENST00000523970	86	35	0.64	0.37	0.92	0.5	1.28091	0.00917658	0.348202	UP	YES		IPR029337	PF15265
ENSG00000123454	9	133636363	133659329	+	known	protein_coding	DBH	dopamine beta-hydroxylase [Source:HGNC Symbol;Acc:HGNC:2689]	ENST00000263611,ENST00000393056	3	17	0.05	0.29	0.07	0.39	-2.51857	0.00921459	0.348202	DOWN	YES	GO:0001816,GO:0001974,GO:0001975,GO:0002443,GO:0003824,GO:0004500,GO:0005507,GO:0005576,GO:0005615,GO:0005737,GO:0005783,GO:0005815,GO:0006589,GO:0007268,GO:0007613,GO:0007626,GO:0008542,GO:0016020,GO:0016021,GO:0016715,GO:0030658,GO:0030667,GO:0031418,GO:0034466,GO:0034774,GO:0042127,GO:0042309,GO:0042420,GO:0042421,GO:0042423,GO:0042584,GO:0042593,GO:0042596,GO:0042711,GO:0043231,GO:0045907,GO:…	IPR000323,IPR005018,IPR008977,IPR014783,IPR014784,IPR020611,IPR024548,IPR028460,IPR036939	PF01082,PF03351,PF03712
ENSG00000140563	15	94231538	94483952	+	known	protein_coding	MCTP2	multiple C2 and transmembrane domain containing 2 [Source:HGNC Symbol;Acc:HGNC:25636]	ENST00000357742,ENST00000449432,ENST00000451018,ENST00000456504,ENST00000543482,ENST00000556363,ENST00000557505,ENST00000557742,ENST00000561608	3	17	0.15	0.25	0.22	0.34	-2.51857	0.00921459	0.348202	DOWN	YES	GO:0005509,GO:0005654,GO:0005829,GO:0007275,GO:0016020,GO:0016021,GO:0019722,GO:0030672	IPR000008,IPR013583,IPR035892	PF00168,PF08372
ENSG00000166736	11	113974881	113990313	+	known	protein_coding	HTR3A	5-hydroxytryptamine receptor 3A [Source:HGNC Symbol;Acc:HGNC:5297]	ENST00000299961,ENST00000355556,ENST00000375498,ENST00000502622,ENST00000504030,ENST00000506841,ENST00000510849	3	17	0.07	0.36	0.1	0.48	-2.51857	0.00921459	0.348202	DOWN	YES	GO:0004888,GO:0005737,GO:0005886,GO:0005887,GO:0007165,GO:0007268,GO:0022850,GO:0030054,GO:0030424,GO:0032154,GO:0032414,GO:0034220,GO:0042220,GO:0042391,GO:0043005,GO:0043025,GO:0045202,GO:0045471,GO:0050877,GO:0051378,GO:0071363,GO:0098978,GO:0099055,GO:0099056,GO:1904602	IPR006029,IPR006201,IPR006202,IPR008132,IPR008133,IPR018000,IPR036719,IPR036734	PF02931,PF02932
ENSG00000182070	11	5143219	5154757	-	known	protein_coding	OR52A1	olfactory receptor family 52 subfamily A member 1 [Source:HGNC Symbol;Acc:HGNC:8318]	ENST00000328942,ENST00000380367	3	17	0.01	0.08	0.02	0.1	-2.51857	0.00921459	0.348202	DOWN	YES	GO:0004888,GO:0004930,GO:0004984,GO:0005886,GO:0005887,GO:0007165,GO:0007608	IPR000276,IPR000725,IPR017452	PF13853
ENSG00000265478	17	18809956	18810940	+	known	lncRNA	AC107982.3	novel transcript	ENST00000584957	17	3	0.86	0.16	1.23	0.22	2.48643	0.00921459	0.348202	UP	YES
ENSG00000261587	8	144352219	144354914	-	known	protein_coding	TMEM249	transmembrane protein 249 [Source:HGNC Symbol;Acc:HGNC:44155]	ENST00000561638,ENST00000562477,ENST00000565365	24	63	0.73	2.1	1.04	2.85	-1.40839	0.00924329	0.348824	DOWN	YES	GO:0016021	IPR027861	PF15158
ENSG00000172061	3	194355247	194369743	-	known	protein_coding	LRRC15	leucine rich repeat containing 15 [Source:HGNC Symbol;Acc:HGNC:20818]	ENST00000347624,ENST00000428839	408	190	2.94	1.47	4.22	2	1.0865	0.00925766	0.348905	UP	YES	GO:0001968,GO:0005518,GO:0005615,GO:0016021,GO:0030335,GO:0031012,GO:0043236,GO:0046813,GO:0070062,GO:1903077	IPR000483,IPR001611,IPR003591,IPR032675	PF00560,PF13855
ENSG00000164362	5	1253147	1295068	-	known	protein_coding	TERT	telomerase reverse transcriptase [Source:HGNC Symbol;Acc:HGNC:11730]	ENST00000310581,ENST00000334602,ENST00000460137,ENST00000484238,ENST00000503656,ENST00000656021,ENST00000667927	172	363	3.24	6.19	4.65	8.39	-1.09364	0.00927473	0.349087	DOWN	YES	GO:0000049,GO:0000333,GO:0000723,GO:0000781,GO:0000783,GO:0000784,GO:0001172,GO:0001223,GO:0003677,GO:0003720,GO:0003721,GO:0003723,GO:0003964,GO:0003968,GO:0005634,GO:0005654,GO:0005697,GO:0005730,GO:0005829,GO:0005886,GO:0006278,GO:0007004,GO:0007005,GO:0008022,GO:0010629,GO:0016605,GO:0016607,GO:0022616,GO:0030177,GO:0030422,GO:0031379,GO:0031647,GO:0032092,GO:0042162,GO:0042635,GO:0042645,GO:…	IPR000477,IPR003545,IPR021891	PF00078,PF12009
ENSG00000129354	19	10572671	10587315	-	known	protein_coding	AP1M2	adaptor related protein complex 1 subunit mu 2 [Source:HGNC Symbol;Acc:HGNC:558]	ENST00000250244,ENST00000587069,ENST00000589348,ENST00000589571,ENST00000589684,ENST00000589809,ENST00000590923,ENST00000591240,ENST00000591676,ENST00000592285	533	1092	42.22	84.34	60.55	114.46	-1.05084	0.00938028	0.352595	DOWN	YES	GO:0000139,GO:0005765,GO:0005829,GO:0006605,GO:0006903,GO:0019886,GO:0030131,GO:0030659,GO:0030665,GO:0032588,GO:0043231,GO:0050690	IPR001392,IPR011012,IPR018240,IPR022775,IPR028565,IPR036168	PF00928,PF01217
ENSG00000125878	20	603797	610398	-	known	protein_coding	TCF15	transcription factor 15 [Source:HGNC Symbol;Acc:HGNC:11627]	ENST00000246080	16	46	0.48	1.44	0.68	1.96	-1.53964	0.00940342	0.352999	DOWN	YES	GO:0000790,GO:0000978,GO:0000981,GO:0001228,GO:0001756,GO:0003016,GO:0003700,GO:0006357,GO:0007498,GO:0036342,GO:0042755,GO:0043583,GO:0043588,GO:0045198,GO:0046983,GO:0048339,GO:0048644,GO:0048705,GO:0050884,GO:0060231,GO:0090575,GO:1903053	IPR011598,IPR036638	PF00010
ENSG00000155465	14	22773222	22829820	-	known	protein_coding	SLC7A7	solute carrier family 7 member 7 [Source:HGNC Symbol;Acc:HGNC:11065]	ENST00000285850,ENST00000397528,ENST00000397529,ENST00000397532,ENST00000488800,ENST00000553351,ENST00000553632,ENST00000553874,ENST00000554061,ENST00000554517,ENST00000554741,ENST00000554758,ENST00000555251,ENST00000555678,ENST00000555702,ENST00000555911,ENST00000555959,ENST00000556287,ENST00000556350,ENST00000557129,ENST00000557629	117	251	2.41	5.71	3.46	7.75	-1.11725	0.00941989	0.353153	DOWN	YES	GO:0000821,GO:0005886,GO:0005887,GO:0006520,GO:0006865,GO:0015174,GO:0015179,GO:0016323,GO:0050900,GO:0065003	IPR002293	PF13520
ENSG00000225930	15	30195809	30217552	+	known	lncRNA	LINC02249	long intergenic non-protein coding RNA 2249 [Source:HGNC Symbol;Acc:HGNC:32351]	ENST00000455163,ENST00000562624,ENST00000648232	26	67	0.69	1.44	0.99	1.96	-1.38172	0.00947443	0.353487	DOWN	YES
ENSG00000285238	12	6556886	6607367	-	known	protein_coding	AC006064.6	novel transcript	ENST00000644480,ENST00000646322	100	216	1.67	4.09	2.4	5.55	-1.12711	0.00951216	0.353487	DOWN	YES
ENSG00000166825	15	89784895	89815401	-	known	protein_coding	ANPEP	alanyl aminopeptidase, membrane [Source:HGNC Symbol;Acc:HGNC:500]	ENST00000300060,ENST00000558177,ENST00000558740,ENST00000559761,ENST00000559874,ENST00000559887,ENST00000560028,ENST00000560030,ENST00000560137	7526	3642	97.25	47.99	139.48	65.13	1.03108	0.00951381	0.353487	UP	YES	GO:0001525,GO:0001618,GO:0004177,GO:0005615,GO:0005737,GO:0005765,GO:0005793,GO:0005886,GO:0006508,GO:0008237,GO:0008270,GO:0009897,GO:0016021,GO:0030154,GO:0030667,GO:0038023,GO:0042277,GO:0043171,GO:0043312,GO:0070006,GO:0070062	IPR001930,IPR014782,IPR024571,IPR034016,IPR042097	PF01433,PF11838
ENSG00000052344	16	31131433	31135727	-	known	protein_coding	PRSS8	serine protease 8 [Source:HGNC Symbol;Acc:HGNC:9491]	ENST00000317508,ENST00000564025,ENST00000567531,ENST00000567797,ENST00000567833,ENST00000568261	10	33	0.26	0.95	0.37	1.29	-1.73854	0.00951554	0.353487	DOWN	YES	GO:0004252,GO:0005576,GO:0005615,GO:0005886,GO:0008236,GO:0010765,GO:0016021,GO:0017080,GO:0019897,GO:0046658,GO:0070062,GO:0070268	IPR001254,IPR001314,IPR009003,IPR018114,IPR033116	PF00089
ENSG00000253819	8	122485194	122733804	-	known	lncRNA	LINC01151	long intergenic non-protein coding RNA 1151 [Source:HGNC Symbol;Acc:HGNC:49471]	ENST00000521608,ENST00000656927,ENST00000659897,ENST00000663430,ENST00000664854,ENST00000666337,ENST00000666442,ENST00000667010,ENST00000670139,ENST00000670473	10	33	0.34	1.84	0.48	2.5	-1.73854	0.00951554	0.353487	DOWN	YES
ENSG00000266733	17	30553502	30563493	+	known	transcribed_unprocessed_pseudogene	TBC1D29P	TBC1 domain family member 29, pseudogene [Source:HGNC Symbol;Acc:HGNC:24509]	ENST00000578471,ENST00000580161,ENST00000582511,ENST00000584297,ENST00000649411	10	33	0.28	0.86	0.4	1.16	-1.73854	0.00951554	0.353487	DOWN	YES
ENSG00000273047	20	63738270	63740398	+	known	protein_coding	AL121845.2	novel transcript, LIME1-SLC2A4RG readthrough	ENST00000467211,ENST00000476221	10	33	1.47	5.29	2.11	7.18	-1.73854	0.00951554	0.353487	DOWN	YES
ENSG00000119865	2	68284171	68320051	-	known	protein_coding	CNRIP1	cannabinoid receptor interacting protein 1 [Source:HGNC Symbol;Acc:HGNC:24546]	ENST00000263655,ENST00000409559,ENST00000409862,ENST00000481714	280	128	8.37	3.79	12	5.15	1.11321	0.00961866	0.355127	UP	YES	GO:0005737,GO:0005886,GO:0008022,GO:0010469,GO:0031718,GO:2000272	IPR029204	PF15043
ENSG00000071073	2	98619106	98731132	-	known	protein_coding	MGAT4A	alpha-1,3-mannosyl-glycoprotein 4-beta-N-acetylglucosaminyltransferase A [Source:HGNC Symbol;Acc:HGNC:7047]	ENST00000264968,ENST00000393487,ENST00000409391,ENST00000414521,ENST00000460768,ENST00000461884,ENST00000484936,ENST00000492163,ENST00000495056	83	183	1.52	1.93	2.19	2.62	-1.15673	0.00964682	0.355127	DOWN	YES	GO:0000139,GO:0005788,GO:0006487,GO:0006491,GO:0008375,GO:0008454,GO:0016021,GO:0043687,GO:0044267,GO:0046872,GO:0070062	IPR006759
ENSG00000116157	1	52602371	52609051	+	known	protein_coding	GPX7	glutathione peroxidase 7 [Source:HGNC Symbol;Acc:HGNC:4559]	ENST00000361314,ENST00000459779	24	6	0.93	0.25	1.34	0.33	1.98393	0.00965927	0.355127	UP	YES	GO:0004096,GO:0004601,GO:0004602,GO:0005576,GO:0005783,GO:0005788,GO:0034599	IPR000889,IPR013376,IPR029759,IPR029760,IPR036249	PF00255
ENSG00000161180	22	21632716	21637329	+	known	protein_coding	CCDC116	coiled-coil domain containing 116 [Source:HGNC Symbol;Acc:HGNC:26688]	ENST00000292779,ENST00000425975,ENST00000607942	24	6	0.48	0.13	0.7	0.18	1.98393	0.00965927	0.355127	UP	YES	GO:0005737,GO:0005813	IPR031532	PF15774
ENSG00000168811	3	159988835	159996019	+	known	protein_coding	IL12A	interleukin 12A [Source:HGNC Symbol;Acc:HGNC:5969]	ENST00000305579,ENST00000466512,ENST00000468862,ENST00000480088,ENST00000480787,ENST00000496308	6	24	0.17	0.84	0.24	1.14	-2.01607	0.00965927	0.355127	DOWN	YES	GO:0001916,GO:0002860,GO:0005125,GO:0005143,GO:0005576,GO:0005615,GO:0005788,GO:0006955,GO:0007050,GO:0008083,GO:0008283,GO:0009615,GO:0009986,GO:0010224,GO:0016477,GO:0019221,GO:0031906,GO:0032496,GO:0032700,GO:0032729,GO:0032816,GO:0032946,GO:0034393,GO:0035711,GO:0035722,GO:0035744,GO:0042102,GO:0042163,GO:0042531,GO:0042832,GO:0043514,GO:0045513,GO:0045582,GO:0045785,GO:0045954,GO:0046982,GO:…	IPR004281,IPR009079	PF03039
ENSG00000198429	19	11887782	11914329	+	known	protein_coding	ZNF69	zinc finger protein 69 [Source:HGNC Symbol;Acc:HGNC:13138]	ENST00000340180,ENST00000429654,ENST00000445911	6	24	0.24	0.99	0.34	1.35	-2.01607	0.00965927	0.355127	DOWN	YES	GO:0003677,GO:0005634,GO:0006357,GO:0046872	IPR001909,IPR013087,IPR036051,IPR036236	PF00096,PF01352
ENSG00000255099	8	109777912	109782288	+	known	processed_pseudogene	AC023245.2	Smg-5 homolog, nonsense mediated mRNA decay factor (C. elegans) (SMG5) pseudogene	ENST00000530760	6	24	0.09	0.37	0.13	0.5	-2.01607	0.00965927	0.355127	DOWN	YES
ENSG00000257607	7	1055360	1059261	-	known	lncRNA	AC073957.2	novel transcript, antisense to GPR146	ENST00000549241	6	24	0.17	0.74	0.24	1.01	-2.01607	0.00965927	0.355127	DOWN	YES
ENSG00000146242	6	82363206	82370828	+	known	protein_coding	TPBG	trophoblast glycoprotein [Source:HGNC Symbol;Acc:HGNC:12004]	ENST00000369750,ENST00000535040,ENST00000543496	1806	870	25.7	13.05	36.85	17.71	1.03764	0.00974232	0.35772	UP	YES	GO:0005783,GO:0005887,GO:0007155,GO:0009986,GO:0051965	IPR000372,IPR000483,IPR001611,IPR003591,IPR032675	PF01462,PF01463,PF13855
ENSG00000279569	16	70661667	70665836	+	known	TEC	AC020763.4	novel transcript	ENST00000623414	46	107	0.48	1.16	0.69	1.58	-1.23398	0.00981172	0.359805	DOWN	YES
ENSG00000197256	19	11164267	11197791	-	known	protein_coding	KANK2	KN motif and ankyrin repeat domains 2 [Source:HGNC Symbol;Acc:HGNC:29300]	ENST00000586659,ENST00000587317,ENST00000588724,ENST00000588787,ENST00000589359,ENST00000589427,ENST00000589894,ENST00000590095,ENST00000590400,ENST00000590685,ENST00000592215,ENST00000592675,ENST00000592903	3139	1520	49.4	25.09	70.85	34.05	1.03016	0.00985482	0.360922	UP	YES	GO:0000122,GO:0005737,GO:0005739,GO:0006915,GO:0008285,GO:0033147,GO:0035023,GO:0043069,GO:0070563,GO:0072073,GO:0090521,GO:2000134	IPR002110,IPR020683,IPR021939,IPR036770	PF12075,PF12796
ENSG00000280063	16	4346694	4348648	-	known	TEC	AC012676.5	tec	ENST00000624337	19	52	0.44	1.26	0.63	1.71	-1.46859	0.00997085	0.364703	DOWN	YES
ENSG00000189339	1	1659529	1692795	-	known	protein_coding	SLC35E2B	solute carrier family 35 member E2B [Source:HGNC Symbol;Acc:HGNC:33941]	ENST00000480991,ENST00000481276,ENST00000611123,ENST00000614300,ENST00000617444	1810	875	14.13	7.36	20.26	9.99	1.03256	0.0100903	0.3686	UP	YES	GO:0005794,GO:0015165,GO:0015297,GO:0016021,GO:0022857	IPR004853	PF03151
ENSG00000255301	11	57476493	57477534	-	known	lncRNA	AP002893.1	novel transcript	ENST00000528885	20	54	1.58	4.62	2.27	6.27	-1.44903	0.0101251	0.369398	DOWN	YES
ENSG00000155066	2	95274449	95291308	+	known	protein_coding	PROM2	prominin 2 [Source:HGNC Symbol;Acc:HGNC:20685]	ENST00000317620,ENST00000317668,ENST00000403131,ENST00000431567,ENST00000462029,ENST00000463580,ENST00000477767,ENST00000478295,ENST00000487138,ENST00000495540,ENST00000497110	21	56	0.4	1.11	0.57	1.51	-1.43111	0.0102651	0.373551	DOWN	YES	GO:0001934,GO:0005887,GO:0005902,GO:0005929,GO:0009986,GO:0015485,GO:0016323,GO:0016324,GO:0031346,GO:0031410,GO:0031528,GO:0042995,GO:0043087,GO:0044393,GO:0048550,GO:0060170,GO:0070062,GO:0071914,GO:2001287	IPR008795	PF05478
ENSG00000235387	9	35909490	35937153	+	known	protein_coding	SPAAR	small regulatory polypeptide of amino acid response [Source:HGNC Symbol;Acc:HGNC:27244]	ENST00000433838,ENST00000443779,ENST00000636776,ENST00000638062,ENST00000650257	21	56	0.6	1.71	0.87	2.32	-1.43111	0.0102651	0.373551	DOWN	YES	GO:0031902,GO:0043416,GO:0071230,GO:1904262,GO:1905103
ENSG00000197632	18	63871692	63903888	+	known	protein_coding	SERPINB2	serpin family B member 2 [Source:HGNC Symbol;Acc:HGNC:8584]	ENST00000299502,ENST00000404622,ENST00000413956,ENST00000443281,ENST00000457692,ENST00000482254	89	37	2.24	0.92	3.21	1.25	1.25021	0.0103127	0.374803	UP	YES	GO:0004867,GO:0005576,GO:0005615,GO:0005737,GO:0005886,GO:0010951,GO:0035722,GO:0042060,GO:0042730,GO:0043066	IPR000215,IPR015556,IPR023795,IPR023796,IPR036186,IPR042178,IPR042185	PF00079
ENSG00000108947	17	7705202	7711372	+	known	protein_coding	EFNB3	ephrin B3 [Source:HGNC Symbol;Acc:HGNC:3228]	ENST00000226091	171	357	2.31	5.08	3.32	6.89	-1.078	0.0103458	0.375527	DOWN	YES	GO:0001618,GO:0005005,GO:0005886,GO:0005887,GO:0007267,GO:0007399,GO:0007411,GO:0007628,GO:0016198,GO:0031295,GO:0046875,GO:0048013,GO:0050771,GO:0098686,GO:0098978,GO:0099056,GO:0099061,GO:0099557	IPR001799,IPR008972,IPR019765,IPR031328	PF00812
ENSG00000240764	5	141489121	141512979	+	known	protein_coding	PCDHGC5	protocadherin gamma subfamily C, 5 [Source:HGNC Symbol;Acc:HGNC:8718]	ENST00000252087,ENST00000610789	210	95	1.89	1.11	2.71	1.51	1.12832	0.0103707	0.375955	UP	YES	GO:0005509,GO:0005887,GO:0007155,GO:0007156,GO:0050808	IPR002126,IPR013164,IPR015919,IPR020894,IPR031904,IPR032455	PF00028,PF08266,PF15974,PF16492
ENSG00000196208	2	11482341	11642788	+	known	protein_coding	GREB1	growth regulating estrogen receptor binding 1 [Source:HGNC Symbol;Acc:HGNC:24885]	ENST00000234142,ENST00000263834,ENST00000381483,ENST00000381486,ENST00000389825,ENST00000396123,ENST00000432985,ENST00000470980,ENST00000472040,ENST00000628795	315	644	2.93	6.32	4.2	8.58	-1.04778	0.0104176	0.376311	DOWN	YES	GO:0005654,GO:0016021,GO:0070062	IPR028422	PF15782
ENSG00000169035	19	50976468	50984099	-	known	protein_coding	KLK7	kallikrein related peptidase 7 [Source:HGNC Symbol;Acc:HGNC:6368]	ENST00000304045,ENST00000391807,ENST00000593904,ENST00000595638,ENST00000595820,ENST00000597707	7	26	0.17	0.8	0.24	1.09	-1.90916	0.0104201	0.376311	DOWN	YES	GO:0002803,GO:0004252,GO:0005576,GO:0005615,GO:0008233,GO:0008236,GO:0008544,GO:0022617,GO:0030141,GO:0097209	IPR001254,IPR001314,IPR009003,IPR018114,IPR033116	PF00089
ENSG00000181215	4	5897373	6200555	-	known	protein_coding	C4orf50	chromosome 4 open reading frame 50 [Source:HGNC Symbol;Acc:HGNC:33766]	ENST00000324058,ENST00000531445,ENST00000639345	7	26	0.02	0.09	0.03	0.12	-1.90916	0.0104201	0.376311	DOWN	YES		IPR032771	PF15030
ENSG00000229953	1	156646507	156661424	-	known	lncRNA	AL590666.2	novel transcript	ENST00000448869	40	94	2.81	6.99	4.03	9.48	-1.24874	0.0104593	0.376702	DOWN	YES
ENSG00000105671	19	18919705	18929189	+	known	protein_coding	DDX49	DEAD-box helicase 49 [Source:HGNC Symbol;Acc:HGNC:18684]	ENST00000247003,ENST00000593361,ENST00000594021,ENST00000595858,ENST00000596502,ENST00000598277,ENST00000598972,ENST00000599156,ENST00000599373,ENST00000599981,ENST00000601772,ENST00000601803,ENST00000602113,ENST00000629999	664	1342	21.16	42.38	30.35	57.51	-1.0312	0.0104652	0.376702	DOWN	YES	GO:0003723,GO:0003724,GO:0005524,GO:0005634,GO:0005654,GO:0006364	IPR000629,IPR001650,IPR011545,IPR014001,IPR014014,IPR027417	PF00270,PF00271
ENSG00000054690	14	67533290	67589612	+	known	protein_coding	PLEKHH1	pleckstrin homology, MyTH4 and FERM domain containing H1 [Source:HGNC Symbol;Acc:HGNC:17733]	ENST00000329153,ENST00000557971,ENST00000558214,ENST00000558296,ENST00000558366,ENST00000558386,ENST00000558981,ENST00000559168,ENST00000559766,ENST00000559832,ENST00000559981,ENST00000560100,ENST00000561057,ENST00000561135,ENST00000561370,ENST00000561456	105	224	1.08	2.95	1.55	4	-1.10918	0.0104705	0.376702	DOWN	YES	GO:0005856	IPR000299,IPR000857,IPR001849,IPR011993,IPR014352,IPR019748,IPR019749,IPR035963,IPR038185,IPR040105	PF00169,PF00373,PF00784
ENSG00000136026	12	106237881	106304279	-	known	protein_coding	CKAP4	cytoskeleton associated protein 4 [Source:HGNC Symbol;Acc:HGNC:16991]	ENST00000378026,ENST00000552828,ENST00000553039	7649	3737	106.8	54.86	153.17	74.46	1.01732	0.0104907	0.376951	UP	YES	GO:0003723,GO:0005783,GO:0005788,GO:0005789,GO:0005791,GO:0005811,GO:0005829,GO:0005856,GO:0005886,GO:0016020,GO:0016021,GO:0016607,GO:0035577,GO:0035579,GO:0036464,GO:0042599,GO:0043312,GO:0043687,GO:0044267,GO:0048471,GO:0070062	IPR028428
ENSG00000186998	22	29205896	29259597	+	known	protein_coding	EMID1	EMI domain containing 1 [Source:HGNC Symbol;Acc:HGNC:18036]	ENST00000334018,ENST00000404755,ENST00000404820,ENST00000429226,ENST00000430127,ENST00000433143,ENST00000435427,ENST00000473933,ENST00000484039,ENST00000487477,ENST00000488820	13	39	0.33	1.14	0.47	1.55	-1.60104	0.0105597	0.378953	DOWN	YES	GO:0005581,GO:0005783,GO:0005794,GO:0010811,GO:0031012	IPR008160,IPR011489	PF01391,PF07546
ENSG00000165716	9	136712572	136724742	+	known	protein_coding	DIPK1B	divergent protein kinase domain 1B [Source:HGNC Symbol;Acc:HGNC:28290]	ENST00000371691,ENST00000371692	81	177	1.52	3.49	2.18	4.73	-1.14383	0.0106901	0.38315	DOWN	YES	GO:0005789,GO:0016021	IPR022049,IPR029244	PF12260,PF14875
ENSG00000251410	4	27964517	27985063	-	known	lncRNA	AC007106.1	novel transcript	ENST00000509666,ENST00000653771	4	19	0.05	0.25	0.07	0.34	-2.264	0.0107722	0.385127	DOWN	YES
ENSG00000254995	20	58651434	58715410	+	known	protein_coding	STX16-NPEPL1	STX16-NPEPL1 readthrough (NMD candidate) [Source:HGNC Symbol;Acc:HGNC:41993]	ENST00000413559,ENST00000530122	19	4	0.62	0.06	0.89	0.08	2.23185	0.0107722	0.385127	UP	YES
ENSG00000156113	10	76869601	77638369	-	known	protein_coding	KCNMA1	potassium calcium-activated channel subfamily M alpha 1 [Source:HGNC Symbol;Acc:HGNC:6284]	ENST00000286627,ENST00000286628,ENST00000354353,ENST00000372403,ENST00000372408,ENST00000372421,ENST00000372437,ENST00000372440,ENST00000372443,ENST00000404771,ENST00000404857,ENST00000406533,ENST00000428546,ENST00000434208,ENST00000450795,ENST00000457953,ENST00000468471,ENST00000475352,ENST00000480683,ENST00000481070,ENST00000484343,ENST00000484507,ENST00000604624,ENST00000618048,ENST00000626620…	708	340	10.39	6.7	14.9	9.1	1.04214	0.0108181	0.386284	UP	YES	GO:0001666,GO:0003779,GO:0005249,GO:0005886,GO:0005901,GO:0006813,GO:0006970,GO:0008076,GO:0015269,GO:0015271,GO:0016021,GO:0016324,GO:0030007,GO:0034465,GO:0034765,GO:0042391,GO:0042802,GO:0043065,GO:0045211,GO:0045794,GO:0046872,GO:0051592,GO:0060072,GO:0060073,GO:0060083,GO:0060087	IPR003929,IPR005821,IPR024939,IPR027359,IPR036291	PF00520,PF03493
ENSG00000157680	7	137381037	137847092	-	known	protein_coding	DGKI	diacylglycerol kinase iota [Source:HGNC Symbol;Acc:HGNC:2855]	ENST00000288490,ENST00000424189,ENST00000446122,ENST00000453654,ENST00000460662,ENST00000470895,ENST00000475388,ENST00000477835,ENST00000483619,ENST00000486153,ENST00000494390,ENST00000497321,ENST00000614521	205	93	4.29	1.76	6.16	2.38	1.12425	0.0108429	0.386685	UP	YES	GO:0003951,GO:0004143,GO:0005095,GO:0005524,GO:0005634,GO:0005654,GO:0005737,GO:0005829,GO:0005886,GO:0007205,GO:0007269,GO:0008021,GO:0017016,GO:0030168,GO:0032045,GO:0032991,GO:0035556,GO:0043025,GO:0043197,GO:0043679,GO:0045202,GO:0046339,GO:0046486,GO:0046579,GO:0046834,GO:0046872,GO:0046959,GO:0048471,GO:0051966,GO:0060076,GO:0060079,GO:0098685,GO:0098891,GO:0098978,GO:0099147,GO:1900452,GO:…	IPR000756,IPR001206,IPR002110,IPR002219,IPR016064,IPR017438,IPR020683,IPR036770,IPR037607	PF00130,PF00609,PF00781,PF12796
ENSG00000101951	X	49829260	49834264	+	known	protein_coding	PAGE4	PAGE family member 4 [Source:HGNC Symbol;Acc:HGNC:4108]	ENST00000218068,ENST00000376141,ENST00000474146,ENST00000478785	2	14	0.26	1.82	0.37	2.47	-2.82343	0.011048	0.389254	DOWN	YES		IPR008625,IPR031320	PF05831
ENSG00000120215	9	5890889	5910606	+	known	protein_coding	MLANA	melan-A [Source:HGNC Symbol;Acc:HGNC:7124]	ENST00000381471,ENST00000381476,ENST00000381477,ENST00000482341,ENST00000490518	2	14	0.04	0.28	0.05	0.38	-2.82343	0.011048	0.389254	DOWN	YES	GO:0005789,GO:0005794,GO:0005802,GO:0005887,GO:0042470	IPR029242	PF14991
ENSG00000176641	18	61808067	61894247	-	known	protein_coding	RNF152	ring finger protein 152 [Source:HGNC Symbol;Acc:HGNC:26811]	ENST00000312828,ENST00000588064,ENST00000588396,ENST00000591306,ENST00000619552	14	2	0.07	0.01	0.1	0.01	2.79128	0.011048	0.389254	UP	YES	GO:0004842,GO:0005764,GO:0005765,GO:0006915,GO:0010508,GO:0016567,GO:0031267,GO:0031301,GO:0034198,GO:0046872,GO:0061630,GO:0070534,GO:0070936,GO:1904262	IPR001841,IPR013083,IPR033609	PF14634
ENSG00000218416	2	240449315	240456714	-	known	lncRNA	AC110619.1	novel transcript, antisense to GPC1	ENST00000404327,ENST00000404891,ENST00000471662,ENST00000538012	2	14	0.05	0.36	0.08	0.49	-2.82343	0.011048	0.389254	DOWN	YES
ENSG00000225137	10	50264978	50266815	+	known	processed_pseudogene	DYNC1I2P1	dynein cytoplasmic 1 intermediate chain 2 pseudogene 1 [Source:HGNC Symbol;Acc:HGNC:45012]	ENST00000435916	14	2	0.35	0.05	0.5	0.07	2.79128	0.011048	0.389254	UP	YES
ENSG00000248994	5	1931064	2119926	+	known	lncRNA	AC124852.1	novel transcript	ENST00000511693,ENST00000513419,ENST00000652866,ENST00000653000,ENST00000657760,ENST00000658890,ENST00000660145,ENST00000660496,ENST00000660811,ENST00000660942,ENST00000663791,ENST00000668132,ENST00000668334,ENST00000669344	2	14	0.12	0.32	0.18	0.44	-2.82343	0.011048	0.389254	DOWN	YES
ENSG00000255408	5	140801028	141012347	+	known	protein_coding	PCDHA3	protocadherin alpha 3 [Source:HGNC Symbol;Acc:HGNC:8669]	ENST00000522353,ENST00000532566	2	14	0.02	0.14	0.03	0.19	-2.82343	0.011048	0.389254	DOWN	YES	GO:0005509,GO:0005887,GO:0007155,GO:0007156,GO:0007399	IPR002126,IPR013164,IPR015919,IPR020894,IPR031904	PF00028,PF08266,PF15974
ENSG00000267128	17	76138432	76154650	+	known	lncRNA	RNF157-AS1	RNF157 antisense RNA 1 [Source:HGNC Symbol;Acc:HGNC:44127]	ENST00000585542,ENST00000586627,ENST00000586661,ENST00000590137,ENST00000592748,ENST00000662723	2	14	0.05	0.46	0.07	0.62	-2.82343	0.011048	0.389254	DOWN	YES
ENSG00000104953	19	2977538	2995179	+	known	protein_coding	TLE6	TLE family member 6, subcortical maternal complex member [Source:HGNC Symbol;Acc:HGNC:30788]	ENST00000246112,ENST00000452088,ENST00000453329,ENST00000468176,ENST00000469572,ENST00000474207,ENST00000478073,ENST00000482627,ENST00000497878,ENST00000591953	28	8	1.64	0.63	2.35	0.86	1.79128	0.0110514	0.389254	UP	YES	GO:0003714,GO:0005634,GO:0005667,GO:0005737,GO:0006355,GO:0032991,GO:0060136,GO:0070491,GO:0090090	IPR001680,IPR009146,IPR015943,IPR017986,IPR036322
ENSG00000111344	12	113098819	113136239	-	known	protein_coding	RASAL1	RAS protein activator like 1 [Source:HGNC Symbol;Acc:HGNC:9873]	ENST00000261729,ENST00000418411,ENST00000446861,ENST00000546530,ENST00000546727,ENST00000547810,ENST00000548055,ENST00000548972,ENST00000549444,ENST00000551051	8	28	0.18	0.72	0.26	0.98	-1.82343	0.0110514	0.389254	DOWN	YES	GO:0000165,GO:0005096,GO:0005543,GO:0005829,GO:0007165,GO:0046580,GO:0046872,GO:0071277,GO:1903861	IPR000008,IPR001562,IPR001849,IPR001936,IPR008936,IPR011993,IPR023152,IPR028555,IPR035892,IPR037776,IPR039360	PF00168,PF00169,PF00616,PF00779
ENSG00000176624	18	51174550	51218304	-	known	protein_coding	MEX3C	mex-3 RNA binding family member C [Source:HGNC Symbol;Acc:HGNC:28040]	ENST00000406189,ENST00000591040,ENST00000592416,ENST00000616921	251	514	3.6	7.9	5.16	10.72	-1.05016	0.0111628	0.392692	DOWN	YES	GO:0003415,GO:0003723,GO:0005634,GO:0005737,GO:0016740,GO:0045598,GO:0046872,GO:0097009	IPR001841,IPR004087,IPR004088,IPR013083,IPR036612	PF00013
ENSG00000162551	1	21509397	21578410	+	known	protein_coding	ALPL	alkaline phosphatase, biomineralization associated [Source:HGNC Symbol;Acc:HGNC:438]	ENST00000374829,ENST00000374830,ENST00000374832,ENST00000374840,ENST00000468526,ENST00000539907,ENST00000540617	156	324	2.78	6.03	3.99	8.19	-1.07052	0.0111953	0.393352	DOWN	YES	GO:0001501,GO:0001649,GO:0001958,GO:0003006,GO:0004035,GO:0005576,GO:0005886,GO:0016020,GO:0016462,GO:0031012,GO:0031225,GO:0032496,GO:0033280,GO:0046677,GO:0046872,GO:0051384,GO:0065010,GO:0070062,GO:0071407,GO:0071529	IPR001952,IPR017850,IPR018299	PF00245
ENSG00000143512	1	222522258	222548104	-	known	protein_coding	HHIPL2	HHIP like 2 [Source:HGNC Symbol;Acc:HGNC:25842]	ENST00000343410,ENST00000468172,ENST00000473144,ENST00000494899	597	1200	10.59	23.8	15.19	32.3	-1.02331	0.0112468	0.393734	DOWN	YES	GO:0003824,GO:0005576	IPR011041,IPR011042,IPR012938,IPR018143	PF03024,PF07995
ENSG00000140450	15	97960703	97973833	+	known	protein_coding	ARRDC4	arrestin domain containing 4 [Source:HGNC Symbol;Acc:HGNC:28087]	ENST00000268042	33	80	0.35	0.89	0.5	1.21	-1.29361	0.0112485	0.393734	DOWN	YES	GO:0005768,GO:0005769,GO:0005886,GO:0015031,GO:0016567,GO:0051443,GO:0140112,GO:1903561,GO:1990756	IPR011021,IPR011022,IPR014752,IPR014756	PF00339,PF02752
ENSG00000277991	21	7669397	7681742	-	known	lncRNA	FP236241.2	uncharacterized LOC102723360 [Source:NCBI gene;Acc:102723360]	ENST00000623190,ENST00000623374,ENST00000623637,ENST00000623643,ENST00000623783,ENST00000623797,ENST00000624633,ENST00000625005	16	45	0.5	1.49	0.71	2.02	-1.50793	0.0112501	0.393734	DOWN	YES
ENSG00000205060	7	134289332	134316930	-	known	protein_coding	SLC35B4	solute carrier family 35 member B4 [Source:HGNC Symbol;Acc:HGNC:20584]	ENST00000378509,ENST00000416907,ENST00000466599,ENST00000470969	1577	770	17.98	9.73	25.79	13.21	1.01818	0.0112614	0.393734	UP	YES	GO:0000139,GO:0005462,GO:0005464,GO:0005783,GO:0005794,GO:0006111,GO:0008643,GO:0015790,GO:0022857,GO:0030173,GO:0030176,GO:1990569	IPR013657	PF08449
ENSG00000198157	X	81113699	81201913	-	known	protein_coding	HMGN5	high mobility group nucleosome binding domain 5 [Source:HGNC Symbol;Acc:HGNC:8013]	ENST00000358130,ENST00000373250,ENST00000430960,ENST00000436386,ENST00000447319,ENST00000451455,ENST00000491275	195	402	10.2	22.64	14.64	30.72	-1.0598	0.0112953	0.394165	DOWN	YES	GO:0000785,GO:0003682,GO:0003723,GO:0005634,GO:0006325,GO:0006355,GO:0008284,GO:0010628,GO:0031492,GO:0043066,GO:0045893,GO:0071157	IPR000079,IPR040164	PF01101
ENSG00000047056	10	1049538	1132384	+	known	protein_coding	WDR37	WD repeat domain 37 [Source:HGNC Symbol;Acc:HGNC:31406]	ENST00000263150,ENST00000358220,ENST00000381329,ENST00000436154,ENST00000482165,ENST00000620998,ENST00000650072	1417	691	14.08	7.65	20.19	10.39	1.02001	0.0113013	0.394165	UP	YES	GO:0030687,GO:0070545	IPR001680,IPR015943,IPR017986,IPR019775,IPR020472,IPR036322	PF00400
ENSG00000143473	1	210676823	211134165	-	known	protein_coding	KCNH1	potassium voltage-gated channel subfamily H member 1 [Source:HGNC Symbol;Acc:HGNC:6250]	ENST00000271751,ENST00000367007,ENST00000624583,ENST00000638357,ENST00000638498,ENST00000638960,ENST00000639385,ENST00000639754,ENST00000639952,ENST00000640044,ENST00000640243,ENST00000640522,ENST00000640528,ENST00000640566,ENST00000640625,ENST00000640710,ENST00000640890	202	92	1.49	1.04	2.14	1.42	1.11857	0.0113612	0.395769	UP	YES	GO:0005249,GO:0005251,GO:0005516,GO:0005637,GO:0005886,GO:0005887,GO:0006813,GO:0007520,GO:0008076,GO:0014069,GO:0030054,GO:0030424,GO:0030425,GO:0031901,GO:0034765,GO:0042127,GO:0042391,GO:0042734,GO:0043204,GO:0043231,GO:0045211,GO:0048015,GO:0071277,GO:0071805,GO:1902936	IPR000014,IPR000595,IPR000700,IPR001610,IPR003938,IPR003949,IPR005821,IPR014710,IPR018490,IPR030170,IPR035965	PF00027,PF00520,PF13426
ENSG00000225783	22	26646411	26676475	+	known	lncRNA	MIAT	myocardial infarction associated transcript [Source:HGNC Symbol;Acc:HGNC:33425]	ENST00000413665,ENST00000418918,ENST00000419237,ENST00000421867,ENST00000422403,ENST00000425476,ENST00000430483,ENST00000436238,ENST00000439738,ENST00000440347,ENST00000449717,ENST00000450203,ENST00000451141,ENST00000452429,ENST00000453023,ENST00000455640,ENST00000458302,ENST00000613780,ENST00000616213,ENST00000616469,ENST00000620145,ENST00000643002,ENST00000643270,ENST00000656640,ENST00000660931…	110	232	0.48	1.43	0.69	1.94	-1.0927	0.0114339	0.397816	DOWN	YES
ENSG00000153132	4	140388453	140427661	-	known	protein_coding	CLGN	calmegin [Source:HGNC Symbol;Acc:HGNC:2060]	ENST00000325617,ENST00000414773,ENST00000509477	331	156	5.34	2.65	7.66	3.59	1.06921	0.0115398	0.400301	UP	YES	GO:0005509,GO:0005635,GO:0005783,GO:0005789,GO:0006457,GO:0007338,GO:0007339,GO:0016021,GO:0030968,GO:0044183,GO:0051082,GO:0065003	IPR001580,IPR009033,IPR013320,IPR018124	PF00262
ENSG00000087074	19	48872421	48876058	+	known	protein_coding	PPP1R15A	protein phosphatase 1 regulatory subunit 15A [Source:HGNC Symbol;Acc:HGNC:14375]	ENST00000200453,ENST00000600406	2605	1280	49.53	25.91	71.05	35.16	1.00907	0.011545	0.400301	UP	YES	GO:0000164,GO:0005737,GO:0005739,GO:0005741,GO:0005783,GO:0005789,GO:0005794,GO:0005829,GO:0006915,GO:0006974,GO:0007050,GO:0008157,GO:0016020,GO:0019888,GO:0019901,GO:0032058,GO:0032515,GO:0032516,GO:0034976,GO:0035308,GO:0036496,GO:0070059,GO:0070972,GO:0072542,GO:1902310,GO:1903898,GO:1903917	IPR019523	PF10488
ENSG00000205336	16	57610652	57665580	+	known	protein_coding	ADGRG1	adhesion G protein-coupled receptor G1 [Source:HGNC Symbol;Acc:HGNC:4512]	ENST00000388813,ENST00000456916,ENST00000540164,ENST00000561696,ENST00000561782,ENST00000561833,ENST00000561872,ENST00000561969,ENST00000561988,ENST00000562003,ENST00000562101,ENST00000562414,ENST00000562467,ENST00000562558,ENST00000562608,ENST00000562631,ENST00000562673,ENST00000562682,ENST00000562804,ENST00000563007,ENST00000563374,ENST00000563414,ENST00000563445,ENST00000563548,ENST00000563862…	1619	793	26.14	13.66	37.49	18.55	1.01364	0.0115576	0.400301	UP	YES	GO:0001525,GO:0004930,GO:0005518,GO:0005887,GO:0007155,GO:0007166,GO:0007186,GO:0007189,GO:0007266,GO:0007267,GO:0007420,GO:0008201,GO:0008285,GO:0010573,GO:0016021,GO:0016477,GO:0021796,GO:0021801,GO:0021819,GO:0035025,GO:0045121,GO:0045785,GO:0050840,GO:0070062,GO:0070528,GO:0072520,GO:0097451,GO:2000179,GO:2001223	IPR000203,IPR000832,IPR003910,IPR017981,IPR040679,IPR040950	PF00002,PF01825,PF18587,PF18619
ENSG00000068976	11	64746389	64759974	-	known	protein_coding	PYGM	glycogen phosphorylase, muscle associated [Source:HGNC Symbol;Acc:HGNC:9726]	ENST00000164139,ENST00000377432,ENST00000460413,ENST00000462303,ENST00000483742	9	30	0.15	0.78	0.22	1.05	-1.75304	0.0115755	0.400301	DOWN	YES	GO:0000166,GO:0005737,GO:0005829,GO:0005977,GO:0005980,GO:0008184,GO:0030170,GO:0070062,GO:0102250,GO:0102499	IPR000811,IPR011833,IPR035090	PF00343
ENSG00000134256	1	117001750	117036476	+	known	protein_coding	CD101	CD101 molecule [Source:HGNC Symbol;Acc:HGNC:5949]	ENST00000256652,ENST00000369470,ENST00000460180,ENST00000467588	30	9	0.39	0.26	0.56	0.36	1.72089	0.0115755	0.400301	UP	YES	GO:0002763,GO:0005886,GO:0007166,GO:0016021,GO:0016812,GO:0070062	IPR002195,IPR003599,IPR007110,IPR013098,IPR013106,IPR013783,IPR036179	PF07679,PF07686
ENSG00000269243	19	16123661	16139892	-	known	lncRNA	AC008894.2	novel transcript, antisense RAB8A	ENST00000597983,ENST00000599676	131	58	6.02	2.71	8.63	3.68	1.15937	0.0118009	0.404122	UP	YES
ENSG00000146205	2	241188509	241225377	+	known	protein_coding	ANO7	anoctamin 7 [Source:HGNC Symbol;Acc:HGNC:31677]	ENST00000274979,ENST00000402430,ENST00000402530,ENST00000451047,ENST00000459928,ENST00000471606,ENST00000475532,ENST00000481071,ENST00000487192	20	53	0.43	1.2	0.62	1.64	-1.42207	0.0118345	0.404122	DOWN	YES	GO:0005229,GO:0005783,GO:0005829,GO:0005886,GO:0006821,GO:0016021,GO:0017128,GO:0030054,GO:0034220,GO:0046983,GO:0061589,GO:0061590,GO:0061591	IPR007632,IPR031296,IPR032394	PF04547,PF16178
ENSG00000176697	11	27654893	27722058	-	known	protein_coding	BDNF	brain derived neurotrophic factor [Source:HGNC Symbol;Acc:HGNC:1033]	ENST00000314915,ENST00000356660,ENST00000395978,ENST00000395980,ENST00000395981,ENST00000395983,ENST00000395986,ENST00000418212,ENST00000420794,ENST00000438929,ENST00000439476,ENST00000525528,ENST00000525950,ENST00000530786,ENST00000530861,ENST00000532997,ENST00000533131,ENST00000533246,ENST00000584049	374	178	4.01	2.01	5.76	2.72	1.05509	0.0118716	0.404122	UP	YES	GO:0005576,GO:0005615,GO:0005737,GO:0005739,GO:0007169,GO:0007202,GO:0007399,GO:0007411,GO:0007416,GO:0007422,GO:0007613,GO:0008021,GO:0008083,GO:0010832,GO:0010976,GO:0016607,GO:0021675,GO:0030424,GO:0030425,GO:0031410,GO:0031547,GO:0031550,GO:0038180,GO:0043524,GO:0045664,GO:0048011,GO:0048471,GO:0048668,GO:0048672,GO:0048812,GO:0050804,GO:0051965,GO:1900122,GO:1903997,GO:2000008,GO:2001234	IPR002072,IPR019846,IPR020408,IPR020430,IPR029034	PF00243
ENSG00000165238	9	93184916	93320572	+	known	protein_coding	WNK2	WNK lysine deficient protein kinase 2 [Source:HGNC Symbol;Acc:HGNC:14542]	ENST00000297954,ENST00000395477,ENST00000411624,ENST00000427277,ENST00000432730,ENST00000448039,ENST00000448251,ENST00000453718,ENST00000460335,ENST00000462595,ENST00000464625,ENST00000467401,ENST00000471076,ENST00000474009,ENST00000478583,ENST00000479696	168	346	3.22	6.01	4.62	8.16	-1.05839	0.0118804	0.404122	DOWN	YES	GO:0004674,GO:0005524,GO:0005737,GO:0005829,GO:0005886,GO:0006468,GO:0008285,GO:0010766,GO:0019869,GO:0019870,GO:0032414,GO:0035556,GO:0046777,GO:0050801,GO:0070373,GO:0090263,GO:1903288,GO:2000651	IPR000719,IPR008271,IPR011009,IPR024678	PF00069,PF12202
ENSG00000112419	6	143536845	143831185	+	known	protein_coding	PHACTR2	phosphatase and actin regulator 2 [Source:HGNC Symbol;Acc:HGNC:20956]	ENST00000305766,ENST00000367582,ENST00000367584,ENST00000397980,ENST00000402863,ENST00000420771,ENST00000427704,ENST00000440869,ENST00000451827,ENST00000536245,ENST00000542769,ENST00000545919	371	747	2.97	7.23	4.26	9.81	-1.02576	0.0119328	0.404122	DOWN	YES	GO:0002576,GO:0003779,GO:0004864,GO:0005886,GO:0031092	IPR004018,IPR029991	PF02755
ENSG00000128590	7	108569867	108574850	+	known	protein_coding	DNAJB9	DnaJ heat shock protein family (Hsp40) member B9 [Source:HGNC Symbol;Acc:HGNC:6968]	ENST00000249356,ENST00000465725,ENST00000491582	1150	563	22.31	11.67	32	15.84	1.01435	0.0119379	0.404122	UP	YES	GO:0002377,GO:0005730,GO:0005737,GO:0005783,GO:0005788,GO:0005789,GO:0030183,GO:0030433,GO:0030544,GO:0034976,GO:0036498,GO:0051087,GO:0051787,GO:0070062,GO:1903895	IPR001623,IPR018253,IPR036869	PF00226
ENSG00000141480	17	4710596	4721499	+	known	protein_coding	ARRB2	arrestin beta 2 [Source:HGNC Symbol;Acc:HGNC:712]	ENST00000269260,ENST00000346341,ENST00000381488,ENST00000412477,ENST00000570718,ENST00000570739,ENST00000571206,ENST00000571428,ENST00000571791,ENST00000572457,ENST00000572497,ENST00000572782,ENST00000573886,ENST00000574502,ENST00000574888,ENST00000574954,ENST00000575131,ENST00000575877,ENST00000576235,ENST00000577054	305	616	8.5	18.86	12.2	25.6	-1.0302	0.0119908	0.404122	DOWN	YES	GO:0001664,GO:0001933,GO:0002031,GO:0002032,GO:0002092,GO:0005102,GO:0005634,GO:0005737,GO:0005768,GO:0005829,GO:0005886,GO:0005905,GO:0006366,GO:0007179,GO:0007186,GO:0007212,GO:0007420,GO:0007628,GO:0010628,GO:0014069,GO:0015031,GO:0016323,GO:0016567,GO:0016579,GO:0019899,GO:0019904,GO:0030139,GO:0030168,GO:0031397,GO:0031398,GO:0031410,GO:0031623,GO:0031625,GO:0031691,GO:0031692,GO:0031701,GO:…	IPR000698,IPR011021,IPR011022,IPR014752,IPR014753,IPR014756,IPR017864	PF00339,PF02752
ENSG00000110446	11	60937084	60952530	-	known	protein_coding	SLC15A3	solute carrier family 15 member 3 [Source:HGNC Symbol;Acc:HGNC:18068]	ENST00000227880,ENST00000536491,ENST00000536784,ENST00000537307,ENST00000538739,ENST00000540272,ENST00000541505,ENST00000543406,ENST00000544101	5	21	0.32	1.4	0.47	1.9	-2.08646	0.0120043	0.404122	DOWN	YES	GO:0005765,GO:0006811,GO:0015031,GO:0015333,GO:0016021,GO:0035673,GO:0043231,GO:1904680	IPR000109,IPR036259	PF00854
ENSG00000133116	13	33016423	33066143	+	known	protein_coding	KL	klotho [Source:HGNC Symbol;Acc:HGNC:6344]	ENST00000380099,ENST00000487852	32	10	0.27	0.09	0.39	0.12	1.662	0.0120111	0.404122	UP	YES	GO:0000165,GO:0004566,GO:0005104,GO:0005179,GO:0005499,GO:0005576,GO:0005615,GO:0005886,GO:0005887,GO:0005975,GO:0006112,GO:0007568,GO:0008286,GO:0008422,GO:0008543,GO:0016021,GO:0016324,GO:0017134,GO:0030501,GO:0051897,GO:0055074,GO:0070062,GO:0090080	IPR001360,IPR017853,IPR028546,IPR033132	PF00232
ENSG00000015568	2	109792758	109857705	+	known	protein_coding	RGPD5	RANBP2 like and GRIP domain containing 5 [Source:HGNC Symbol;Acc:HGNC:32418]	ENST00000016946,ENST00000272454,ENST00000393283,ENST00000413468,ENST00000430736,ENST00000432606,ENST00000441344,ENST00000472794,ENST00000477523,ENST00000482778,ENST00000493394,ENST00000495473,ENST00000495582	714	347	4.64	3.49	6.66	4.74	1.02491	0.0121166	0.404122	UP	YES	GO:0005634,GO:0005643,GO:0005737,GO:0006607,GO:0008536,GO:0043547	IPR000156,IPR000237,IPR011990,IPR011993,IPR013026,IPR019734,IPR032023	PF00638,PF01465,PF16704
ENSG00000093072	22	17178790	17258235	-	known	protein_coding	ADA2	adenosine deaminase 2 [Source:HGNC Symbol;Acc:HGNC:1839]	ENST00000262607,ENST00000330232,ENST00000399837,ENST00000399839,ENST00000441548,ENST00000449907,ENST00000469063,ENST00000480276,ENST00000543038,ENST00000610390,ENST00000648061,ENST00000648343,ENST00000648668,ENST00000649310,ENST00000649540,ENST00000649746,ENST00000649915,ENST00000650635	0	8	0	0.13	0	0.17	-3.01607	0.0122809	0.404122	DOWN	YES	GO:0004000,GO:0005576,GO:0005615,GO:0006154,GO:0007275,GO:0008083,GO:0008201,GO:0008270,GO:0031685,GO:0035578,GO:0042803,GO:0043312,GO:0043394,GO:0044267,GO:0046103	IPR001365,IPR006331,IPR013659,IPR032466	PF00962,PF08451
ENSG00000145075	3	180614008	180870933	-	known	lncRNA	CCDC39	coiled-coil domain containing 39 [Source:HGNC Symbol;Acc:HGNC:25244]	ENST00000471307,ENST00000651576	0	8	0	0.2	0	0.27	-3.01607	0.0122809	0.404122	DOWN	YES
ENSG00000162366	1	47183582	47191044	-	known	protein_coding	PDZK1IP1	PDZK1 interacting protein 1 [Source:HGNC Symbol;Acc:HGNC:16887]	ENST00000294338,ENST00000371885,ENST00000489919,ENST00000491793	0	8	0	0.52	0	0.71	-3.01607	0.0122809	0.404122	DOWN	YES	GO:0016021,GO:0070062	IPR026628,IPR031627	PF15807
ENSG00000180871	2	218125289	218137251	+	known	protein_coding	CXCR2	C-X-C motif chemokine receptor 2 [Source:HGNC Symbol;Acc:HGNC:6027]	ENST00000318507,ENST00000415392,ENST00000418878,ENST00000428565,ENST00000449014,ENST00000453237,ENST00000454148	0	8	0	0.13	0	0.18	-3.01607	0.0122809	0.404122	DOWN	YES	GO:0002407,GO:0002438,GO:0004918,GO:0004930,GO:0005886,GO:0005887,GO:0006935,GO:0006954,GO:0006955,GO:0006968,GO:0007165,GO:0007166,GO:0007186,GO:0007200,GO:0007204,GO:0008284,GO:0009897,GO:0009986,GO:0010666,GO:0016020,GO:0016493,GO:0016494,GO:0019722,GO:0019956,GO:0019957,GO:0019959,GO:0030593,GO:0030667,GO:0030901,GO:0031623,GO:0033030,GO:0038112,GO:0042119,GO:0042629,GO:0043117,GO:0043312,GO:…	IPR000057,IPR000174,IPR000276,IPR017452	PF00001
ENSG00000185811	7	50304068	50405101	+	known	protein_coding	IKZF1	IKAROS family zinc finger 1 [Source:HGNC Symbol;Acc:HGNC:13176]	ENST00000331340,ENST00000343574,ENST00000346667,ENST00000349824,ENST00000357364,ENST00000359197,ENST00000413698,ENST00000426121,ENST00000438033,ENST00000439701,ENST00000440768,ENST00000462201,ENST00000471793,ENST00000484847,ENST00000492119,ENST00000492782,ENST00000612658,ENST00000615491,ENST00000641948,ENST00000642219,ENST00000645066,ENST00000646110	0	8	0	0.06	0	0.09	-3.01607	0.0122809	0.404122	DOWN	YES	GO:0000981,GO:0003677,GO:0003700,GO:0005634,GO:0005654,GO:0005737,GO:0006325,GO:0007049,GO:0007498,GO:0019904,GO:0030098,GO:0030218,GO:0031618,GO:0032991,GO:0044212,GO:0045892,GO:0045944,GO:0046872,GO:0051291	IPR013087,IPR036236	PF00096
ENSG00000197928	19	53235381	53254898	-	known	protein_coding	ZNF677	zinc finger protein 677 [Source:HGNC Symbol;Acc:HGNC:28730]	ENST00000333952,ENST00000593539,ENST00000594517,ENST00000594681,ENST00000595293,ENST00000598513,ENST00000598806,ENST00000599012,ENST00000599328,ENST00000601413,ENST00000601828	0	8	0	0.34	0	0.47	-3.01607	0.0122809	0.404122	DOWN	YES	GO:0003677,GO:0005634,GO:0006357,GO:0046872	IPR001909,IPR013087,IPR036051,IPR036236	PF00096,PF01352
ENSG00000212664	15	71341158	71341712	-	known	processed_pseudogene	AC064799.1	ribosomal protein L17 (RPL17) pseudogene	ENST00000498103	8	0	0.85	0	1.22	0	2.98393	0.0122809	0.404122	UP	YES
ENSG00000234233	1	211132588	211133374	-	known	lncRNA	KCNH1-IT1	KCNH1 intronic transcript 1 [Source:HGNC Symbol;Acc:HGNC:41351]	ENST00000438597	8	0	0.72	0	1.04	0	2.98393	0.0122809	0.404122	UP	YES
ENSG00000234261	6	14661829	15090170	-	known	lncRNA	AL138720.1	novel transcript	ENST00000437648,ENST00000629853,ENST00000653525,ENST00000656344,ENST00000656468,ENST00000656807,ENST00000659197	0	8	0	0.34	0	0.46	-3.01607	0.0122809	0.404122	DOWN	YES
ENSG00000236991	10	125725634	125752110	-	known	lncRNA	EDRF1-AS1	EDRF1 antisense RNA 1 [Source:HGNC Symbol;Acc:HGNC:49501]	ENST00000449436,ENST00000593871,ENST00000594025,ENST00000600784,ENST00000601363,ENST00000602030,ENST00000610534,ENST00000612306,ENST00000612420,ENST00000613304,ENST00000615461,ENST00000615795,ENST00000621717,ENST00000622798,ENST00000627990,ENST00000630227	0	8	0.04	0.77	0.05	1.04	-3.01607	0.0122809	0.404122	DOWN	YES
ENSG00000238258	10	33211277	33213804	+	known	lncRNA	AL121748.1	novel transcript, antisense to NRP1	ENST00000451530	8	0	0.54	0	0.77	0	2.98393	0.0122809	0.404122	UP	YES
ENSG00000238795	12	6967337	6967606	-	known	snoRNA	SCARNA12	small Cajal body-specific RNA 12 [Source:HGNC Symbol;Acc:HGNC:32569]	ENST00000459155	0	8	0	3.44	0	4.67	-3.01607	0.0122809	0.404122	DOWN	YES
ENSG00000243620	3	146909685	147370656	-	known	lncRNA	AC092957.1	novel transcript	ENST00000473299,ENST00000659452,ENST00000670466	0	8	0	0.29	0	0.4	-3.01607	0.0122809	0.404122	DOWN	YES
ENSG00000244733	10	79660891	79677996	+	known	lncRNA	AL132656.2	novel transcript	ENST00000482985	8	0	0.2	0	0.29	0	2.98393	0.0122809	0.404122	UP	YES
ENSG00000249196	12	129109629	129113294	+	known	lncRNA	TMEM132D-AS1	TMEM132D antisense RNA 1 [Source:HGNC Symbol;Acc:HGNC:27466]	ENST00000508925,ENST00000510001,ENST00000512133,ENST00000537367,ENST00000540739,ENST00000541320,ENST00000542535	0	8	0	0.84	0	1.14	-3.01607	0.0122809	0.404122	DOWN	YES
ENSG00000249590	22	30409255	30428990	+	known	protein_coding	AC004832.3	novel SEC14-like 2 (S. cerevisiae) (SEC14L2) and mitochondrial protein 18 kDa (MTP18) protein	ENST00000439023,ENST00000439838,ENST00000454552	8	0	0.44	0	0.63	0	2.98393	0.0122809	0.404122	UP	YES
ENSG00000249738	5	159310745	159805536	+	known	lncRNA	AC008691.1	novel transcript	ENST00000515337,ENST00000521472,ENST00000635333,ENST00000636261,ENST00000636819,ENST00000636943,ENST00000641150,ENST00000641685,ENST00000641961,ENST00000642094,ENST00000648969	0	8	0	0.25	0	0.34	-3.01607	0.0122809	0.404122	DOWN	YES
ENSG00000255050	8	143573490	143577397	+	known	lncRNA	AC067930.4	novel transcript	ENST00000531730	0	8	0	0.36	0	0.48	-3.01607	0.0122809	0.404122	DOWN	YES
ENSG00000255949	11	67431367	67435399	-	known	lncRNA	RPS6KB2-AS1	RPS6KB2 antisense RNA 1 [Source:HGNC Symbol;Acc:HGNC:53744]	ENST00000535922	8	0	1.09	0	1.56	0	2.98393	0.0122809	0.404122	UP	YES
ENSG00000267261	17	42119674	42154916	-	known	protein_coding	AC099811.2	novel protein	ENST00000585562,ENST00000592248,ENST00000592574	0	8	0	0.68	0	0.92	-3.01607	0.0122809	0.404122	DOWN	YES
ENSG00000268677	19	49688853	49690573	-	known	lncRNA	AC011495.3	novel transcript, antisense to C19orf76	ENST00000596472	0	8	0	1.36	0	1.84	-3.01607	0.0122809	0.404122	DOWN	YES
ENSG00000271672	22	15826566	15827187	+	known	transcribed_processed_pseudogene	DUXAP8	double homeobox A pseudogene 8 [Source:HGNC Symbol;Acc:HGNC:32187]	ENST00000456786	0	8	0	0.8	0	1.09	-3.01607	0.0122809	0.404122	DOWN	YES
ENSG00000271774	20	53255979	53487274	-	known	lncRNA	AL109930.1	novel transcript, antisense to TSHZ2	ENST00000606932	8	0	0.62	0	0.89	0	2.98393	0.0122809	0.404122	UP	YES
ENSG00000272558	6	25983812	25999167	-	known	lncRNA	U91328.2	novel transcript, antisense to TRIM38	ENST00000608931	0	8	0	1.92	0	2.61	-3.01607	0.0122809	0.404122	DOWN	YES
ENSG00000273261	3	182921240	182921938	-	known	lncRNA	AC092953.2	novel transcript, antisense to ATP11B	ENST00000608000	8	0	0.66	0	0.94	0	2.98393	0.0122809	0.404122	UP	YES
ENSG00000274175	KI270728.1	17234	19833	+	known	protein_coding	AC133551.1	TP53-target gene 3 protein [Source:NCBI gene;Acc:102723655]	ENST00000616638	8	0	0.19	0	0.27	0	2.98393	0.0122809	0.404122	UP	YES
ENSG00000274499	15	20803505	20826173	-	known	transcribed_processed_pseudogene	AC012414.6	coxsackie virus and adenovirus receptor (CXADR) pseudogene	ENST00000621235,ENST00000622705	0	8	0	0.27	0	0.37	-3.01607	0.0122809	0.404122	DOWN	YES
ENSG00000277027	9	35657754	35658017	-	known	ribozyme	RMRP	RNA component of mitochondrial RNA processing endoribonuclease [Source:HGNC Symbol;Acc:HGNC:10031]	ENST00000363046	0	8	0	3.67	0	4.98	-3.01607	0.0122809	0.404122	DOWN	YES
ENSG00000286001	5	218298	314955	+	known	protein_coding	AC021087.5	novel protein	ENST00000651543	0	8	0	0.1	0	0.14	-3.01607	0.0122809	0.404122	DOWN	YES
ENSG00000286143	2	219491867	219498244	+	known	protein_coding	AC053503.6	novel protein	ENST00000412982	0	8	0	0.38	0	0.51	-3.01607	0.0122809	0.404122	DOWN	YES
ENSG00000286161	4	52712713	52722377	-	known	lncRNA	AC104066.5	novel transcript	ENST00000651729	0	8	0	0.95	0	1.3	-3.01607	0.0122809	0.404122	DOWN	YES
ENSG00000287005	3	195260632	195263628	+	known	lncRNA	AC090018.2	novel transcript, antisense to XXYLT1	ENST00000664895	8	0	0.22	0	0.32	0	2.98393	0.0122809	0.404122	UP	YES
ENSG00000142549	19	51311848	51330354	+	known	protein_coding	IGLON5	IgLON family member 5 [Source:HGNC Symbol;Acc:HGNC:34550]	ENST00000270642	34	81	0.58	1.44	0.82	1.96	-1.26846	0.0125817	0.409973	DOWN	YES	GO:0005576	IPR003598,IPR003599,IPR007110,IPR013151,IPR013783,IPR036179	PF00047
ENSG00000238045	16	29808636	29821252	-	known	lncRNA	AC009133.1	novel transcript, antisense to C16orf53 and MVP	ENST00000563806,ENST00000564980,ENST00000569039,ENST00000569809,ENST00000569981	62	136	1.34	3.67	1.92	4.98	-1.14934	0.0126542	0.409973	DOWN	YES
ENSG00000172349	15	81159575	81314058	+	known	protein_coding	IL16	interleukin 16 [Source:HGNC Symbol;Acc:HGNC:5980]	ENST00000302987,ENST00000360547,ENST00000394652,ENST00000394660,ENST00000558332,ENST00000558857,ENST00000559342,ENST00000559383,ENST00000559953,ENST00000560115,ENST00000560230,ENST00000560241,ENST00000560989	36	12	0.38	0.39	0.55	0.53	1.56889	0.0126757	0.409973	UP	YES	GO:0005125,GO:0005576,GO:0005615,GO:0005829,GO:0005886,GO:0006955,GO:0016032,GO:0016607,GO:0019221,GO:0030595,GO:0042609,GO:0050930,GO:0051924	IPR001478,IPR020450,IPR036034	PF00595
ENSG00000273079	12	13437942	13981957	-	known	protein_coding	GRIN2B	glutamate ionotropic receptor NMDA type subunit 2B [Source:HGNC Symbol;Acc:HGNC:4586]	ENST00000609686,ENST00000627535,ENST00000628166,ENST00000630791,ENST00000636207,ENST00000636855,ENST00000636856,ENST00000637214,ENST00000637875	12	36	0.13	0.61	0.19	0.83	-1.60104	0.0126757	0.409973	DOWN	YES	GO:0000165,GO:0001540,GO:0004972,GO:0005737,GO:0005886,GO:0005887,GO:0007215,GO:0007268,GO:0007275,GO:0007420,GO:0007611,GO:0008270,GO:0009986,GO:0014069,GO:0016594,GO:0016595,GO:0017146,GO:0022849,GO:0030054,GO:0043005,GO:0045211,GO:0045471,GO:0048013,GO:0048167,GO:0051290,GO:0060079,GO:0060291,GO:0097060,GO:0097553,GO:0098839,GO:0098976,GO:1901216,GO:1902951,GO:2000310,GO:2001056	IPR001320,IPR001508,IPR001828,IPR018884,IPR019594,IPR028082	PF00060,PF01094,PF10565,PF10613
ENSG00000205978	14	24399003	24419283	+	known	protein_coding	NYNRIN	NYN domain and retroviral integrase containing [Source:HGNC Symbol;Acc:HGNC:20165]	ENST00000382554,ENST00000554505	452	900	2.49	5.22	3.58	7.08	-1.00968	0.012691	0.409973	DOWN	YES	GO:0003676,GO:0015074,GO:0016021	IPR001584,IPR012337,IPR021869,IPR036397,IPR041577,IPR041588	PF11977,PF17919,PF17921
ENSG00000076344	16	268301	275980	-	known	protein_coding	RGS11	regulator of G protein signaling 11 [Source:HGNC Symbol;Acc:HGNC:9993]	ENST00000168869,ENST00000316163,ENST00000359740,ENST00000397770,ENST00000472466,ENST00000477143,ENST00000481672,ENST00000493449	1	11	0.02	0.31	0.03	0.42	-3.47551	0.0127317	0.409973	DOWN	YES	GO:0003924,GO:0005096,GO:0005886,GO:0007186,GO:0008277,GO:0009968,GO:0031681,GO:0032991,GO:0035556	IPR000591,IPR015898,IPR016137,IPR036284,IPR036305,IPR036388,IPR036390,IPR040759	PF00610,PF00615,PF00631,PF18148
ENSG00000084453	12	21264600	21419594	-	known	protein_coding	SLCO1A2	solute carrier organic anion transporter family member 1A2 [Source:HGNC Symbol;Acc:HGNC:10956]	ENST00000307378,ENST00000413682,ENST00000416627,ENST00000421287,ENST00000421294,ENST00000422327,ENST00000430803,ENST00000435179,ENST00000445053,ENST00000450590,ENST00000453443,ENST00000458504,ENST00000463718,ENST00000473830,ENST00000480394,ENST00000544020,ENST00000544290	1	11	0.02	0.43	0.03	0.59	-3.47551	0.0127317	0.409973	DOWN	YES	GO:0005886,GO:0005887,GO:0008514,GO:0015125,GO:0015347,GO:0015711,GO:0015721,GO:0043252	IPR002350,IPR004156,IPR020846,IPR036058,IPR036259	PF03137,PF07648
ENSG00000111716	12	21635342	21757857	-	known	polymorphic_pseudogene	LDHB	lactate dehydrogenase B [Source:HGNC Symbol;Acc:HGNC:6541]	ENST00000350669,ENST00000396075,ENST00000396076,ENST00000450584,ENST00000470280,ENST00000470985,ENST00000535112,ENST00000539782,ENST00000542765,ENST00000544151,ENST00000673047	1	11	0.08	0.82	0.12	1.11	-3.47551	0.0127317	0.409973	DOWN	YES	GO:0004459,GO:0005737,GO:0005829,GO:0005975,GO:0006089,GO:0006090,GO:0016020,GO:0019674,GO:0019900,GO:0042802,GO:0045121,GO:0051287,GO:0070062	IPR001236,IPR001557,IPR011304,IPR015955,IPR018177,IPR022383,IPR036291	PF00056,PF02866
ENSG00000127377	7	151428835	151440813	-	known	protein_coding	CRYGN	crystallin gamma N [Source:HGNC Symbol;Acc:HGNC:20458]	ENST00000337323,ENST00000462809,ENST00000476631,ENST00000478106,ENST00000491928,ENST00000644350	11	1	0.52	0.02	0.75	0.03	3.44336	0.0127317	0.409973	UP	YES	GO:0002088,GO:0005212,GO:0007601	IPR001064,IPR011024	PF00030
ENSG00000133665	10	80344745	80368073	+	known	protein_coding	DYDC2	DPY30 domain containing 2 [Source:HGNC Symbol;Acc:HGNC:23468]	ENST00000256039,ENST00000372197,ENST00000372198,ENST00000372199,ENST00000411538,ENST00000444807,ENST00000616870	1	11	0.03	0.28	0.04	0.39	-3.47551	0.0127317	0.409973	DOWN	YES	GO:0044666,GO:0048188,GO:0051568	IPR007858,IPR037856	PF05186
ENSG00000177685	11	826144	831991	+	known	protein_coding	CRACR2B	calcium release activated channel regulator 2B [Source:HGNC Symbol;Acc:HGNC:28703]	ENST00000450448,ENST00000525077,ENST00000526531,ENST00000527089,ENST00000527763,ENST00000528315,ENST00000528542,ENST00000528694,ENST00000530183,ENST00000530688,ENST00000530737,ENST00000533803,ENST00000534191,ENST00000534606	1	11	0.03	0.53	0.04	0.72	-3.47551	0.0127317	0.409973	DOWN	YES	GO:0002115,GO:0005509,GO:0005737,GO:0034613,GO:2001256	IPR002048,IPR011992
ENSG00000196242	1	247524677	247536440	-	known	protein_coding	OR2C3	olfactory receptor family 2 subfamily C member 3 [Source:HGNC Symbol;Acc:HGNC:15005]	ENST00000366487,ENST00000641802,ENST00000673193	1	11	0.02	0.1	0.03	0.14	-3.47551	0.0127317	0.409973	DOWN	YES	GO:0004930,GO:0004984,GO:0005886,GO:0016021	IPR000276,IPR000725,IPR017452	PF13853
ENSG00000197360	19	22391019	22532485	-	known	protein_coding	ZNF98	zinc finger protein 98 [Source:HGNC Symbol;Acc:HGNC:13174]	ENST00000357774,ENST00000593657,ENST00000593802,ENST00000599879,ENST00000601553	1	11	0.02	0.26	0.03	0.35	-3.47551	0.0127317	0.409973	DOWN	YES	GO:0003677,GO:0005634,GO:0006357,GO:0046872	IPR001909,IPR013087,IPR036051,IPR036236	PF00096,PF01352
ENSG00000226174	14	105398538	105450106	+	known	protein_coding	TEX22	testis expressed 22 [Source:HGNC Symbol;Acc:HGNC:40026]	ENST00000451127,ENST00000548638	11	1	0.73	0.02	1.05	0.02	3.44336	0.0127317	0.409973	UP	YES	GO:0001669
ENSG00000227220	6	131950946	132077393	+	known	lncRNA	AL133346.1	novel transcript	ENST00000435287	1	11	0.13	1.5	0.18	2.03	-3.47551	0.0127317	0.409973	DOWN	YES
ENSG00000270184	16	85784382	85787617	+	known	lncRNA	AC018695.4	novel transcript, antisense to COX4NB	ENST00000602706	1	11	0.08	0.92	0.11	1.25	-3.47551	0.0127317	0.409973	DOWN	YES
ENSG00000275340	3	13933056	13937477	+	known	transcribed_unprocessed_pseudogene	FGD5P1	FYVE, RhoGEF and PH domain containing 5 pseudogene 1 [Source:HGNC Symbol;Acc:HGNC:44498]	ENST00000611158,ENST00000614866	1	11	0.01	0.17	0.02	0.24	-3.47551	0.0127317	0.409973	DOWN	YES
ENSG00000279718	21	9364467	9365225	-	known	processed_pseudogene	SNX18P12	sorting nexin 18 pseudogene 12 [Source:HGNC Symbol;Acc:HGNC:39620]	ENST00000624821	1	11	0.07	0.81	0.1	1.1	-3.47551	0.0127317	0.409973	DOWN	YES
ENSG00000124225	20	57648392	57711536	-	known	protein_coding	PMEPA1	prostate transmembrane protein, androgen induced 1 [Source:HGNC Symbol;Acc:HGNC:14107]	ENST00000265626,ENST00000341744,ENST00000347215,ENST00000395814,ENST00000395816,ENST00000395819,ENST00000414037,ENST00000472841	753	369	11.28	7.49	16.18	10.17	1.01295	0.0129134	0.413169	UP	YES	GO:0000139,GO:0005886,GO:0010008,GO:0010991,GO:0016021,GO:0030512,GO:0030521,GO:0031901,GO:0043231,GO:0050699,GO:0060394,GO:0070412	IPR039122
ENSG00000074211	4	6320578	6563600	-	known	protein_coding	PPP2R2C	protein phosphatase 2 regulatory subunit Bgamma [Source:HGNC Symbol;Acc:HGNC:9306]	ENST00000314348,ENST00000335585,ENST00000382599,ENST00000506140,ENST00000507028,ENST00000507294,ENST00000509917,ENST00000513943,ENST00000515571	272	546	3.68	8.22	5.28	11.16	-1.02137	0.0129202	0.413169	DOWN	YES	GO:0000159,GO:0000278,GO:0005829,GO:0019888,GO:0070262	IPR000009,IPR001680,IPR015943,IPR018067,IPR036322
ENSG00000113248	5	141245395	141249365	+	known	protein_coding	PCDHB15	protocadherin beta 15 [Source:HGNC Symbol;Acc:HGNC:8686]	ENST00000231173,ENST00000623671	13	38	0.14	0.53	0.2	0.71	-1.56356	0.0129275	0.413169	DOWN	YES	GO:0005509,GO:0005887,GO:0007155,GO:0007156,GO:0007399,GO:0032391	IPR002126,IPR013164,IPR015919,IPR020894,IPR030733,IPR032455	PF00028,PF08266,PF16492
ENSG00000215386	21	15928296	16645467	+	known	lncRNA	MIR99AHG	mir-99a-let-7c cluster host gene [Source:HGNC Symbol;Acc:HGNC:1274]	ENST00000400178,ENST00000413645,ENST00000418813,ENST00000419952,ENST00000428669,ENST00000435697,ENST00000441820,ENST00000445461,ENST00000453910,ENST00000456342,ENST00000602323,ENST00000602339,ENST00000602505,ENST00000602580,ENST00000602620,ENST00000602659,ENST00000602892,ENST00000602901,ENST00000602935,ENST00000619222,ENST00000635845,ENST00000652811,ENST00000652938,ENST00000653129,ENST00000653518…	38	13	2.62	0.49	3.76	0.66	1.53141	0.0129275	0.413169	UP	YES
ENSG00000125965	20	35433347	35454746	-	known	protein_coding	GDF5	growth differentiation factor 5 [Source:HGNC Symbol;Acc:HGNC:4220]	ENST00000374369,ENST00000374372	6	23	0.11	0.45	0.16	0.62	-1.95467	0.0129738	0.413169	DOWN	YES	GO:0005125,GO:0005160,GO:0005576,GO:0005615,GO:0005886,GO:0007179,GO:0007267,GO:0008083,GO:0009612,GO:0010862,GO:0030326,GO:0030509,GO:0030513,GO:0032331,GO:0032332,GO:0035136,GO:0035137,GO:0036122,GO:0040014,GO:0042802,GO:0042981,GO:0043408,GO:0043524,GO:0043932,GO:0045666,GO:0048468,GO:0050680,GO:0060390,GO:0060395,GO:0060591,GO:2001054	IPR001111,IPR001839,IPR015615,IPR017948,IPR029034	PF00019,PF00688
ENSG00000178175	5	72439903	72507410	-	known	protein_coding	ZNF366	zinc finger protein 366 [Source:HGNC Symbol;Acc:HGNC:18316]	ENST00000318442,ENST00000414109,ENST00000514477	6	23	0.04	0.29	0.06	0.39	-1.95467	0.0129738	0.413169	DOWN	YES	GO:0000122,GO:0003677,GO:0003714,GO:0005634,GO:0030331,GO:0033147,GO:0043627,GO:0046872	IPR013087,IPR036236	PF00096
ENSG00000198555	16	33976039	33987630	+	known	unprocessed_pseudogene	AC133561.1	solute carrier family 6 (neurotransmitter transporter, creatine), member 8 (SLC6A8) pseudogene	ENST00000568600	6	23	0.11	0.45	0.16	0.61	-1.95467	0.0129738	0.413169	DOWN	YES
ENSG00000217648	6	143342246	143343383	+	known	processed_pseudogene	AL136116.3	pseudogene similar to presenilin associated, rhomboid-like PARL	ENST00000402907	23	6	0.98	0.27	1.41	0.37	1.92252	0.0129738	0.413169	UP	YES
ENSG00000280332	19	16356329	16358327	-	known	TEC	AC020917.4	TEC	ENST00000623994	6	23	0.14	0.55	0.19	0.74	-1.95467	0.0129738	0.413169	DOWN	YES
ENSG00000285258	3	63864557	64003462	+	known	protein_coding	ATXN7	ataxin 7 [Source:HGNC Symbol;Acc:HGNC:10560]	ENST00000295900,ENST00000474112,ENST00000474513	96	201	0.59	1.3	0.84	1.76	-1.08216	0.013083	0.416118	DOWN	YES	GO:0000226,GO:0005634,GO:0005654,GO:0005730,GO:0005829,GO:0006997,GO:0007601,GO:0015630,GO:0016363,GO:0016578,GO:0016579	IPR013243,IPR030706	PF08313
ENSG00000242539	3	179396961	179399191	+	known	lncRNA	AC007620.2	novel transcript	ENST00000495081,ENST00000598857,ENST00000600539	14	40	1.12	3.36	1.6	4.56	-1.53065	0.0131376	0.417389	DOWN	YES
ENSG00000116833	1	200027614	200177420	+	known	protein_coding	NR5A2	nuclear receptor subfamily 5 group A member 2 [Source:HGNC Symbol;Acc:HGNC:7984]	ENST00000236914,ENST00000367357,ENST00000367362,ENST00000447034,ENST00000474307,ENST00000544748	15	42	0.15	0.39	0.21	0.54	-1.5015	0.0133127	0.422483	DOWN	YES	GO:0000790,GO:0000976,GO:0000978,GO:0000980,GO:0000981,GO:0001228,GO:0003677,GO:0003682,GO:0003700,GO:0003707,GO:0004879,GO:0005543,GO:0005634,GO:0005654,GO:0005737,GO:0006355,GO:0006367,GO:0008206,GO:0008270,GO:0009755,GO:0009792,GO:0009888,GO:0030855,GO:0042127,GO:0042592,GO:0042632,GO:0043565,GO:0044212,GO:0045070,GO:0045893,GO:0045944,GO:0061113,GO:0090575,GO:0097720,GO:1990830	IPR000536,IPR001628,IPR001723,IPR013088,IPR016355,IPR035500	PF00104,PF00105
ENSG00000139318	12	89347235	89352501	-	known	protein_coding	DUSP6	dual specificity phosphatase 6 [Source:HGNC Symbol;Acc:HGNC:3072]	ENST00000279488,ENST00000308385,ENST00000547140,ENST00000547291,ENST00000548755	163	75	2.75	1.22	3.94	1.66	1.10383	0.0133322	0.422632	UP	YES	GO:0000165,GO:0000187,GO:0000188,GO:0004725,GO:0005654,GO:0005737,GO:0005829,GO:0006470,GO:0008138,GO:0014070,GO:0017017,GO:0030154,GO:0035335,GO:0042493,GO:0043065,GO:0051409,GO:0060420,GO:0070373,GO:0070848	IPR000340,IPR000387,IPR001763,IPR008343,IPR020422,IPR029021,IPR036873	PF00581,PF00782
ENSG00000111181	12	190077	214570	-	known	protein_coding	SLC6A12	solute carrier family 6 member 12 [Source:HGNC Symbol;Acc:HGNC:11045]	ENST00000359674,ENST00000397296,ENST00000424061,ENST00000535347,ENST00000535498,ENST00000536116,ENST00000536824,ENST00000537793,ENST00000537826,ENST00000538272,ENST00000538424,ENST00000538580,ENST00000540094,ENST00000542825,ENST00000544782,ENST00000545058	3	16	0.05	0.66	0.07	0.9	-2.43111	0.0134356	0.423555	DOWN	YES	GO:0005332,GO:0005886,GO:0005887,GO:0006865,GO:0015171,GO:0016021,GO:0042165,GO:0043005	IPR000175,IPR002983,IPR037272	PF00209
ENSG00000165091	9	72521608	72838291	+	known	protein_coding	TMC1	transmembrane channel like 1 [Source:HGNC Symbol;Acc:HGNC:16513]	ENST00000297784,ENST00000340019,ENST00000469455,ENST00000486417,ENST00000492418,ENST00000497073,ENST00000643676,ENST00000644967,ENST00000645053,ENST00000645208,ENST00000645773,ENST00000645787,ENST00000646244,ENST00000646619,ENST00000650689,ENST00000651183,ENST00000651743	3	16	0.06	0.42	0.09	0.57	-2.43111	0.0134356	0.423555	DOWN	YES	GO:0005216,GO:0005245,GO:0005887,GO:0008381,GO:0009897,GO:0032426,GO:0050910,GO:0060005,GO:0060117,GO:1903169	IPR012496,IPR038900	PF07810
ENSG00000282885	14	49861176	49864326	-	known	lncRNA	AL627171.4	novel transcript	ENST00000634923,ENST00000635177,ENST00000655317,ENST00000659240,ENST00000668702	16	3	0.53	0.13	0.76	0.18	2.39896	0.0134356	0.423555	UP	YES
ENSG00000255150	12	104303739	104305205	+	known	protein_coding	EID3	EP300 interacting inhibitor of differentiation 3 [Source:HGNC Symbol;Acc:HGNC:32961]	ENST00000527879	66	143	2.1	4.78	3.01	6.49	-1.13155	0.0134686	0.424127	DOWN	YES	GO:0000781,GO:0005634,GO:0005654,GO:0005730,GO:0005737,GO:0006281,GO:0006310,GO:0030915,GO:2001022	IPR014854,IPR027786,IPR029225	PF08743,PF15412
ENSG00000133739	8	85107215	85146080	+	known	protein_coding	LRRCC1	leucine rich repeat and coiled-coil centrosomal protein 1 [Source:HGNC Symbol;Acc:HGNC:29373]	ENST00000360375,ENST00000414626,ENST00000517875,ENST00000522567,ENST00000522770,ENST00000523669	146	298	1.8	4.12	2.58	5.59	-1.04542	0.0135189	0.425241	DOWN	YES	GO:0005737,GO:0005813,GO:0005814,GO:0007049,GO:0051301	IPR001611,IPR025875,IPR032675	PF12799
ENSG00000169271	5	54455699	54456377	+	known	protein_coding	HSPB3	heat shock protein family B (small) member 3 [Source:HGNC Symbol;Acc:HGNC:5248]	ENST00000302005	214	432	17.36	37.01	24.9	50.23	-1.0295	0.0135495	0.425736	DOWN	YES	GO:0005634,GO:0005737,GO:0006986	IPR001436,IPR002068,IPR008978,IPR033894	PF00011
ENSG00000215788	1	6460786	6466195	-	known	protein_coding	TNFRSF25	TNF receptor superfamily member 25 [Source:HGNC Symbol;Acc:HGNC:11910]	ENST00000348333,ENST00000351748,ENST00000351959,ENST00000356876,ENST00000377782,ENST00000414040,ENST00000453260,ENST00000453341,ENST00000461703,ENST00000469691,ENST00000473343,ENST00000475730,ENST00000480393,ENST00000481401,ENST00000485036,ENST00000502588,ENST00000502730,ENST00000510563,ENST00000513135,ENST00000515145,ENST00000647810	18	48	0.75	1.17	1.08	1.59	-1.43111	0.0136803	0.42843	DOWN	YES	GO:0005031,GO:0005576,GO:0005829,GO:0005886,GO:0005887,GO:0006915,GO:0007165,GO:0007166,GO:0033209,GO:0038023,GO:0042981,GO:0097190	IPR000488,IPR001368,IPR011029,IPR022329,IPR034050	PF00020,PF00531
ENSG00000036448	8	2045046	2165552	+	known	protein_coding	MYOM2	myomesin 2 [Source:HGNC Symbol;Acc:HGNC:7614]	ENST00000262113,ENST00000517520,ENST00000518203,ENST00000518513,ENST00000518803,ENST00000519372,ENST00000519518,ENST00000519631,ENST00000520072,ENST00000520298,ENST00000520779,ENST00000523438,ENST00000523443,ENST00000612167,ENST00000621894	7	25	0.33	1.37	0.48	1.86	-1.85258	0.0137348	0.429663	DOWN	YES	GO:0002074,GO:0005739,GO:0005865,GO:0006936,GO:0008307,GO:0019900,GO:0030017,GO:0030018,GO:0030240,GO:0030241,GO:0031430,GO:0032982,GO:0045214,GO:0048739,GO:0051015,GO:0051371,GO:0055003,GO:0055008,GO:0071688	IPR003598,IPR003599,IPR003961,IPR007110,IPR013098,IPR013783,IPR036116,IPR036179	PF00041,PF07679
ENSG00000204442	13	107163510	107867496	-	known	protein_coding	FAM155A	family with sequence similarity 155 member A [Source:HGNC Symbol;Acc:HGNC:33877]	ENST00000375915	52	20	0.24	0.1	0.34	0.13	1.36244	0.0138312	0.432207	UP	YES	GO:0005886,GO:0016021,GO:0098703	IPR029604
ENSG00000196358	9	132161676	132244526	+	known	protein_coding	NTNG2	netrin G2 [Source:HGNC Symbol;Acc:HGNC:14288]	ENST00000372179,ENST00000393229,ENST00000483055,ENST00000490694	21	54	0.19	0.76	0.28	1.03	-1.37864	0.0138865	0.433159	DOWN	YES	GO:0005576,GO:0005829,GO:0005886,GO:0007409,GO:0008045,GO:0009887,GO:0009888,GO:0030424,GO:0045171,GO:0046658,GO:0050804,GO:0090543,GO:0098685,GO:0098698,GO:0098978,GO:0099029,GO:0099560,GO:1905606	IPR000742,IPR002049,IPR008211,IPR013032,IPR038684	PF00053,PF00055
[truncated: 480 more rows]
