# Supplementary material for: Impact of SETD8/KMT5A overexpression on hepatocellular carcinoma progression and prognosis
Source: PLoS One. 2026 Apr 13;21(4):e0337503. doi: 10.1371/journal.pone.0337503 (PMC13075679; doi:10.1371/journal.pone.0337503)
Supplement: S4 Table — This table lists the GO term identified from the DEGs between siSETD8-treated (sample1−2) and siEGFP-treated (sample2−1) SNU475. (XLSX) [file pone.0337503.s004.xlsx]

## Sheet: Significant
ID	Description	Enriched:sample2-1 versus sample1-2:Category	Enriched:sample2-1 versus sample1-2:Term	Enriched:sample2-1 versus sample1-2:P	Enriched:sample2-1 versus sample1-2:NumDEG	Enriched:sample2-1 versus sample1-2:NumGENE	Enriched:sample2-1 versus sample1-2:MemDEG	Enriched:sample2-1 versus sample1-2:MemGENE
GO:0000038	P:very long-chain fatty acid metabolic process	BP	very long-chain fatty acid metabolic process	0.015812	3	13	ENSG00000113396,ENSG00000186115,ENSG00000186204	ENSG00000060971,ENSG00000083807,ENSG00000103740,ENSG00000113396,ENSG00000119673,ENSG00000133835,ENSG00000161533,ENSG00000164751,ENSG00000173208,ENSG00000177465,ENSG00000184227,ENSG00000186115,ENSG00000186204
GO:0000183	P:chromatin silencing at rDNA	BP	chromatin silencing at rDNA	0.000596063	6	37	ENSG00000197409,ENSG00000203811,ENSG00000203852,ENSG00000270882,ENSG00000274750,ENSG00000278828	ENSG00000068903,ENSG00000076108,ENSG00000096717,ENSG00000101945,ENSG00000132275,ENSG00000132475,ENSG00000134046,ENSG00000153147,ENSG00000158406,ENSG00000163041,ENSG00000178409,ENSG00000183598,ENSG00000197061,ENSG00000197153,ENSG00000197238,ENSG00000197409,ENSG00000197837,ENSG00000203811,ENSG00000203852,ENSG00000270276,ENSG00000270882,ENSG00000273542,ENSG00000273983,ENSG00000274618,ENSG00000274750…
GO:0000228	C:nuclear chromosome	CC	nuclear chromosome	0.0237262	5	47	ENSG00000149948,ENSG00000197409,ENSG00000270882,ENSG00000274750,ENSG00000278828	ENSG00000051180,ENSG00000057468,ENSG00000073584,ENSG00000089685,ENSG00000100296,ENSG00000107290,ENSG00000113648,ENSG00000123737,ENSG00000132436,ENSG00000132475,ENSG00000136824,ENSG00000147099,ENSG00000149948,ENSG00000153187,ENSG00000158406,ENSG00000163041,ENSG00000163939,ENSG00000164190,ENSG00000164808,ENSG00000166848,ENSG00000177606,ENSG00000179456,ENSG00000197061,ENSG00000197153,ENSG00000197238…
GO:0000290	P:deadenylation-dependent decapping of nuclear-transcribed mRNA	BP	deadenylation-dependent decapping of nuclear-transcribed mRNA	1	0	10		ENSG00000110063,ENSG00000151014,ENSG00000151065,ENSG00000152520,ENSG00000166889,ENSG00000172795,ENSG00000175324,ENSG00000198791,ENSG00000229474,ENSG00000272886
GO:0000786	C:nucleosome	CC	nucleosome	0.0136552	7	98	ENSG00000140632,ENSG00000197409,ENSG00000203811,ENSG00000203852,ENSG00000270882,ENSG00000274750,ENSG00000278828	ENSG00000063176,ENSG00000083168,ENSG00000099284,ENSG00000100485,ENSG00000101812,ENSG00000105968,ENSG00000113648,ENSG00000115163,ENSG00000115904,ENSG00000118245,ENSG00000122304,ENSG00000123569,ENSG00000124575,ENSG00000124610,ENSG00000124635,ENSG00000127483,ENSG00000132475,ENSG00000133302,ENSG00000140632,ENSG00000146047,ENSG00000146414,ENSG00000156650,ENSG00000158373,ENSG00000158406,ENSG00000163041…
GO:0000788	C:nuclear nucleosome	CC	nuclear nucleosome	0.0106273	4	40	ENSG00000197409,ENSG00000270882,ENSG00000274750,ENSG00000278828	ENSG00000115163,ENSG00000118245,ENSG00000132475,ENSG00000137265,ENSG00000146047,ENSG00000158406,ENSG00000163041,ENSG00000168148,ENSG00000168298,ENSG00000178279,ENSG00000181218,ENSG00000196199,ENSG00000197061,ENSG00000197153,ENSG00000197238,ENSG00000197409,ENSG00000197837,ENSG00000268799,ENSG00000269466,ENSG00000270276,ENSG00000270882,ENSG00000273542,ENSG00000273983,ENSG00000274183,ENSG00000274618…
GO:0001516	P:prostaglandin biosynthetic process	BP	prostaglandin biosynthetic process	1	0	13		ENSG00000019582,ENSG00000073756,ENSG00000078401,ENSG00000095303,ENSG00000107317,ENSG00000110958,ENSG00000124212,ENSG00000127129,ENSG00000135241,ENSG00000148344,ENSG00000157870,ENSG00000168907,ENSG00000240972
GO:0001518	C:voltage-gated sodium channel complex	CC	voltage-gated sodium channel complex	0.043438	3	14	ENSG00000169432,ENSG00000177098,ENSG00000183873	ENSG00000007314,ENSG00000105711,ENSG00000136531,ENSG00000136546,ENSG00000144285,ENSG00000149575,ENSG00000153253,ENSG00000166257,ENSG00000168356,ENSG00000169432,ENSG00000177098,ENSG00000183873,ENSG00000185313,ENSG00000196876
GO:0001523	P:retinoid metabolic process	BP	retinoid metabolic process	0.0125358	7	62	ENSG00000076716,ENSG00000081479,ENSG00000147257,ENSG00000162496,ENSG00000179399,ENSG00000198074,ENSG00000277494	ENSG00000063660,ENSG00000072042,ENSG00000076716,ENSG00000081479,ENSG00000084674,ENSG00000085662,ENSG00000102076,ENSG00000106538,ENSG00000110244,ENSG00000110245,ENSG00000114113,ENSG00000114115,ENSG00000115884,ENSG00000116745,ENSG00000118137,ENSG00000118271,ENSG00000121039,ENSG00000121207,ENSG00000123384,ENSG00000124145,ENSG00000128617,ENSG00000130203,ENSG00000135437,ENSG00000135697,ENSG00000137392…
GO:0001525	P:angiogenesis	BP	angiogenesis	0.00253909	22	232	ENSG00000021645,ENSG00000066056,ENSG00000066468,ENSG00000078098,ENSG00000101280,ENSG00000120156,ENSG00000120708,ENSG00000125968,ENSG00000135636,ENSG00000136999,ENSG00000139567,ENSG00000144810,ENSG00000150630,ENSG00000154928,ENSG00000164107,ENSG00000164867,ENSG00000166825,ENSG00000171951,ENSG00000173376,ENSG00000205336,ENSG00000249751,ENSG00000265107	ENSG00000001631,ENSG00000004399,ENSG00000005108,ENSG00000006327,ENSG00000007952,ENSG00000021645,ENSG00000025708,ENSG00000027869,ENSG00000050767,ENSG00000054598,ENSG00000064989,ENSG00000066056,ENSG00000066468,ENSG00000069667,ENSG00000070193,ENSG00000071246,ENSG00000073756,ENSG00000074842,ENSG00000076706,ENSG00000077782,ENSG00000078098,ENSG00000079337,ENSG00000079385,ENSG00000081052,ENSG00000087245…
GO:0001527	C:microfibril	CC	microfibril	0.00825551	3	9	ENSG00000117122,ENSG00000138829,ENSG00000166482	ENSG00000049323,ENSG00000117122,ENSG00000138829,ENSG00000140259,ENSG00000142303,ENSG00000166147,ENSG00000166482,ENSG00000187720,ENSG00000197614
GO:0001530	F:lipopolysaccharide binding	MF	lipopolysaccharide binding	0.033117	4	37	ENSG00000013725,ENSG00000174175,ENSG00000187908,ENSG00000255690	ENSG00000012223,ENSG00000013725,ENSG00000073060,ENSG00000089041,ENSG00000095970,ENSG00000101425,ENSG00000113360,ENSG00000122852,ENSG00000124635,ENSG00000129084,ENSG00000129988,ENSG00000131050,ENSG00000132485,ENSG00000133661,ENSG00000136869,ENSG00000137462,ENSG00000144381,ENSG00000154589,ENSG00000159377,ENSG00000159674,ENSG00000164047,ENSG00000165799,ENSG00000169397,ENSG00000169403,ENSG00000170458…
GO:0001569	P:branching involved in blood vessel morphogenesis	BP	branching involved in blood vessel morphogenesis	1	0	28		ENSG00000004399,ENSG00000078401,ENSG00000099250,ENSG00000100968,ENSG00000101109,ENSG00000106991,ENSG00000107831,ENSG00000112658,ENSG00000112715,ENSG00000115170,ENSG00000120063,ENSG00000128917,ENSG00000138795,ENSG00000145423,ENSG00000151617,ENSG00000162775,ENSG00000163501,ENSG00000163513,ENSG00000164532,ENSG00000164690,ENSG00000168036,ENSG00000168505,ENSG00000170381,ENSG00000176692,ENSG00000187498…
GO:0001657	P:ureteric bud development	BP	ureteric bud development	0.00949283	6	36	ENSG00000066468,ENSG00000103449,ENSG00000119888,ENSG00000145147,ENSG00000164056,ENSG00000165731	ENSG00000006016,ENSG00000054598,ENSG00000066468,ENSG00000077092,ENSG00000077782,ENSG00000081181,ENSG00000101144,ENSG00000101665,ENSG00000103449,ENSG00000104332,ENSG00000112246,ENSG00000113658,ENSG00000115884,ENSG00000118526,ENSG00000119888,ENSG00000121691,ENSG00000124145,ENSG00000125378,ENSG00000126778,ENSG00000131759,ENSG00000135414,ENSG00000137834,ENSG00000143867,ENSG00000145147,ENSG00000147869…
GO:0001706	P:endoderm formation	BP	endoderm formation	0.0461596	2	8	ENSG00000107984,ENSG00000163508	ENSG00000107984,ENSG00000163508,ENSG00000164532,ENSG00000164736,ENSG00000171056,ENSG00000175387,ENSG00000183691,ENSG00000273706
GO:0001714	P:endodermal cell fate specification	BP	endodermal cell fate specification	0.0200241	2	5	ENSG00000163508,ENSG00000181449	ENSG00000111704,ENSG00000163508,ENSG00000181449,ENSG00000204531,ENSG00000275410
GO:0001771	P:immunological synapse formation	BP	immunological synapse formation	0.000840776	4	11	ENSG00000013725,ENSG00000107099,ENSG00000134516,ENSG00000154928	ENSG00000013725,ENSG00000071051,ENSG00000075711,ENSG00000107099,ENSG00000110651,ENSG00000134516,ENSG00000137077,ENSG00000147065,ENSG00000154928,ENSG00000172724,ENSG00000180644
GO:0001775	P:cell activation	BP	cell activation	0.00606436	3	10	ENSG00000017427,ENSG00000174125,ENSG00000272398	ENSG00000017427,ENSG00000102265,ENSG00000126233,ENSG00000134853,ENSG00000137462,ENSG00000174125,ENSG00000174130,ENSG00000197461,ENSG00000272398,ENSG00000277632
GO:0001816	P:cytokine production	BP	cytokine production	0.0359247	4	27	ENSG00000123454,ENSG00000131196,ENSG00000143546,ENSG00000163220	ENSG00000010610,ENSG00000049768,ENSG00000072736,ENSG00000074966,ENSG00000100968,ENSG00000101096,ENSG00000102908,ENSG00000105851,ENSG00000107798,ENSG00000108773,ENSG00000113263,ENSG00000123454,ENSG00000131196,ENSG00000143546,ENSG00000150637,ENSG00000153246,ENSG00000156127,ENSG00000163220,ENSG00000169403,ENSG00000170323,ENSG00000171608,ENSG00000172575,ENSG00000176953,ENSG00000178573,ENSG00000198001…
GO:0001829	P:trophectodermal cell differentiation	BP	trophectodermal cell differentiation	0.120244	2	13	ENSG00000163508,ENSG00000165556	ENSG00000088038,ENSG00000111596,ENSG00000112578,ENSG00000112658,ENSG00000113196,ENSG00000151962,ENSG00000163508,ENSG00000165556,ENSG00000171223,ENSG00000171476,ENSG00000172845,ENSG00000196839,ENSG00000198730
GO:0001878	P:response to yeast	BP	response to yeast	0.0467276	2	11	ENSG00000006128,ENSG00000146469	ENSG00000005381,ENSG00000006128,ENSG00000110680,ENSG00000122585,ENSG00000142192,ENSG00000146469,ENSG00000163661,ENSG00000164047,ENSG00000167193,ENSG00000197561,ENSG00000214274
GO:0001887	P:selenium compound metabolic process	BP	selenium compound metabolic process	0.0303649	2	6	ENSG00000151224,ENSG00000250722	ENSG00000086475,ENSG00000132330,ENSG00000151224,ENSG00000179918,ENSG00000198431,ENSG00000250722
GO:0001895	P:retina homeostasis	BP	retina homeostasis	0.0129056	5	39	ENSG00000132465,ENSG00000162896,ENSG00000196604,ENSG00000211890,ENSG00000211895	ENSG00000012223,ENSG00000062038,ENSG00000070729,ENSG00000075624,ENSG00000090382,ENSG00000091513,ENSG00000095397,ENSG00000101441,ENSG00000106211,ENSG00000111215,ENSG00000112041,ENSG00000116745,ENSG00000117450,ENSG00000129221,ENSG00000132465,ENSG00000134987,ENSG00000139323,ENSG00000140463,ENSG00000142168,ENSG00000159763,ENSG00000160349,ENSG00000160862,ENSG00000162078,ENSG00000162896,ENSG00000163631…
GO:0001937	P:negative regulation of endothelial cell proliferation	BP	negative regulation of endothelial cell proliferation	0.0028265	6	32	ENSG00000000005,ENSG00000102760,ENSG00000137573,ENSG00000139567,ENSG00000158125,ENSG00000171951	ENSG00000000005,ENSG00000001631,ENSG00000071246,ENSG00000091583,ENSG00000102760,ENSG00000105971,ENSG00000105974,ENSG00000106799,ENSG00000106991,ENSG00000113140,ENSG00000115415,ENSG00000130203,ENSG00000130770,ENSG00000136110,ENSG00000137573,ENSG00000137801,ENSG00000139567,ENSG00000152234,ENSG00000152661,ENSG00000157017,ENSG00000158125,ENSG00000164022,ENSG00000168874,ENSG00000171951,ENSG00000172179…
GO:0001938	P:positive regulation of endothelial cell proliferation	BP	positive regulation of endothelial cell proliferation	0.0243269	8	73	ENSG00000037280,ENSG00000100311,ENSG00000120156,ENSG00000135636,ENSG00000139567,ENSG00000146469,ENSG00000150630,ENSG00000171951	ENSG00000006606,ENSG00000037280,ENSG00000051523,ENSG00000074842,ENSG00000096717,ENSG00000099250,ENSG00000100311,ENSG00000100644,ENSG00000101445,ENSG00000105287,ENSG00000105971,ENSG00000105989,ENSG00000106178,ENSG00000106799,ENSG00000107562,ENSG00000112715,ENSG00000112902,ENSG00000113296,ENSG00000114251,ENSG00000115539,ENSG00000117020,ENSG00000117525,ENSG00000117707,ENSG00000118257,ENSG00000118520…
GO:0001955	P:blood vessel maturation	BP	blood vessel maturation	0.0491089	2	8	ENSG00000139567,ENSG00000175197	ENSG00000087245,ENSG00000104903,ENSG00000122707,ENSG00000132466,ENSG00000139567,ENSG00000170989,ENSG00000175197,ENSG00000179776
GO:0001961	P:positive regulation of cytokine-mediated signaling pathway	BP	positive regulation of cytokine-mediated signaling pathway	0.38713	1	10	ENSG00000145777	ENSG00000007168,ENSG00000019582,ENSG00000104312,ENSG00000104432,ENSG00000145777,ENSG00000166326,ENSG00000167601,ENSG00000169692,ENSG00000183087,ENSG00000204310
GO:0001964	P:startle response	BP	startle response	0.0149278	3	12	ENSG00000109738,ENSG00000111262,ENSG00000183117	ENSG00000105464,ENSG00000109738,ENSG00000111262,ENSG00000130751,ENSG00000145888,ENSG00000163794,ENSG00000169057,ENSG00000181195,ENSG00000183117,ENSG00000183454,ENSG00000184564,ENSG00000185345
GO:0001972	F:retinoic acid binding	MF	retinoic acid binding	0.0104476	4	19	ENSG00000188488,ENSG00000241635,ENSG00000242366,ENSG00000243135	ENSG00000003137,ENSG00000095596,ENSG00000121207,ENSG00000131759,ENSG00000143320,ENSG00000164687,ENSG00000166426,ENSG00000184925,ENSG00000185551,ENSG00000186350,ENSG00000186684,ENSG00000187553,ENSG00000188488,ENSG00000197081,ENSG00000241119,ENSG00000241635,ENSG00000242366,ENSG00000243135,ENSG00000244122
GO:0002023	P:reduction of food intake in response to dietary excess	BP	reduction of food intake in response to dietary excess	0.0128164	2	5	ENSG00000130513,ENSG00000132911	ENSG00000071677,ENSG00000130513,ENSG00000132911,ENSG00000178966,ENSG00000187871
GO:0002040	P:sprouting angiogenesis	BP	sprouting angiogenesis	0.0475312	4	28	ENSG00000037280,ENSG00000102755,ENSG00000120156,ENSG00000150630	ENSG00000020181,ENSG00000037280,ENSG00000070495,ENSG00000099250,ENSG00000102755,ENSG00000112715,ENSG00000119630,ENSG00000120156,ENSG00000120899,ENSG00000128052,ENSG00000129173,ENSG00000131477,ENSG00000134013,ENSG00000137801,ENSG00000138795,ENSG00000140945,ENSG00000146374,ENSG00000148400,ENSG00000150630,ENSG00000154124,ENSG00000154188,ENSG00000164283,ENSG00000165197,ENSG00000165891,ENSG00000170381…
GO:0002070	P:epithelial cell maturation	BP	epithelial cell maturation	0.0310931	2	5	ENSG00000082175,ENSG00000138083	ENSG00000082175,ENSG00000115112,ENSG00000138083,ENSG00000152661,ENSG00000163472
GO:0002115	P:store-operated calcium entry	BP	store-operated calcium entry	0.0442598	2	8	ENSG00000130038,ENSG00000177685	ENSG00000109689,ENSG00000130038,ENSG00000156738,ENSG00000160991,ENSG00000167323,ENSG00000175938,ENSG00000177685,ENSG00000276045
GO:0002141	C:stereocilia ankle link	CC	stereocilia ankle link	0.0314539	2	5	ENSG00000006611,ENSG00000186862	ENSG00000006611,ENSG00000042781,ENSG00000095397,ENSG00000164199,ENSG00000186862
GO:0002142	C:stereocilia ankle link complex	CC	stereocilia ankle link complex	0.0434835	2	6	ENSG00000006611,ENSG00000186862	ENSG00000006611,ENSG00000028203,ENSG00000042781,ENSG00000095397,ENSG00000164199,ENSG00000186862
GO:0002162	F:dystroglycan binding	MF	dystroglycan binding	1	0	10		ENSG00000035403,ENSG00000074054,ENSG00000078018,ENSG00000106541,ENSG00000163539,ENSG00000173402,ENSG00000173467,ENSG00000181027,ENSG00000188157,ENSG00000198947
GO:0002175	P:protein localization to paranode region of axon	BP	protein localization to paranode region of axon	0.0171358	2	5	ENSG00000082397,ENSG00000174607	ENSG00000082397,ENSG00000108797,ENSG00000163531,ENSG00000172005,ENSG00000174607
GO:0002237	P:response to molecule of bacterial origin	BP	response to molecule of bacterial origin	0.0373286	2	8	ENSG00000239732,ENSG00000272398	ENSG00000081041,ENSG00000118503,ENSG00000136634,ENSG00000142867,ENSG00000166710,ENSG00000169429,ENSG00000239732,ENSG00000272398
GO:0002377	P:immunoglobulin production	BP	immunoglobulin production	0.0372872	4	91	ENSG00000078596,ENSG00000128590,ENSG00000211666,ENSG00000278196	ENSG00000078596,ENSG00000110719,ENSG00000128218,ENSG00000128590,ENSG00000149311,ENSG00000167664,ENSG00000168685,ENSG00000169575,ENSG00000198286,ENSG00000211598,ENSG00000211599,ENSG00000211611,ENSG00000211623,ENSG00000211625,ENSG00000211632,ENSG00000211637,ENSG00000211638,ENSG00000211639,ENSG00000211640,ENSG00000211642,ENSG00000211643,ENSG00000211644,ENSG00000211648,ENSG00000211649,ENSG00000211650…
GO:0002438	P:acute inflammatory response to antigenic stimulus	BP	acute inflammatory response to antigenic stimulus	0.000916335	3	7	ENSG00000013725,ENSG00000139574,ENSG00000180871	ENSG00000013725,ENSG00000090339,ENSG00000112038,ENSG00000117601,ENSG00000139574,ENSG00000180871,ENSG00000197561
GO:0002548	P:monocyte chemotaxis	BP	monocyte chemotaxis	0.00572143	5	42	ENSG00000100311,ENSG00000102755,ENSG00000108700,ENSG00000136244,ENSG00000160712	ENSG00000006210,ENSG00000006606,ENSG00000100311,ENSG00000102755,ENSG00000102962,ENSG00000102970,ENSG00000105372,ENSG00000106178,ENSG00000108688,ENSG00000108691,ENSG00000108700,ENSG00000108702,ENSG00000110680,ENSG00000115009,ENSG00000120659,ENSG00000121807,ENSG00000131142,ENSG00000131981,ENSG00000135046,ENSG00000136244,ENSG00000137077,ENSG00000141655,ENSG00000143184,ENSG00000143185,ENSG00000151490…
GO:0002576	P:platelet degranulation	BP	platelet degranulation	0.0244794	11	122	ENSG00000017427,ENSG00000100311,ENSG00000110799,ENSG00000112419,ENSG00000145685,ENSG00000149131,ENSG00000150630,ENSG00000169851,ENSG00000174175,ENSG00000197249,ENSG00000250722	ENSG00000005893,ENSG00000005961,ENSG00000010278,ENSG00000017427,ENSG00000019991,ENSG00000035403,ENSG00000041353,ENSG00000055955,ENSG00000071127,ENSG00000072080,ENSG00000072110,ENSG00000076944,ENSG00000077522,ENSG00000084234,ENSG00000091513,ENSG00000091583,ENSG00000092969,ENSG00000096070,ENSG00000100234,ENSG00000100311,ENSG00000100568,ENSG00000100665,ENSG00000102265,ENSG00000102316,ENSG00000102362…
GO:0002741	P:positive regulation of cytokine secretion involved in immune response	BP	positive regulation of cytokine secretion involved in immune response	1	0	9		ENSG00000065427,ENSG00000102882,ENSG00000112062,ENSG00000114251,ENSG00000121236,ENSG00000156515,ENSG00000157873,ENSG00000164251,ENSG00000186146
GO:0002768	P:immune response-regulating cell surface receptor signaling pathway	BP	immune response-regulating cell surface receptor signaling pathway	0.028202	2	6	ENSG00000171049,ENSG00000272398	ENSG00000000938,ENSG00000101017,ENSG00000171049,ENSG00000186265,ENSG00000254087,ENSG00000272398
GO:0003016	P:respiratory system process	BP	respiratory system process	0.0124231	3	11	ENSG00000037280,ENSG00000106004,ENSG00000125878	ENSG00000037280,ENSG00000105649,ENSG00000106004,ENSG00000125878,ENSG00000147050,ENSG00000171551,ENSG00000182636,ENSG00000183287,ENSG00000184916,ENSG00000196182,ENSG00000197894
GO:0003091	P:renal water homeostasis	BP	renal water homeostasis	0.00516236	6	34	ENSG00000078295,ENSG00000116039,ENSG00000126895,ENSG00000167306,ENSG00000186115,ENSG00000186204	ENSG00000005249,ENSG00000008196,ENSG00000072062,ENSG00000078295,ENSG00000085662,ENSG00000087460,ENSG00000101200,ENSG00000103769,ENSG00000107560,ENSG00000108946,ENSG00000109501,ENSG00000114302,ENSG00000116039,ENSG00000121281,ENSG00000126895,ENSG00000129467,ENSG00000138031,ENSG00000142875,ENSG00000155897,ENSG00000162104,ENSG00000164742,ENSG00000165059,ENSG00000165272,ENSG00000167306,ENSG00000167580…
GO:0003094	P:glomerular filtration	BP	glomerular filtration	0.000742141	4	11	ENSG00000132465,ENSG00000137573,ENSG00000211890,ENSG00000211895	ENSG00000069122,ENSG00000076706,ENSG00000132465,ENSG00000137573,ENSG00000157483,ENSG00000174059,ENSG00000196236,ENSG00000196562,ENSG00000211890,ENSG00000211895,ENSG00000239951
GO:0003184	P:pulmonary valve morphogenesis	BP	pulmonary valve morphogenesis	0.0434477	3	15	ENSG00000131196,ENSG00000145147,ENSG00000164867	ENSG00000092969,ENSG00000101384,ENSG00000125378,ENSG00000131196,ENSG00000134250,ENSG00000135547,ENSG00000137834,ENSG00000137868,ENSG00000145147,ENSG00000148400,ENSG00000163909,ENSG00000164683,ENSG00000164867,ENSG00000169855,ENSG00000185008
GO:0003203	P:endocardial cushion morphogenesis	BP	endocardial cushion morphogenesis	0.24037	2	18	ENSG00000139567,ENSG00000164867	ENSG00000016082,ENSG00000092969,ENSG00000106991,ENSG00000107779,ENSG00000115170,ENSG00000121068,ENSG00000122691,ENSG00000125398,ENSG00000125845,ENSG00000135679,ENSG00000139567,ENSG00000148400,ENSG00000163909,ENSG00000164532,ENSG00000164683,ENSG00000164867,ENSG00000183691,ENSG00000198625
GO:0003208	P:cardiac ventricle morphogenesis	BP	cardiac ventricle morphogenesis	1	0	9		ENSG00000083307,ENSG00000100644,ENSG00000106991,ENSG00000128917,ENSG00000135547,ENSG00000136574,ENSG00000148400,ENSG00000163909,ENSG00000164683
GO:0003231	P:cardiac ventricle development	BP	cardiac ventricle development	0.0430125	2	7	ENSG00000082482,ENSG00000183873	ENSG00000082482,ENSG00000084073,ENSG00000141052,ENSG00000141449,ENSG00000164983,ENSG00000183873,ENSG00000196531
GO:0003680	F:AT DNA binding	MF	AT DNA binding	0.00732772	3	9	ENSG00000149948,ENSG00000164107,ENSG00000213145	ENSG00000081189,ENSG00000118058,ENSG00000137309,ENSG00000138668,ENSG00000149948,ENSG00000164107,ENSG00000186868,ENSG00000189060,ENSG00000213145
GO:0003796	F:lysozyme activity	MF	lysozyme activity	1	0	9		ENSG00000090382,ENSG00000120563,ENSG00000144214,ENSG00000151033,ENSG00000157093,ENSG00000171478,ENSG00000171489,ENSG00000185674,ENSG00000275722
GO:0003823	F:antigen binding	MF	antigen binding	1.48667e-06	11	103	ENSG00000132465,ENSG00000211666,ENSG00000211677,ENSG00000211679,ENSG00000211890,ENSG00000211891,ENSG00000211893,ENSG00000211895,ENSG00000211896,ENSG00000211899,ENSG00000278196	ENSG00000089692,ENSG00000104974,ENSG00000117090,ENSG00000117091,ENSG00000128322,ENSG00000132465,ENSG00000142748,ENSG00000159674,ENSG00000160339,ENSG00000168685,ENSG00000186818,ENSG00000197579,ENSG00000211598,ENSG00000211599,ENSG00000211640,ENSG00000211644,ENSG00000211648,ENSG00000211651,ENSG00000211652,ENSG00000211653,ENSG00000211658,ENSG00000211659,ENSG00000211660,ENSG00000211662,ENSG00000211663…
GO:0003828	F:alpha-N-acetylneuraminate alpha-2,8-sialyltransferase activity	MF	alpha-N-acetylneuraminate alpha-2,8-sialyltransferase activity	0.000988277	3	5	ENSG00000101638,ENSG00000111728,ENSG00000113532	ENSG00000101638,ENSG00000111728,ENSG00000113532,ENSG00000140557,ENSG00000177511
GO:0003958	F:NADPH-hemoprotein reductase activity	MF	NADPH-hemoprotein reductase activity	0.0351093	2	6	ENSG00000007171,ENSG00000164867	ENSG00000007171,ENSG00000089250,ENSG00000124275,ENSG00000127948,ENSG00000164867,ENSG00000188566
GO:0004022	F:alcohol dehydrogenase (NAD) activity	MF	alcohol dehydrogenase (NAD) activity	0.0108249	2	6	ENSG00000073737,ENSG00000172955	ENSG00000073737,ENSG00000147576,ENSG00000172955,ENSG00000196344,ENSG00000198099,ENSG00000248144
GO:0004114	F:3',5'-cyclic-nucleotide phosphodiesterase activity	MF	3',5'-cyclic-nucleotide phosphodiesterase activity	0.0476242	2	7	ENSG00000112541,ENSG00000128655	ENSG00000112541,ENSG00000113448,ENSG00000128655,ENSG00000138735,ENSG00000152270,ENSG00000156973,ENSG00000160191
GO:0004252	F:serine-type endopeptidase activity	MF	serine-type endopeptidase activity	0.00451298	13	149	ENSG00000052344,ENSG00000078098,ENSG00000141314,ENSG00000142615,ENSG00000149968,ENSG00000166033,ENSG00000167755,ENSG00000169035,ENSG00000169174,ENSG00000196611,ENSG00000204983,ENSG00000205403,ENSG00000253649	ENSG00000005001,ENSG00000005486,ENSG00000007038,ENSG00000009724,ENSG00000010438,ENSG00000012223,ENSG00000019991,ENSG00000052344,ENSG00000057593,ENSG00000078098,ENSG00000085377,ENSG00000087128,ENSG00000087245,ENSG00000088926,ENSG00000092009,ENSG00000095917,ENSG00000099139,ENSG00000100263,ENSG00000100312,ENSG00000100448,ENSG00000100450,ENSG00000100453,ENSG00000100985,ENSG00000101981,ENSG00000102910…
GO:0004322	F:ferroxidase activity	MF	ferroxidase activity	0.0317126	2	9	ENSG00000089472,ENSG00000181333	ENSG00000047457,ENSG00000087086,ENSG00000089472,ENSG00000114395,ENSG00000132446,ENSG00000165060,ENSG00000167996,ENSG00000181333,ENSG00000181867
GO:0004415	F:hyalurononglucosaminidase activity	MF	hyalurononglucosaminidase activity	1	0	8		ENSG00000068001,ENSG00000103888,ENSG00000106302,ENSG00000106304,ENSG00000114378,ENSG00000135048,ENSG00000186792,ENSG00000198408
GO:0004601	F:peroxidase activity	MF	peroxidase activity	0.0114406	4	24	ENSG00000116157,ENSG00000130508,ENSG00000140279,ENSG00000176153	ENSG00000005381,ENSG00000073756,ENSG00000074706,ENSG00000095303,ENSG00000115705,ENSG00000116157,ENSG00000117450,ENSG00000117592,ENSG00000121053,ENSG00000126432,ENSG00000129235,ENSG00000130508,ENSG00000137857,ENSG00000140279,ENSG00000147485,ENSG00000161544,ENSG00000164294,ENSG00000167419,ENSG00000167468,ENSG00000176153,ENSG00000198704,ENSG00000211445,ENSG00000224586,ENSG00000233276
GO:0004714	F:transmembrane receptor protein tyrosine kinase activity	MF	transmembrane receptor protein tyrosine kinase activity	0.00793404	8	52	ENSG00000037280,ENSG00000066056,ENSG00000066468,ENSG00000102755,ENSG00000120156,ENSG00000154928,ENSG00000165731,ENSG00000182578	ENSG00000027644,ENSG00000030304,ENSG00000037280,ENSG00000044524,ENSG00000047936,ENSG00000062524,ENSG00000065361,ENSG00000066056,ENSG00000066468,ENSG00000068078,ENSG00000070886,ENSG00000077782,ENSG00000080224,ENSG00000092445,ENSG00000102755,ENSG00000105976,ENSG00000113721,ENSG00000116106,ENSG00000120156,ENSG00000122025,ENSG00000128052,ENSG00000133216,ENSG00000134853,ENSG00000135333,ENSG00000140443…
GO:0004720	F:protein-lysine 6-oxidase activity	MF	protein-lysine 6-oxidase activity	0.0234613	2	5	ENSG00000113083,ENSG00000129038	ENSG00000113083,ENSG00000115318,ENSG00000129038,ENSG00000134013,ENSG00000138131
GO:0004745	F:retinol dehydrogenase activity	MF	retinol dehydrogenase activity	0.00579886	4	20	ENSG00000073737,ENSG00000162496,ENSG00000170786,ENSG00000172955	ENSG00000025423,ENSG00000072042,ENSG00000073737,ENSG00000080511,ENSG00000121039,ENSG00000125845,ENSG00000135437,ENSG00000139547,ENSG00000139988,ENSG00000162496,ENSG00000170426,ENSG00000170786,ENSG00000172955,ENSG00000184544,ENSG00000187758,ENSG00000196139,ENSG00000196344,ENSG00000196616,ENSG00000198099,ENSG00000248144
GO:0004865	F:protein serine/threonine phosphatase inhibitor activity	MF	protein serine/threonine phosphatase inhibitor activity	0.00674003	3	11	ENSG00000135447,ENSG00000184203,ENSG00000198729	ENSG00000106341,ENSG00000117751,ENSG00000135447,ENSG00000166143,ENSG00000167641,ENSG00000173457,ENSG00000177791,ENSG00000184203,ENSG00000187866,ENSG00000198729,ENSG00000204619
GO:0004867	F:serine-type endopeptidase inhibitor activity	MF	serine-type endopeptidase inhibitor activity	0.00843501	9	92	ENSG00000003436,ENSG00000105825,ENSG00000149131,ENSG00000163536,ENSG00000166396,ENSG00000188488,ENSG00000197249,ENSG00000197632,ENSG00000215018	ENSG00000003436,ENSG00000011201,ENSG00000021355,ENSG00000055955,ENSG00000055957,ENSG00000057149,ENSG00000084234,ENSG00000089220,ENSG00000099937,ENSG00000100665,ENSG00000100767,ENSG00000101443,ENSG00000101446,ENSG00000101448,ENSG00000102109,ENSG00000102313,ENSG00000103175,ENSG00000105825,ENSG00000106366,ENSG00000106927,ENSG00000113905,ENSG00000114204,ENSG00000114270,ENSG00000117601,ENSG00000122707…
GO:0004888	F:transmembrane signaling receptor activity	MF	transmembrane signaling receptor activity	0.0272229	12	137	ENSG00000021645,ENSG00000026103,ENSG00000109738,ENSG00000115386,ENSG00000139292,ENSG00000163297,ENSG00000166736,ENSG00000172023,ENSG00000174125,ENSG00000182070,ENSG00000213088,ENSG00000239732	ENSG00000003056,ENSG00000007312,ENSG00000007908,ENSG00000010310,ENSG00000010610,ENSG00000011028,ENSG00000019169,ENSG00000021645,ENSG00000026103,ENSG00000026508,ENSG00000054219,ENSG00000064300,ENSG00000065361,ENSG00000069493,ENSG00000074660,ENSG00000075275,ENSG00000083454,ENSG00000088053,ENSG00000089692,ENSG00000090339,ENSG00000092096,ENSG00000096264,ENSG00000099957,ENSG00000101916,ENSG00000101958…
GO:0005041	F:low-density lipoprotein particle receptor activity	MF	low-density lipoprotein particle receptor activity	0.519395	1	12	ENSG00000161921	ENSG00000010327,ENSG00000070018,ENSG00000123384,ENSG00000130164,ENSG00000135218,ENSG00000136011,ENSG00000137642,ENSG00000147650,ENSG00000147852,ENSG00000157193,ENSG00000161921,ENSG00000197324
GO:0005044	F:scavenger receptor activity	MF	scavenger receptor activity	0.0978327	5	51	ENSG00000013725,ENSG00000109072,ENSG00000161921,ENSG00000187908,ENSG00000205403	ENSG00000010327,ENSG00000013725,ENSG00000019169,ENSG00000038945,ENSG00000073060,ENSG00000073754,ENSG00000074660,ENSG00000099994,ENSG00000108679,ENSG00000109072,ENSG00000110448,ENSG00000111405,ENSG00000115318,ENSG00000116690,ENSG00000123384,ENSG00000129048,ENSG00000134013,ENSG00000135218,ENSG00000136011,ENSG00000136960,ENSG00000137251,ENSG00000137338,ENSG00000137648,ENSG00000137747,ENSG00000138131…
GO:0005179	F:hormone activity	MF	hormone activity	0.00314814	9	98	ENSG00000017427,ENSG00000087494,ENSG00000089199,ENSG00000122641,ENSG00000133116,ENSG00000139269,ENSG00000146469,ENSG00000187094,ENSG00000213030	ENSG00000017427,ENSG00000042832,ENSG00000049247,ENSG00000070031,ENSG00000071677,ENSG00000078401,ENSG00000087494,ENSG00000089199,ENSG00000090534,ENSG00000096395,ENSG00000103260,ENSG00000104818,ENSG00000104826,ENSG00000104827,ENSG00000104899,ENSG00000104918,ENSG00000105697,ENSG00000107014,ENSG00000107018,ENSG00000108849,ENSG00000110680,ENSG00000113739,ENSG00000115138,ENSG00000115263,ENSG00000118271…
GO:0005184	F:neuropeptide hormone activity	MF	neuropeptide hormone activity	0.00446645	4	28	ENSG00000128564,ENSG00000139574,ENSG00000146469,ENSG00000187094	ENSG00000069482,ENSG00000071677,ENSG00000101200,ENSG00000101405,ENSG00000108849,ENSG00000118702,ENSG00000119147,ENSG00000122585,ENSG00000128564,ENSG00000131096,ENSG00000133636,ENSG00000134443,ENSG00000134548,ENSG00000139574,ENSG00000141433,ENSG00000146469,ENSG00000147571,ENSG00000159723,ENSG00000161610,ENSG00000163794,ENSG00000164326,ENSG00000168081,ENSG00000175206,ENSG00000175868,ENSG00000181195…
GO:0005201	F:extracellular matrix structural constituent	MF	extracellular matrix structural constituent	4.41608e-05	16	95	ENSG00000041982,ENSG00000081148,ENSG00000091128,ENSG00000105825,ENSG00000109072,ENSG00000120708,ENSG00000130508,ENSG00000138829,ENSG00000139329,ENSG00000144810,ENSG00000164692,ENSG00000168542,ENSG00000188783,ENSG00000197467,ENSG00000215018,ENSG00000262655	ENSG00000010610,ENSG00000011201,ENSG00000041982,ENSG00000049089,ENSG00000049540,ENSG00000050767,ENSG00000060718,ENSG00000065618,ENSG00000077942,ENSG00000080573,ENSG00000081052,ENSG00000081148,ENSG00000082293,ENSG00000084636,ENSG00000087303,ENSG00000091128,ENSG00000091136,ENSG00000092758,ENSG00000101680,ENSG00000101825,ENSG00000105664,ENSG00000105825,ENSG00000108821,ENSG00000109072,ENSG00000109927…
GO:0005225	F:volume-sensitive anion channel activity	MF	volume-sensitive anion channel activity	0.337452	1	7	ENSG00000165383	ENSG00000136802,ENSG00000165383,ENSG00000171017,ENSG00000171488,ENSG00000171492,ENSG00000177595,ENSG00000197147
GO:0005229	F:intracellular calcium activated chloride channel activity	MF	intracellular calcium activated chloride channel activity	0.00648541	4	16	ENSG00000016490,ENSG00000132911,ENSG00000146205,ENSG00000185101	ENSG00000016490,ENSG00000016602,ENSG00000047617,ENSG00000074855,ENSG00000131620,ENSG00000132911,ENSG00000136295,ENSG00000137975,ENSG00000141540,ENSG00000146205,ENSG00000151572,ENSG00000160746,ENSG00000167614,ENSG00000171714,ENSG00000177119,ENSG00000185101
GO:0005249	F:voltage-gated potassium channel activity	MF	voltage-gated potassium channel activity	0.0421647	7	61	ENSG00000111262,ENSG00000143473,ENSG00000156113,ENSG00000171385,ENSG00000177301,ENSG00000184156,ENSG00000276289	ENSG00000026559,ENSG00000053918,ENSG00000055118,ENSG00000069424,ENSG00000075043,ENSG00000089558,ENSG00000099822,ENSG00000102057,ENSG00000104848,ENSG00000111262,ENSG00000116396,ENSG00000117013,ENSG00000118762,ENSG00000124134,ENSG00000129159,ENSG00000130037,ENSG00000131398,ENSG00000132639,ENSG00000135519,ENSG00000138622,ENSG00000140015,ENSG00000143105,ENSG00000143473,ENSG00000143630,ENSG00000151079…
GO:0005251	F:delayed rectifier potassium channel activity	MF	delayed rectifier potassium channel activity	0.0159093	5	29	ENSG00000111262,ENSG00000143473,ENSG00000159197,ENSG00000177301,ENSG00000184156	ENSG00000026559,ENSG00000053918,ENSG00000055118,ENSG00000075043,ENSG00000104848,ENSG00000111262,ENSG00000116396,ENSG00000117013,ENSG00000124134,ENSG00000129159,ENSG00000130037,ENSG00000131398,ENSG00000143105,ENSG00000143473,ENSG00000151079,ENSG00000158445,ENSG00000159197,ENSG00000166006,ENSG00000168418,ENSG00000170745,ENSG00000171126,ENSG00000177272,ENSG00000177301,ENSG00000178342,ENSG00000180509…
GO:0005507	F:copper ion binding	MF	copper ion binding	0.00538541	7	54	ENSG00000002726,ENSG00000080166,ENSG00000089472,ENSG00000113083,ENSG00000123454,ENSG00000129038,ENSG00000181333	ENSG00000002726,ENSG00000047457,ENSG00000063660,ENSG00000077498,ENSG00000079931,ENSG00000080166,ENSG00000087250,ENSG00000089472,ENSG00000100312,ENSG00000101126,ENSG00000109610,ENSG00000110244,ENSG00000112514,ENSG00000113083,ENSG00000114125,ENSG00000115008,ENSG00000115318,ENSG00000116288,ENSG00000119929,ENSG00000123191,ENSG00000123454,ENSG00000129038,ENSG00000131471,ENSG00000131480,ENSG00000133028…
GO:0005509	F:calcium ion binding	MF	calcium ion binding	1.06171e-08	68	699	ENSG00000002726,ENSG00000019505,ENSG00000021826,ENSG00000044574,ENSG00000067715,ENSG00000081479,ENSG00000081842,ENSG00000088992,ENSG00000092529,ENSG00000105048,ENSG00000113205,ENSG00000113209,ENSG00000113211,ENSG00000113248,ENSG00000114805,ENSG00000115155,ENSG00000116983,ENSG00000119681,ENSG00000120322,ENSG00000120328,ENSG00000129910,ENSG00000130038,ENSG00000135636,ENSG00000136250,ENSG00000137573…	ENSG00000002726,ENSG00000004779,ENSG00000004864,ENSG00000005421,ENSG00000006747,ENSG00000007516,ENSG00000008300,ENSG00000009724,ENSG00000010327,ENSG00000010438,ENSG00000011347,ENSG00000013016,ENSG00000014216,ENSG00000017260,ENSG00000019505,ENSG00000021826,ENSG00000024422,ENSG00000034239,ENSG00000036828,ENSG00000038295,ENSG00000038427,ENSG00000039068,ENSG00000040731,ENSG00000044574,ENSG00000046604…
GO:0005518	F:collagen binding	MF	collagen binding	0.0136044	8	62	ENSG00000100311,ENSG00000109072,ENSG00000110799,ENSG00000120708,ENSG00000139329,ENSG00000152583,ENSG00000172061,ENSG00000205336	ENSG00000005884,ENSG00000011028,ENSG00000011465,ENSG00000026508,ENSG00000042781,ENSG00000080573,ENSG00000087085,ENSG00000087303,ENSG00000088053,ENSG00000100311,ENSG00000100399,ENSG00000100473,ENSG00000100985,ENSG00000101665,ENSG00000105664,ENSG00000106333,ENSG00000106624,ENSG00000106819,ENSG00000107742,ENSG00000109072,ENSG00000110799,ENSG00000112414,ENSG00000113140,ENSG00000115414,ENSG00000116962…
GO:0005539	F:glycosaminoglycan binding	MF	glycosaminoglycan binding	0.0314358	4	24	ENSG00000137573,ENSG00000173376,ENSG00000188488,ENSG00000205221	ENSG00000011465,ENSG00000038427,ENSG00000069702,ENSG00000083782,ENSG00000090006,ENSG00000103196,ENSG00000106991,ENSG00000107742,ENSG00000114631,ENSG00000135677,ENSG00000135919,ENSG00000137573,ENSG00000148702,ENSG00000162694,ENSG00000163513,ENSG00000164318,ENSG00000164690,ENSG00000171867,ENSG00000173376,ENSG00000182492,ENSG00000188488,ENSG00000196104,ENSG00000196562,ENSG00000205221
GO:0005540	F:hyaluronic acid binding	MF	hyaluronic acid binding	0.367109	2	27	ENSG00000081148,ENSG00000132692	ENSG00000010327,ENSG00000026508,ENSG00000038427,ENSG00000068001,ENSG00000072571,ENSG00000081148,ENSG00000103888,ENSG00000108561,ENSG00000123610,ENSG00000130287,ENSG00000132692,ENSG00000132702,ENSG00000133800,ENSG00000136011,ENSG00000140511,ENSG00000145681,ENSG00000157766,ENSG00000173705,ENSG00000187664,ENSG00000204381,ENSG00000228856,ENSG00000229579,ENSG00000230430,ENSG00000231051,ENSG00000231637…
GO:0005576	C:extracellular region	CC	extracellular region	3.9258e-26	166	1859	ENSG00000002726,ENSG00000003436,ENSG00000006128,ENSG00000009694,ENSG00000012779,ENSG00000013725,ENSG00000017427,ENSG00000037280,ENSG00000041982,ENSG00000050555,ENSG00000052344,ENSG00000058085,ENSG00000066468,ENSG00000076716,ENSG00000081842,ENSG00000087237,ENSG00000087494,ENSG00000093072,ENSG00000095752,ENSG00000100243,ENSG00000100311,ENSG00000101280,ENSG00000101670,ENSG00000101938,ENSG00000102837…	ENSG00000000938,ENSG00000000971,ENSG00000001036,ENSG00000002726,ENSG00000002745,ENSG00000003436,ENSG00000004776,ENSG00000005001,ENSG00000005108,ENSG00000005381,ENSG00000005421,ENSG00000006016,ENSG00000006128,ENSG00000006210,ENSG00000006282,ENSG00000007038,ENSG00000007202,ENSG00000007306,ENSG00000008018,ENSG00000008438,ENSG00000009694,ENSG00000009724,ENSG00000010438,ENSG00000011201,ENSG00000011422…
GO:0005604	C:basement membrane	CC	basement membrane	0.0425116	9	86	ENSG00000041982,ENSG00000050555,ENSG00000058085,ENSG00000109072,ENSG00000120708,ENSG00000129038,ENSG00000159166,ENSG00000173269,ENSG00000215018	ENSG00000041982,ENSG00000042781,ENSG00000049089,ENSG00000050555,ENSG00000053747,ENSG00000054179,ENSG00000058085,ENSG00000065320,ENSG00000065618,ENSG00000075711,ENSG00000077942,ENSG00000081052,ENSG00000087085,ENSG00000087303,ENSG00000090530,ENSG00000091136,ENSG00000091409,ENSG00000091986,ENSG00000100234,ENSG00000101680,ENSG00000102265,ENSG00000102678,ENSG00000105290,ENSG00000105894,ENSG00000106780…
GO:0005615	C:extracellular space	CC	extracellular space	1.46676e-19	133	1540	ENSG00000002726,ENSG00000003436,ENSG00000006128,ENSG00000012779,ENSG00000016490,ENSG00000017427,ENSG00000041982,ENSG00000052344,ENSG00000058085,ENSG00000078098,ENSG00000086548,ENSG00000087237,ENSG00000087494,ENSG00000089199,ENSG00000093072,ENSG00000095752,ENSG00000100311,ENSG00000101280,ENSG00000101670,ENSG00000102755,ENSG00000102837,ENSG00000103489,ENSG00000105825,ENSG00000106483,ENSG00000107984…	ENSG00000000971,ENSG00000001036,ENSG00000001617,ENSG00000001631,ENSG00000002726,ENSG00000002745,ENSG00000003436,ENSG00000003509,ENSG00000005381,ENSG00000005421,ENSG00000005893,ENSG00000006016,ENSG00000006042,ENSG00000006059,ENSG00000006128,ENSG00000006210,ENSG00000006606,ENSG00000007038,ENSG00000007062,ENSG00000007908,ENSG00000008438,ENSG00000008516,ENSG00000008517,ENSG00000009724,ENSG00000010278…
GO:0005773	C:vacuole	CC	vacuole	0.466593	1	14	ENSG00000149328	ENSG00000019582,ENSG00000103496,ENSG00000110911,ENSG00000117280,ENSG00000137563,ENSG00000149328,ENSG00000158516,ENSG00000160131,ENSG00000163521,ENSG00000164078,ENSG00000166105,ENSG00000166900,ENSG00000168701,ENSG00000170266
GO:0005783	C:endoplasmic reticulum	CC	endoplasmic reticulum	0.00508542	63	985	ENSG00000003436,ENSG00000009694,ENSG00000044574,ENSG00000051108,ENSG00000081479,ENSG00000082482,ENSG00000087074,ENSG00000100243,ENSG00000102383,ENSG00000106636,ENSG00000109072,ENSG00000110799,ENSG00000111262,ENSG00000116157,ENSG00000117500,ENSG00000123454,ENSG00000123643,ENSG00000126895,ENSG00000128266,ENSG00000128590,ENSG00000130208,ENSG00000130508,ENSG00000130558,ENSG00000136026,ENSG00000137573…	ENSG00000000419,ENSG00000001630,ENSG00000003436,ENSG00000006042,ENSG00000006118,ENSG00000006576,ENSG00000007062,ENSG00000007255,ENSG00000008394,ENSG00000008710,ENSG00000008952,ENSG00000009694,ENSG00000010282,ENSG00000012171,ENSG00000012232,ENSG00000012660,ENSG00000013523,ENSG00000013563,ENSG00000014123,ENSG00000014824,ENSG00000023041,ENSG00000025423,ENSG00000025796,ENSG00000026652,ENSG00000028116…
GO:0005788	C:endoplasmic reticulum lumen	CC	endoplasmic reticulum lumen	0.000622543	28	300	ENSG00000041982,ENSG00000044574,ENSG00000071073,ENSG00000089199,ENSG00000100311,ENSG00000101938,ENSG00000111186,ENSG00000116157,ENSG00000118972,ENSG00000128564,ENSG00000128590,ENSG00000136026,ENSG00000136244,ENSG00000142173,ENSG00000144810,ENSG00000147257,ENSG00000152583,ENSG00000163453,ENSG00000164692,ENSG00000168542,ENSG00000168811,ENSG00000169174,ENSG00000171951,ENSG00000172828,ENSG00000197249…	ENSG00000001036,ENSG00000006118,ENSG00000006756,ENSG00000010610,ENSG00000010932,ENSG00000011422,ENSG00000023318,ENSG00000026297,ENSG00000038427,ENSG00000041982,ENSG00000044574,ENSG00000047457,ENSG00000049089,ENSG00000049239,ENSG00000049323,ENSG00000049449,ENSG00000050767,ENSG00000057593,ENSG00000060718,ENSG00000062096,ENSG00000065485,ENSG00000065618,ENSG00000068912,ENSG00000070404,ENSG00000071073…
GO:0005796	C:Golgi lumen	CC	Golgi lumen	0.000409368	13	99	ENSG00000076716,ENSG00000100311,ENSG00000109072,ENSG00000111186,ENSG00000117983,ENSG00000118972,ENSG00000132692,ENSG00000139329,ENSG00000145113,ENSG00000147257,ENSG00000169550,ENSG00000179399,ENSG00000188783	ENSG00000002587,ENSG00000011465,ENSG00000038427,ENSG00000057593,ENSG00000063660,ENSG00000076716,ENSG00000078808,ENSG00000099139,ENSG00000099953,ENSG00000100023,ENSG00000100311,ENSG00000101981,ENSG00000104331,ENSG00000104826,ENSG00000106809,ENSG00000108379,ENSG00000109072,ENSG00000109610,ENSG00000111186,ENSG00000114251,ENSG00000114631,ENSG00000114646,ENSG00000115596,ENSG00000115718,ENSG00000115884…
GO:0005833	C:hemoglobin complex	CC	hemoglobin complex	0.0184069	2	12	ENSG00000100243,ENSG00000213931	ENSG00000086506,ENSG00000100243,ENSG00000130656,ENSG00000169877,ENSG00000188536,ENSG00000196565,ENSG00000206172,ENSG00000206177,ENSG00000213931,ENSG00000213934,ENSG00000223609,ENSG00000244734
GO:0005856	C:cytoskeleton	CC	cytoskeleton	0.0249162	27	362	ENSG00000006611,ENSG00000009694,ENSG00000054690,ENSG00000071575,ENSG00000082397,ENSG00000100285,ENSG00000101311,ENSG00000101977,ENSG00000102683,ENSG00000105613,ENSG00000111913,ENSG00000119283,ENSG00000127084,ENSG00000134516,ENSG00000136026,ENSG00000138964,ENSG00000143546,ENSG00000147234,ENSG00000158321,ENSG00000158813,ENSG00000163072,ENSG00000163220,ENSG00000164867,ENSG00000167207,ENSG00000171219…	ENSG00000001631,ENSG00000006607,ENSG00000006611,ENSG00000007237,ENSG00000007944,ENSG00000008056,ENSG00000009694,ENSG00000010219,ENSG00000010361,ENSG00000013364,ENSG00000014824,ENSG00000023892,ENSG00000026025,ENSG00000029534,ENSG00000034510,ENSG00000035403,ENSG00000039560,ENSG00000047578,ENSG00000048342,ENSG00000049130,ENSG00000054690,ENSG00000061656,ENSG00000064012,ENSG00000064666,ENSG00000064703…
GO:0005886	C:plasma membrane	CC	plasma membrane	4.60128e-06	257	4352	ENSG00000002726,ENSG00000003436,ENSG00000004846,ENSG00000005471,ENSG00000006128,ENSG00000006611,ENSG00000007171,ENSG00000008277,ENSG00000009694,ENSG00000016490,ENSG00000019186,ENSG00000019505,ENSG00000021645,ENSG00000026103,ENSG00000026751,ENSG00000037280,ENSG00000044574,ENSG00000047597,ENSG00000050628,ENSG00000052344,ENSG00000057294,ENSG00000059804,ENSG00000060709,ENSG00000066468,ENSG00000067715…	ENSG00000000938,ENSG00000001561,ENSG00000001626,ENSG00000001630,ENSG00000001631,ENSG00000002586,ENSG00000002726,ENSG00000003056,ENSG00000003436,ENSG00000003989,ENSG00000004059,ENSG00000004399,ENSG00000004468,ENSG00000004777,ENSG00000004809,ENSG00000004846,ENSG00000004939,ENSG00000004948,ENSG00000005020,ENSG00000005108,ENSG00000005206,ENSG00000005249,ENSG00000005471,ENSG00000005483,ENSG00000005844…
GO:0005887	C:integral component of plasma membrane	CC	integral component of plasma membrane	1.91242e-09	115	1369	ENSG00000004846,ENSG00000005471,ENSG00000009694,ENSG00000013725,ENSG00000016490,ENSG00000019505,ENSG00000021645,ENSG00000037280,ENSG00000050628,ENSG00000054277,ENSG00000059804,ENSG00000066056,ENSG00000066468,ENSG00000069696,ENSG00000072657,ENSG00000078295,ENSG00000078549,ENSG00000079215,ENSG00000080493,ENSG00000081842,ENSG00000082482,ENSG00000084453,ENSG00000085117,ENSG00000086205,ENSG00000100433…	ENSG00000000003,ENSG00000001617,ENSG00000001626,ENSG00000002586,ENSG00000003056,ENSG00000003989,ENSG00000004399,ENSG00000004846,ENSG00000004864,ENSG00000004939,ENSG00000004948,ENSG00000005022,ENSG00000005471,ENSG00000006638,ENSG00000007062,ENSG00000007216,ENSG00000007312,ENSG00000007314,ENSG00000007908,ENSG00000008282,ENSG00000008710,ENSG00000009694,ENSG00000009765,ENSG00000010278,ENSG00000010319…
GO:0005901	C:caveola	CC	caveola	0.00798195	9	70	ENSG00000003436,ENSG00000078549,ENSG00000129910,ENSG00000144649,ENSG00000156113,ENSG00000164867,ENSG00000169047,ENSG00000183873,ENSG00000198929	ENSG00000003436,ENSG00000007908,ENSG00000018625,ENSG00000024422,ENSG00000058668,ENSG00000069849,ENSG00000070018,ENSG00000073060,ENSG00000073756,ENSG00000078549,ENSG00000079435,ENSG00000089250,ENSG00000094631,ENSG00000096968,ENSG00000100030,ENSG00000100266,ENSG00000100292,ENSG00000100427,ENSG00000101336,ENSG00000102468,ENSG00000102882,ENSG00000105971,ENSG00000105974,ENSG00000108961,ENSG00000111863…
GO:0006089	P:lactate metabolic process	BP	lactate metabolic process	0.020066	2	5	ENSG00000111716,ENSG00000124532	ENSG00000100644,ENSG00000111716,ENSG00000123836,ENSG00000124532,ENSG00000134333
GO:0006195	P:purine nucleotide catabolic process	BP	purine nucleotide catabolic process	0.0116021	3	13	ENSG00000119125,ENSG00000135318,ENSG00000158125	ENSG00000076685,ENSG00000106268,ENSG00000112667,ENSG00000116981,ENSG00000119125,ENSG00000125458,ENSG00000125877,ENSG00000135318,ENSG00000136159,ENSG00000158125,ENSG00000185013,ENSG00000198805,ENSG00000233276
GO:0006325	P:chromatin organization	BP	chromatin organization	0.0525182	11	151	ENSG00000100307,ENSG00000149948,ENSG00000181449,ENSG00000183741,ENSG00000185811,ENSG00000197409,ENSG00000198157,ENSG00000203811,ENSG00000203852,ENSG00000274750,ENSG00000278828	ENSG00000011258,ENSG00000015171,ENSG00000028310,ENSG00000064961,ENSG00000069275,ENSG00000071462,ENSG00000071794,ENSG00000077080,ENSG00000080839,ENSG00000081019,ENSG00000083544,ENSG00000085185,ENSG00000096717,ENSG00000099284,ENSG00000100307,ENSG00000100395,ENSG00000100429,ENSG00000101945,ENSG00000103479,ENSG00000105393,ENSG00000105821,ENSG00000105968,ENSG00000106290,ENSG00000106462,ENSG00000106723…
GO:0006334	P:nucleosome assembly	BP	nucleosome assembly	0.0637664	7	109	ENSG00000186462,ENSG00000197409,ENSG00000203811,ENSG00000203852,ENSG00000270882,ENSG00000274750,ENSG00000278828	ENSG00000048649,ENSG00000073111,ENSG00000075856,ENSG00000083168,ENSG00000085224,ENSG00000099284,ENSG00000101812,ENSG00000105447,ENSG00000111875,ENSG00000113648,ENSG00000119335,ENSG00000122390,ENSG00000123569,ENSG00000124575,ENSG00000124610,ENSG00000124635,ENSG00000125398,ENSG00000127483,ENSG00000132475,ENSG00000132780,ENSG00000136938,ENSG00000146047,ENSG00000146414,ENSG00000153147,ENSG00000156650…
GO:0006335	P:DNA replication-dependent nucleosome assembly	BP	DNA replication-dependent nucleosome assembly	0.0106986	4	32	ENSG00000197409,ENSG00000270882,ENSG00000274750,ENSG00000278828	ENSG00000105011,ENSG00000111875,ENSG00000128708,ENSG00000132780,ENSG00000158406,ENSG00000159259,ENSG00000162521,ENSG00000167670,ENSG00000196497,ENSG00000197061,ENSG00000197153,ENSG00000197238,ENSG00000197409,ENSG00000197837,ENSG00000270276,ENSG00000270882,ENSG00000273542,ENSG00000273983,ENSG00000274618,ENSG00000274750,ENSG00000275126,ENSG00000275379,ENSG00000275714,ENSG00000276180,ENSG00000276966…
GO:0006527	P:arginine catabolic process	BP	arginine catabolic process	0.0355504	2	7	ENSG00000007171,ENSG00000164867	ENSG00000007171,ENSG00000089250,ENSG00000103876,ENSG00000118520,ENSG00000153904,ENSG00000164867,ENSG00000213722
GO:0006537	P:glutamate biosynthetic process	BP	glutamate biosynthetic process	0.0375112	2	6	ENSG00000079215,ENSG00000182890	ENSG00000079215,ENSG00000115419,ENSG00000115840,ENSG00000135423,ENSG00000148672,ENSG00000182890
GO:0006569	P:tryptophan catabolic process	BP	tryptophan catabolic process	0.0425742	2	9	ENSG00000115919,ENSG00000153086	ENSG00000109576,ENSG00000115919,ENSG00000117009,ENSG00000131203,ENSG00000151790,ENSG00000153086,ENSG00000162882,ENSG00000171097,ENSG00000188676
GO:0006641	P:triglyceride metabolic process	BP	triglyceride metabolic process	0.0397788	4	33	ENSG00000087237,ENSG00000103227,ENSG00000130208,ENSG00000169174	ENSG00000071537,ENSG00000087237,ENSG00000091583,ENSG00000103227,ENSG00000105974,ENSG00000110090,ENSG00000110243,ENSG00000110245,ENSG00000111701,ENSG00000119919,ENSG00000121691,ENSG00000125629,ENSG00000130203,ENSG00000130208,ENSG00000130649,ENSG00000131482,ENSG00000158874,ENSG00000169174,ENSG00000175066,ENSG00000175445,ENSG00000176485,ENSG00000179295,ENSG00000182333,ENSG00000182533,ENSG00000184730…
GO:0006661	P:phosphatidylinositol biosynthetic process	BP	phosphatidylinositol biosynthetic process	0.921616	2	75	ENSG00000155252,ENSG00000185133	ENSG00000003987,ENSG00000011405,ENSG00000035115,ENSG00000038210,ENSG00000040933,ENSG00000051382,ENSG00000063601,ENSG00000078142,ENSG00000078269,ENSG00000087053,ENSG00000090975,ENSG00000091622,ENSG00000100241,ENSG00000100330,ENSG00000102010,ENSG00000102043,ENSG00000103043,ENSG00000103502,ENSG00000104643,ENSG00000105559,ENSG00000105647,ENSG00000105851,ENSG00000106086,ENSG00000107242,ENSG00000107679…
GO:0006688	P:glycosphingolipid biosynthetic process	BP	glycosphingolipid biosynthetic process	0.0434978	2	8	ENSG00000101638,ENSG00000111728	ENSG00000101638,ENSG00000111728,ENSG00000115525,ENSG00000117069,ENSG00000128274,ENSG00000133424,ENSG00000177511,ENSG00000184389
GO:0006690	P:icosanoid metabolic process	BP	icosanoid metabolic process	0.00776925	3	9	ENSG00000171954,ENSG00000186115,ENSG00000186529	ENSG00000059377,ENSG00000116711,ENSG00000124212,ENSG00000134716,ENSG00000167600,ENSG00000171954,ENSG00000186115,ENSG00000186526,ENSG00000186529
GO:0006691	P:leukotriene metabolic process	BP	leukotriene metabolic process	0.0225605	3	16	ENSG00000012779,ENSG00000186115,ENSG00000186529	ENSG00000012779,ENSG00000015413,ENSG00000099998,ENSG00000100031,ENSG00000103222,ENSG00000106853,ENSG00000111144,ENSG00000132965,ENSG00000137462,ENSG00000161905,ENSG00000162889,ENSG00000186115,ENSG00000186529,ENSG00000187048,ENSG00000213316,ENSG00000286070
GO:0006816	P:calcium ion transport	BP	calcium ion transport	0.0265018	8	74	ENSG00000016490,ENSG00000108700,ENSG00000132911,ENSG00000141837,ENSG00000142408,ENSG00000143801,ENSG00000148408,ENSG00000157087	ENSG00000006116,ENSG00000010810,ENSG00000016490,ENSG00000017260,ENSG00000064989,ENSG00000070808,ENSG00000072315,ENSG00000074370,ENSG00000074621,ENSG00000075142,ENSG00000081248,ENSG00000087470,ENSG00000101204,ENSG00000102001,ENSG00000102879,ENSG00000104783,ENSG00000105605,ENSG00000105974,ENSG00000107736,ENSG00000108700,ENSG00000110218,ENSG00000111012,ENSG00000111199,ENSG00000111424,ENSG00000112425…
GO:0006865	P:amino acid transport	BP	amino acid transport	0.0408683	5	37	ENSG00000047597,ENSG00000111181,ENSG00000123643,ENSG00000155465,ENSG00000186335	ENSG00000003989,ENSG00000013293,ENSG00000017483,ENSG00000021488,ENSG00000047597,ENSG00000072041,ENSG00000092068,ENSG00000103064,ENSG00000105281,ENSG00000111181,ENSG00000111371,ENSG00000112394,ENSG00000115902,ENSG00000119899,ENSG00000123643,ENSG00000130876,ENSG00000131389,ENSG00000134294,ENSG00000138079,ENSG00000139209,ENSG00000139514,ENSG00000144040,ENSG00000149150,ENSG00000151012,ENSG00000155465…
GO:0006898	P:receptor-mediated endocytosis	BP	receptor-mediated endocytosis	0.00617402	12	152	ENSG00000081479,ENSG00000132465,ENSG00000161921,ENSG00000171049,ENSG00000173432,ENSG00000187908,ENSG00000211666,ENSG00000211677,ENSG00000211679,ENSG00000211890,ENSG00000211895,ENSG00000278196	ENSG00000003056,ENSG00000010327,ENSG00000019169,ENSG00000038945,ENSG00000070371,ENSG00000072694,ENSG00000073060,ENSG00000073921,ENSG00000074660,ENSG00000079805,ENSG00000080824,ENSG00000081479,ENSG00000084674,ENSG00000085733,ENSG00000100139,ENSG00000100342,ENSG00000106327,ENSG00000106367,ENSG00000106927,ENSG00000106976,ENSG00000107611,ENSG00000110169,ENSG00000110195,ENSG00000112290,ENSG00000113140…
GO:0006903	P:vesicle targeting	BP	vesicle targeting	0.0453706	2	8	ENSG00000106636,ENSG00000129354	ENSG00000074054,ENSG00000092531,ENSG00000099940,ENSG00000106636,ENSG00000118308,ENSG00000129354,ENSG00000163539,ENSG00000168067
GO:0006910	P:phagocytosis, recognition	BP	phagocytosis, recognition	1.58606e-06	9	64	ENSG00000166402,ENSG00000211677,ENSG00000211679,ENSG00000211890,ENSG00000211891,ENSG00000211893,ENSG00000211895,ENSG00000211896,ENSG00000211899	ENSG00000112041,ENSG00000128322,ENSG00000135218,ENSG00000140545,ENSG00000158270,ENSG00000166402,ENSG00000172243,ENSG00000181790,ENSG00000211677,ENSG00000211679,ENSG00000211890,ENSG00000211891,ENSG00000211892,ENSG00000211893,ENSG00000211895,ENSG00000211896,ENSG00000211898,ENSG00000211899,ENSG00000211933,ENSG00000211934,ENSG00000211935,ENSG00000211937,ENSG00000211938,ENSG00000211941,ENSG00000211942…
GO:0006911	P:phagocytosis, engulfment	BP	phagocytosis, engulfment	7.52291e-05	9	80	ENSG00000155849,ENSG00000211677,ENSG00000211679,ENSG00000211890,ENSG00000211891,ENSG00000211893,ENSG00000211895,ENSG00000211896,ENSG00000211899	ENSG00000019169,ENSG00000038945,ENSG00000070831,ENSG00000072694,ENSG00000095970,ENSG00000100092,ENSG00000100345,ENSG00000110934,ENSG00000124333,ENSG00000128322,ENSG00000135218,ENSG00000140545,ENSG00000144366,ENSG00000148180,ENSG00000150337,ENSG00000150760,ENSG00000155849,ENSG00000158869,ENSG00000160255,ENSG00000163219,ENSG00000165029,ENSG00000165322,ENSG00000169896,ENSG00000204472,ENSG00000211677…
GO:0006935	P:chemotaxis	BP	chemotaxis	0.106803	8	122	ENSG00000108700,ENSG00000111913,ENSG00000134516,ENSG00000161921,ENSG00000168961,ENSG00000171049,ENSG00000180871,ENSG00000249751	ENSG00000006210,ENSG00000006451,ENSG00000006606,ENSG00000011201,ENSG00000011422,ENSG00000017797,ENSG00000025708,ENSG00000051382,ENSG00000075651,ENSG00000081041,ENSG00000089505,ENSG00000099937,ENSG00000100030,ENSG00000102007,ENSG00000102962,ENSG00000102970,ENSG00000106178,ENSG00000106538,ENSG00000106804,ENSG00000107020,ENSG00000107175,ENSG00000107562,ENSG00000108688,ENSG00000108691,ENSG00000108700…
GO:0006953	P:acute-phase response	BP	acute-phase response	0.0103106	5	38	ENSG00000136244,ENSG00000160712,ENSG00000173432,ENSG00000197249,ENSG00000241635	ENSG00000010704,ENSG00000055955,ENSG00000105697,ENSG00000106327,ENSG00000115414,ENSG00000127318,ENSG00000128335,ENSG00000129988,ENSG00000130427,ENSG00000130707,ENSG00000132693,ENSG00000132703,ENSG00000134339,ENSG00000136244,ENSG00000136689,ENSG00000143954,ENSG00000145192,ENSG00000148965,ENSG00000160712,ENSG00000165471,ENSG00000167711,ENSG00000168610,ENSG00000170255,ENSG00000172016,ENSG00000172216…
GO:0006954	P:inflammatory response	BP	inflammatory response	0.000857644	29	362	ENSG00000006128,ENSG00000050628,ENSG00000108700,ENSG00000115604,ENSG00000123560,ENSG00000128271,ENSG00000128284,ENSG00000134198,ENSG00000136244,ENSG00000140835,ENSG00000143546,ENSG00000154451,ENSG00000163220,ENSG00000163701,ENSG00000163734,ENSG00000168961,ENSG00000169432,ENSG00000170345,ENSG00000171049,ENSG00000171951,ENSG00000173391,ENSG00000174125,ENSG00000174175,ENSG00000176170,ENSG00000180871…	ENSG00000003137,ENSG00000005844,ENSG00000006128,ENSG00000006210,ENSG00000006606,ENSG00000006638,ENSG00000007908,ENSG00000007952,ENSG00000008516,ENSG00000010327,ENSG00000012504,ENSG00000018280,ENSG00000022556,ENSG00000026508,ENSG00000028137,ENSG00000034152,ENSG00000048052,ENSG00000050628,ENSG00000050730,ENSG00000051523,ENSG00000054219,ENSG00000065675,ENSG00000067182,ENSG00000067606,ENSG00000068024…
GO:0006955	P:immune response	BP	immune response	0.0115677	23	409	ENSG00000009694,ENSG00000026103,ENSG00000109072,ENSG00000115604,ENSG00000130508,ENSG00000132465,ENSG00000137959,ENSG00000140835,ENSG00000140968,ENSG00000158813,ENSG00000163734,ENSG00000168811,ENSG00000172349,ENSG00000174125,ENSG00000180871,ENSG00000211666,ENSG00000211890,ENSG00000211891,ENSG00000211895,ENSG00000213145,ENSG00000231389,ENSG00000239732,ENSG00000278196	ENSG00000006062,ENSG00000006210,ENSG00000007312,ENSG00000008517,ENSG00000009694,ENSG00000010610,ENSG00000015285,ENSG00000021852,ENSG00000026103,ENSG00000043462,ENSG00000054219,ENSG00000069702,ENSG00000070061,ENSG00000072694,ENSG00000074603,ENSG00000075223,ENSG00000077238,ENSG00000077984,ENSG00000081041,ENSG00000081059,ENSG00000082074,ENSG00000082556,ENSG00000090104,ENSG00000099866,ENSG00000099985…
GO:0006956	P:complement activation	BP	complement activation	0.00206891	7	84	ENSG00000102760,ENSG00000211666,ENSG00000211677,ENSG00000211679,ENSG00000211893,ENSG00000211896,ENSG00000278196	ENSG00000000971,ENSG00000009724,ENSG00000021852,ENSG00000039537,ENSG00000085265,ENSG00000102760,ENSG00000112936,ENSG00000118004,ENSG00000120885,ENSG00000125730,ENSG00000126759,ENSG00000127241,ENSG00000142748,ENSG00000157131,ENSG00000159189,ENSG00000160339,ENSG00000165471,ENSG00000166278,ENSG00000173369,ENSG00000173372,ENSG00000182326,ENSG00000184374,ENSG00000197766,ENSG00000211598,ENSG00000211599…
GO:0006958	P:complement activation, classical pathway	BP	complement activation, classical pathway	3.07417e-08	15	124	ENSG00000123838,ENSG00000123843,ENSG00000143502,ENSG00000149131,ENSG00000205403,ENSG00000211666,ENSG00000211677,ENSG00000211679,ENSG00000211890,ENSG00000211891,ENSG00000211893,ENSG00000211895,ENSG00000211896,ENSG00000211899,ENSG00000278196	ENSG00000009724,ENSG00000021852,ENSG00000039537,ENSG00000106804,ENSG00000108561,ENSG00000112936,ENSG00000113600,ENSG00000117322,ENSG00000117335,ENSG00000120885,ENSG00000123838,ENSG00000123843,ENSG00000125730,ENSG00000128322,ENSG00000132693,ENSG00000132703,ENSG00000139178,ENSG00000143502,ENSG00000149131,ENSG00000157131,ENSG00000159189,ENSG00000165471,ENSG00000166278,ENSG00000173369,ENSG00000173372…
GO:0006986	P:response to unfolded protein	BP	response to unfolded protein	0.00747182	7	49	ENSG00000044574,ENSG00000050130,ENSG00000051108,ENSG00000169271,ENSG00000173110,ENSG00000175197,ENSG00000198855	ENSG00000023318,ENSG00000044574,ENSG00000050130,ENSG00000051108,ENSG00000080824,ENSG00000086061,ENSG00000088298,ENSG00000096384,ENSG00000105664,ENSG00000106211,ENSG00000109971,ENSG00000110011,ENSG00000113013,ENSG00000113194,ENSG00000113296,ENSG00000115541,ENSG00000116406,ENSG00000116663,ENSG00000116688,ENSG00000120694,ENSG00000126803,ENSG00000128965,ENSG00000132002,ENSG00000135924,ENSG00000136816…
GO:0007155	P:cell adhesion	BP	cell adhesion	5.70264e-08	51	454	ENSG00000008277,ENSG00000018236,ENSG00000026751,ENSG00000041982,ENSG00000078098,ENSG00000081842,ENSG00000101311,ENSG00000102837,ENSG00000109072,ENSG00000110799,ENSG00000111913,ENSG00000113205,ENSG00000113209,ENSG00000113211,ENSG00000113248,ENSG00000120322,ENSG00000120328,ENSG00000120708,ENSG00000129910,ENSG00000132692,ENSG00000133110,ENSG00000136999,ENSG00000140678,ENSG00000140835,ENSG00000140937…	ENSG00000005844,ENSG00000006210,ENSG00000006607,ENSG00000008277,ENSG00000008517,ENSG00000010278,ENSG00000010327,ENSG00000010610,ENSG00000011201,ENSG00000012124,ENSG00000018236,ENSG00000026508,ENSG00000026751,ENSG00000029559,ENSG00000035403,ENSG00000038427,ENSG00000041982,ENSG00000044115,ENSG00000044524,ENSG00000046604,ENSG00000049130,ENSG00000050820,ENSG00000060656,ENSG00000062038,ENSG00000064205…
GO:0007156	P:homophilic cell adhesion via plasma membrane adhesion molecules	BP	homophilic cell adhesion via plasma membrane adhesion molecules	3.00623e-10	32	165	ENSG00000067445,ENSG00000069188,ENSG00000080854,ENSG00000081842,ENSG00000086548,ENSG00000105388,ENSG00000113205,ENSG00000113209,ENSG00000113211,ENSG00000113248,ENSG00000120322,ENSG00000120328,ENSG00000129910,ENSG00000140937,ENSG00000144847,ENSG00000145526,ENSG00000149564,ENSG00000158258,ENSG00000162706,ENSG00000165731,ENSG00000169851,ENSG00000170571,ENSG00000187372,ENSG00000204970,ENSG00000240764…	ENSG00000008300,ENSG00000008710,ENSG00000039068,ENSG00000040731,ENSG00000046604,ENSG00000051382,ENSG00000062038,ENSG00000066294,ENSG00000067445,ENSG00000069188,ENSG00000071991,ENSG00000073008,ENSG00000074276,ENSG00000075275,ENSG00000079112,ENSG00000079385,ENSG00000080854,ENSG00000081138,ENSG00000081818,ENSG00000081842,ENSG00000081853,ENSG00000083857,ENSG00000085552,ENSG00000086548,ENSG00000086570…
GO:0007157	P:heterophilic cell-cell adhesion via plasma membrane cell adhesion molecules	BP	heterophilic cell-cell adhesion via plasma membrane cell adhesion molecules	0.0113956	7	48	ENSG00000009694,ENSG00000013725,ENSG00000086548,ENSG00000105388,ENSG00000162706,ENSG00000174175,ENSG00000244486	ENSG00000005844,ENSG00000007908,ENSG00000009694,ENSG00000013725,ENSG00000072071,ENSG00000073008,ENSG00000086548,ENSG00000090339,ENSG00000090659,ENSG00000102924,ENSG00000105388,ENSG00000110400,ENSG00000117154,ENSG00000124469,ENSG00000134376,ENSG00000135535,ENSG00000139211,ENSG00000143217,ENSG00000143341,ENSG00000145934,ENSG00000148204,ENSG00000149256,ENSG00000152208,ENSG00000153707,ENSG00000154639…
GO:0007158	P:neuron cell-cell adhesion	BP	neuron cell-cell adhesion	0.0486803	3	16	ENSG00000021645,ENSG00000154654,ENSG00000165731	ENSG00000021645,ENSG00000110076,ENSG00000116147,ENSG00000144619,ENSG00000146938,ENSG00000152092,ENSG00000154654,ENSG00000165246,ENSG00000165731,ENSG00000169760,ENSG00000169992,ENSG00000170835,ENSG00000171840,ENSG00000176749,ENSG00000179915,ENSG00000196338
GO:0007162	P:negative regulation of cell adhesion	BP	negative regulation of cell adhesion	0.0214005	6	43	ENSG00000008277,ENSG00000041982,ENSG00000111913,ENSG00000120708,ENSG00000139567,ENSG00000221866	ENSG00000004399,ENSG00000008277,ENSG00000041982,ENSG00000065361,ENSG00000076356,ENSG00000077942,ENSG00000105879,ENSG00000110031,ENSG00000110492,ENSG00000111348,ENSG00000111913,ENSG00000112902,ENSG00000113889,ENSG00000113905,ENSG00000114554,ENSG00000120129,ENSG00000120708,ENSG00000128567,ENSG00000130827,ENSG00000134028,ENSG00000135535,ENSG00000136040,ENSG00000137845,ENSG00000139567,ENSG00000140945…
GO:0007166	P:cell surface receptor signaling pathway	BP	cell surface receptor signaling pathway	0.0228204	16	206	ENSG00000078549,ENSG00000105963,ENSG00000111452,ENSG00000113494,ENSG00000122641,ENSG00000134256,ENSG00000153292,ENSG00000153294,ENSG00000162618,ENSG00000169418,ENSG00000169860,ENSG00000171049,ENSG00000180871,ENSG00000186907,ENSG00000205336,ENSG00000215788	ENSG00000003400,ENSG00000004948,ENSG00000010310,ENSG00000010610,ENSG00000019169,ENSG00000023445,ENSG00000040608,ENSG00000061938,ENSG00000064012,ENSG00000064989,ENSG00000065325,ENSG00000069122,ENSG00000069493,ENSG00000070495,ENSG00000072071,ENSG00000078401,ENSG00000078549,ENSG00000080293,ENSG00000081237,ENSG00000081985,ENSG00000085063,ENSG00000089041,ENSG00000089692,ENSG00000092421,ENSG00000099875…
GO:0007169	P:transmembrane receptor protein tyrosine kinase signaling pathway	BP	transmembrane receptor protein tyrosine kinase signaling pathway	0.0171961	11	101	ENSG00000037280,ENSG00000066056,ENSG00000066468,ENSG00000101134,ENSG00000102755,ENSG00000120156,ENSG00000154928,ENSG00000165731,ENSG00000170873,ENSG00000176697,ENSG00000182578	ENSG00000000938,ENSG00000010610,ENSG00000010810,ENSG00000027644,ENSG00000030304,ENSG00000035720,ENSG00000037280,ENSG00000043462,ENSG00000044524,ENSG00000047936,ENSG00000051382,ENSG00000062524,ENSG00000065361,ENSG00000066056,ENSG00000066468,ENSG00000068078,ENSG00000070886,ENSG00000077782,ENSG00000080224,ENSG00000092445,ENSG00000095585,ENSG00000101134,ENSG00000101213,ENSG00000101336,ENSG00000102755…
GO:0007179	P:transforming growth factor beta receptor signaling pathway	BP	transforming growth factor beta receptor signaling pathway	0.0111536	11	97	ENSG00000119681,ENSG00000125965,ENSG00000125968,ENSG00000130513,ENSG00000139567,ENSG00000141480,ENSG00000143375,ENSG00000152894,ENSG00000164692,ENSG00000168542,ENSG00000170345	ENSG00000033170,ENSG00000064393,ENSG00000067560,ENSG00000067606,ENSG00000069702,ENSG00000073712,ENSG00000082781,ENSG00000087095,ENSG00000089159,ENSG00000090006,ENSG00000092969,ENSG00000095739,ENSG00000096717,ENSG00000100324,ENSG00000101665,ENSG00000102981,ENSG00000104880,ENSG00000106799,ENSG00000106991,ENSG00000107779,ENSG00000108389,ENSG00000110395,ENSG00000111846,ENSG00000112679,ENSG00000113658…
GO:0007189	P:adenylate cyclase-activating G protein-coupled receptor signaling pathway	BP	adenylate cyclase-activating G protein-coupled receptor signaling pathway	0.019151	10	102	ENSG00000050628,ENSG00000078295,ENSG00000087494,ENSG00000111452,ENSG00000128271,ENSG00000139292,ENSG00000146469,ENSG00000153292,ENSG00000162618,ENSG00000205336	ENSG00000004948,ENSG00000006638,ENSG00000050628,ENSG00000064989,ENSG00000072071,ENSG00000078295,ENSG00000087460,ENSG00000087494,ENSG00000106128,ENSG00000110680,ENSG00000111452,ENSG00000112164,ENSG00000112414,ENSG00000114353,ENSG00000115263,ENSG00000117114,ENSG00000118702,ENSG00000120063,ENSG00000120088,ENSG00000121281,ENSG00000121351,ENSG00000121753,ENSG00000122420,ENSG00000122679,ENSG00000123146…
GO:0007200	P:phospholipase C-activating G protein-coupled receptor signaling pathway	BP	phospholipase C-activating G protein-coupled receptor signaling pathway	0.0469578	6	57	ENSG00000050628,ENSG00000132911,ENSG00000146469,ENSG00000169860,ENSG00000171049,ENSG00000180871	ENSG00000036828,ENSG00000050628,ENSG00000078369,ENSG00000082556,ENSG00000091831,ENSG00000102468,ENSG00000110148,ENSG00000112038,ENSG00000113389,ENSG00000115353,ENSG00000116329,ENSG00000120088,ENSG00000120907,ENSG00000124089,ENSG00000126010,ENSG00000127533,ENSG00000127588,ENSG00000131620,ENSG00000132911,ENSG00000134830,ENSG00000135577,ENSG00000135744,ENSG00000136160,ENSG00000137252,ENSG00000138039…
GO:0007212	P:dopamine receptor signaling pathway	BP	dopamine receptor signaling pathway	0.0278464	3	15	ENSG00000069696,ENSG00000141480,ENSG00000168824	ENSG00000065135,ENSG00000069696,ENSG00000069966,ENSG00000082701,ENSG00000087258,ENSG00000105723,ENSG00000108370,ENSG00000129911,ENSG00000130643,ENSG00000141480,ENSG00000162736,ENSG00000168824,ENSG00000170091,ENSG00000174233,ENSG00000261052
GO:0007263	P:nitric oxide mediated signal transduction	BP	nitric oxide mediated signal transduction	0.00995726	4	19	ENSG00000007171,ENSG00000164116,ENSG00000164867,ENSG00000173376	ENSG00000007171,ENSG00000061918,ENSG00000089250,ENSG00000108551,ENSG00000125148,ENSG00000130203,ENSG00000135218,ENSG00000135744,ENSG00000139515,ENSG00000153904,ENSG00000162992,ENSG00000164116,ENSG00000164867,ENSG00000171051,ENSG00000173376,ENSG00000180772,ENSG00000182759,ENSG00000185149,ENSG00000213722
GO:0007267	P:cell-cell signaling	BP	cell-cell signaling	0.00192868	19	219	ENSG00000006128,ENSG00000066468,ENSG00000072657,ENSG00000082175,ENSG00000087494,ENSG00000108700,ENSG00000108947,ENSG00000120156,ENSG00000122641,ENSG00000125965,ENSG00000128271,ENSG00000130513,ENSG00000132911,ENSG00000140835,ENSG00000157240,ENSG00000163220,ENSG00000180535,ENSG00000205336,ENSG00000213030	ENSG00000006128,ENSG00000006210,ENSG00000006606,ENSG00000010327,ENSG00000012171,ENSG00000064201,ENSG00000064205,ENSG00000066468,ENSG00000068078,ENSG00000072657,ENSG00000073150,ENSG00000075388,ENSG00000078401,ENSG00000078579,ENSG00000078902,ENSG00000082175,ENSG00000083857,ENSG00000087494,ENSG00000087510,ENSG00000089012,ENSG00000089225,ENSG00000090776,ENSG00000099139,ENSG00000099203,ENSG00000099250…
GO:0007268	P:chemical synaptic transmission	BP	chemical synaptic transmission	3.13705e-06	29	237	ENSG00000006128,ENSG00000067715,ENSG00000069696,ENSG00000079215,ENSG00000109738,ENSG00000111262,ENSG00000111886,ENSG00000113205,ENSG00000113209,ENSG00000113211,ENSG00000123454,ENSG00000123560,ENSG00000126583,ENSG00000133019,ENSG00000139574,ENSG00000141837,ENSG00000148408,ENSG00000149927,ENSG00000155511,ENSG00000164061,ENSG00000166736,ENSG00000171408,ENSG00000173267,ENSG00000182389,ENSG00000184156…	ENSG00000006128,ENSG00000006283,ENSG00000007168,ENSG00000008056,ENSG00000008282,ENSG00000011132,ENSG00000011677,ENSG00000022355,ENSG00000034053,ENSG00000049247,ENSG00000066427,ENSG00000067191,ENSG00000067715,ENSG00000069696,ENSG00000070018,ENSG00000074317,ENSG00000075043,ENSG00000075711,ENSG00000078053,ENSG00000079215,ENSG00000080644,ENSG00000081818,ENSG00000082458,ENSG00000082556,ENSG00000094755…
GO:0007399	P:nervous system development	BP	nervous system development	0.00312213	26	291	ENSG00000009694,ENSG00000078328,ENSG00000080854,ENSG00000081842,ENSG00000101938,ENSG00000108947,ENSG00000109738,ENSG00000113205,ENSG00000113211,ENSG00000113248,ENSG00000113532,ENSG00000119125,ENSG00000120328,ENSG00000122641,ENSG00000126970,ENSG00000130558,ENSG00000133019,ENSG00000149927,ENSG00000165731,ENSG00000170345,ENSG00000176697,ENSG00000204970,ENSG00000243232,ENSG00000248383,ENSG00000249158…	ENSG00000006377,ENSG00000007047,ENSG00000007944,ENSG00000009694,ENSG00000011332,ENSG00000034053,ENSG00000036530,ENSG00000046653,ENSG00000065361,ENSG00000066117,ENSG00000066427,ENSG00000067798,ENSG00000068024,ENSG00000068796,ENSG00000072315,ENSG00000072832,ENSG00000073578,ENSG00000075043,ENSG00000075290,ENSG00000077080,ENSG00000077279,ENSG00000077454,ENSG00000077782,ENSG00000078328,ENSG00000079462…
GO:0007416	P:synapse assembly	BP	synapse assembly	0.00539263	9	62	ENSG00000069188,ENSG00000113205,ENSG00000113209,ENSG00000113211,ENSG00000153292,ENSG00000164061,ENSG00000176697,ENSG00000187372,ENSG00000272674	ENSG00000004399,ENSG00000039068,ENSG00000069188,ENSG00000069329,ENSG00000075340,ENSG00000081818,ENSG00000087085,ENSG00000091129,ENSG00000099942,ENSG00000107742,ENSG00000110076,ENSG00000112852,ENSG00000113100,ENSG00000113205,ENSG00000113209,ENSG00000113211,ENSG00000116906,ENSG00000117280,ENSG00000120324,ENSG00000120327,ENSG00000125848,ENSG00000131711,ENSG00000135355,ENSG00000136279,ENSG00000139182…
GO:0007417	P:central nervous system development	BP	central nervous system development	0.0427575	12	141	ENSG00000008277,ENSG00000116983,ENSG00000128271,ENSG00000132692,ENSG00000132911,ENSG00000134595,ENSG00000163536,ENSG00000167755,ENSG00000172554,ENSG00000174607,ENSG00000181449,ENSG00000198914	ENSG00000005513,ENSG00000007372,ENSG00000008083,ENSG00000008277,ENSG00000020181,ENSG00000035862,ENSG00000038382,ENSG00000038427,ENSG00000043355,ENSG00000061676,ENSG00000070610,ENSG00000072133,ENSG00000072210,ENSG00000075275,ENSG00000077279,ENSG00000084207,ENSG00000091129,ENSG00000100146,ENSG00000101109,ENSG00000102081,ENSG00000102385,ENSG00000104375,ENSG00000106278,ENSG00000106341,ENSG00000106536…
GO:0007589	P:body fluid secretion	BP	body fluid secretion	0.0449737	2	9	ENSG00000146469,ENSG00000169418	ENSG00000044012,ENSG00000078401,ENSG00000112499,ENSG00000112599,ENSG00000120937,ENSG00000146469,ENSG00000169418,ENSG00000182718,ENSG00000197208
GO:0007596	P:blood coagulation	BP	blood coagulation	0.00612777	16	181	ENSG00000003436,ENSG00000105825,ENSG00000107099,ENSG00000110799,ENSG00000123843,ENSG00000128271,ENSG00000164692,ENSG00000186115,ENSG00000188488,ENSG00000197249,ENSG00000197409,ENSG00000203811,ENSG00000203852,ENSG00000213931,ENSG00000274750,ENSG00000278828	ENSG00000001561,ENSG00000003436,ENSG00000004487,ENSG00000004939,ENSG00000005249,ENSG00000010810,ENSG00000011422,ENSG00000013016,ENSG00000015285,ENSG00000024422,ENSG00000047579,ENSG00000057593,ENSG00000064961,ENSG00000069974,ENSG00000070831,ENSG00000072062,ENSG00000074695,ENSG00000077549,ENSG00000079691,ENSG00000080618,ENSG00000083454,ENSG00000085063,ENSG00000088053,ENSG00000088387,ENSG00000088926…
GO:0007616	P:long-term memory	BP	long-term memory	0.0217471	5	32	ENSG00000006128,ENSG00000107864,ENSG00000118515,ENSG00000155511,ENSG00000198576	ENSG00000006128,ENSG00000040531,ENSG00000058335,ENSG00000067606,ENSG00000100968,ENSG00000104327,ENSG00000104888,ENSG00000107864,ENSG00000108773,ENSG00000112658,ENSG00000118515,ENSG00000125872,ENSG00000128829,ENSG00000130164,ENSG00000130203,ENSG00000149295,ENSG00000152495,ENSG00000155511,ENSG00000155897,ENSG00000161681,ENSG00000164742,ENSG00000169057,ENSG00000169220,ENSG00000171867,ENSG00000174576…
GO:0008009	F:chemokine activity	MF	chemokine activity	0.145616	3	48	ENSG00000108700,ENSG00000161921,ENSG00000163734	ENSG00000006210,ENSG00000006606,ENSG00000081041,ENSG00000102962,ENSG00000102970,ENSG00000106178,ENSG00000106804,ENSG00000107562,ENSG00000108688,ENSG00000108691,ENSG00000108700,ENSG00000108702,ENSG00000109272,ENSG00000115009,ENSG00000124875,ENSG00000131142,ENSG00000137077,ENSG00000138755,ENSG00000143184,ENSG00000143185,ENSG00000145824,ENSG00000151882,ENSG00000156234,ENSG00000161921,ENSG00000163734…
GO:0008015	P:blood circulation	BP	blood circulation	0.00953104	6	37	ENSG00000100243,ENSG00000128271,ENSG00000139567,ENSG00000149131,ENSG00000164116,ENSG00000173391	ENSG00000049540,ENSG00000061918,ENSG00000100243,ENSG00000106511,ENSG00000107562,ENSG00000115415,ENSG00000123405,ENSG00000124205,ENSG00000128271,ENSG00000128917,ENSG00000130427,ENSG00000138119,ENSG00000138622,ENSG00000139567,ENSG00000143185,ENSG00000148680,ENSG00000149131,ENSG00000151702,ENSG00000159200,ENSG00000164116,ENSG00000164532,ENSG00000166148,ENSG00000168398,ENSG00000169031,ENSG00000169245…
GO:0008076	C:voltage-gated potassium channel complex	CC	voltage-gated potassium channel complex	0.0423843	8	77	ENSG00000082482,ENSG00000111262,ENSG00000143473,ENSG00000156113,ENSG00000159197,ENSG00000171385,ENSG00000177301,ENSG00000184156	ENSG00000026559,ENSG00000053918,ENSG00000055118,ENSG00000069424,ENSG00000075043,ENSG00000082482,ENSG00000085733,ENSG00000089558,ENSG00000099337,ENSG00000099822,ENSG00000102057,ENSG00000104783,ENSG00000104848,ENSG00000105642,ENSG00000106089,ENSG00000111262,ENSG00000115041,ENSG00000116396,ENSG00000117013,ENSG00000120049,ENSG00000120457,ENSG00000121361,ENSG00000123700,ENSG00000124134,ENSG00000127914…
GO:0008083	F:growth factor activity	MF	growth factor activity	0.000111867	18	161	ENSG00000017427,ENSG00000093072,ENSG00000095752,ENSG00000100311,ENSG00000107984,ENSG00000115386,ENSG00000118972,ENSG00000122641,ENSG00000125965,ENSG00000128564,ENSG00000130513,ENSG00000136244,ENSG00000136999,ENSG00000139269,ENSG00000150630,ENSG00000160712,ENSG00000168811,ENSG00000176697	ENSG00000017427,ENSG00000019991,ENSG00000025708,ENSG00000029725,ENSG00000030582,ENSG00000049130,ENSG00000070193,ENSG00000070388,ENSG00000075388,ENSG00000078579,ENSG00000090534,ENSG00000092969,ENSG00000093072,ENSG00000095752,ENSG00000099985,ENSG00000100311,ENSG00000101144,ENSG00000101384,ENSG00000102265,ENSG00000102466,ENSG00000102678,ENSG00000104432,ENSG00000104899,ENSG00000105220,ENSG00000105472…
GO:0008144	F:drug binding	MF	drug binding	0.271546	4	57	ENSG00000002726,ENSG00000069696,ENSG00000081479,ENSG00000242366	ENSG00000002726,ENSG00000015520,ENSG00000022355,ENSG00000069696,ENSG00000075618,ENSG00000077092,ENSG00000081479,ENSG00000084207,ENSG00000087250,ENSG00000100197,ENSG00000100312,ENSG00000100504,ENSG00000100883,ENSG00000101916,ENSG00000102468,ENSG00000102967,ENSG00000104332,ENSG00000105835,ENSG00000107611,ENSG00000107758,ENSG00000110195,ENSG00000110721,ENSG00000112033,ENSG00000112972,ENSG00000113448…
GO:0008194	F:UDP-glycosyltransferase activity	MF	UDP-glycosyltransferase activity	6.47276e-05	7	23	ENSG00000167165,ENSG00000174607,ENSG00000240224,ENSG00000241635,ENSG00000242366,ENSG00000243135,ENSG00000244474	ENSG00000109181,ENSG00000135220,ENSG00000135226,ENSG00000145626,ENSG00000156096,ENSG00000165195,ENSG00000167165,ENSG00000168671,ENSG00000171234,ENSG00000173610,ENSG00000174607,ENSG00000196620,ENSG00000197888,ENSG00000213759,ENSG00000240224,ENSG00000241119,ENSG00000241635,ENSG00000242366,ENSG00000242515,ENSG00000243135,ENSG00000244122,ENSG00000244474,ENSG00000271271
GO:0008201	F:heparin binding	MF	heparin binding	2.09513e-06	23	170	ENSG00000002726,ENSG00000009694,ENSG00000058085,ENSG00000066468,ENSG00000081148,ENSG00000093072,ENSG00000101670,ENSG00000108700,ENSG00000109072,ENSG00000119681,ENSG00000133110,ENSG00000136999,ENSG00000145147,ENSG00000164855,ENSG00000173376,ENSG00000173432,ENSG00000174175,ENSG00000180875,ENSG00000184613,ENSG00000188488,ENSG00000188783,ENSG00000197467,ENSG00000205336	ENSG00000000971,ENSG00000002726,ENSG00000005381,ENSG00000007168,ENSG00000009694,ENSG00000010244,ENSG00000011201,ENSG00000012223,ENSG00000040608,ENSG00000058085,ENSG00000060718,ENSG00000064205,ENSG00000066468,ENSG00000069702,ENSG00000070193,ENSG00000075388,ENSG00000077782,ENSG00000079257,ENSG00000080573,ENSG00000081148,ENSG00000081237,ENSG00000084234,ENSG00000084674,ENSG00000088926,ENSG00000090539…
GO:0008217	P:regulation of blood pressure	BP	regulation of blood pressure	0.00161391	9	63	ENSG00000006128,ENSG00000118515,ENSG00000139567,ENSG00000148408,ENSG00000164116,ENSG00000164692,ENSG00000164867,ENSG00000169418,ENSG00000186115	ENSG00000005187,ENSG00000006128,ENSG00000007952,ENSG00000010322,ENSG00000018625,ENSG00000049247,ENSG00000070961,ENSG00000073756,ENSG00000095303,ENSG00000100292,ENSG00000100604,ENSG00000102032,ENSG00000102239,ENSG00000107796,ENSG00000108405,ENSG00000110680,ENSG00000111664,ENSG00000112096,ENSG00000113389,ENSG00000115138,ENSG00000118515,ENSG00000120915,ENSG00000120937,ENSG00000122585,ENSG00000124089…
GO:0008284	P:positive regulation of cell population proliferation	BP	positive regulation of cell proliferation	0.00317884	36	488	ENSG00000009950,ENSG00000017427,ENSG00000037280,ENSG00000041982,ENSG00000058085,ENSG00000066468,ENSG00000086548,ENSG00000087494,ENSG00000095752,ENSG00000100311,ENSG00000102755,ENSG00000103495,ENSG00000111087,ENSG00000111728,ENSG00000115386,ENSG00000118971,ENSG00000119888,ENSG00000126895,ENSG00000136244,ENSG00000140678,ENSG00000145777,ENSG00000146469,ENSG00000150630,ENSG00000160712,ENSG00000162772…	ENSG00000005022,ENSG00000006016,ENSG00000006210,ENSG00000007264,ENSG00000007952,ENSG00000008196,ENSG00000009950,ENSG00000014123,ENSG00000014216,ENSG00000016082,ENSG00000017427,ENSG00000018408,ENSG00000033327,ENSG00000036257,ENSG00000036828,ENSG00000037280,ENSG00000041982,ENSG00000049130,ENSG00000057149,ENSG00000057935,ENSG00000058085,ENSG00000060339,ENSG00000063176,ENSG00000064393,ENSG00000064835…
GO:0008331	F:high voltage-gated calcium channel activity	MF	high voltage-gated calcium channel activity	0.0149708	3	10	ENSG00000141837,ENSG00000148408,ENSG00000182389	ENSG00000067191,ENSG00000081248,ENSG00000102001,ENSG00000141837,ENSG00000148408,ENSG00000151067,ENSG00000157388,ENSG00000165995,ENSG00000167535,ENSG00000182389
GO:0008373	F:sialyltransferase activity	MF	sialyltransferase activity	0.0269474	3	15	ENSG00000064225,ENSG00000101638,ENSG00000111728	ENSG00000064225,ENSG00000070526,ENSG00000070731,ENSG00000073849,ENSG00000101638,ENSG00000110080,ENSG00000111728,ENSG00000115525,ENSG00000117069,ENSG00000126091,ENSG00000136840,ENSG00000148488,ENSG00000160408,ENSG00000177511,ENSG00000184005
GO:0008381	F:mechanosensitive ion channel activity	MF	mechanosensitive ion channel activity	0.0138185	3	10	ENSG00000149488,ENSG00000165091,ENSG00000249242	ENSG00000103335,ENSG00000103534,ENSG00000141524,ENSG00000149488,ENSG00000154864,ENSG00000165091,ENSG00000167895,ENSG00000170537,ENSG00000188869,ENSG00000249242
GO:0008430	F:selenium binding	MF	selenium binding	0.030968	2	8	ENSG00000211448,ENSG00000250722	ENSG00000089169,ENSG00000143416,ENSG00000167468,ENSG00000198843,ENSG00000211445,ENSG00000211448,ENSG00000211452,ENSG00000250722
GO:0009611	P:response to wounding	BP	response to wounding	0.0274458	7	63	ENSG00000041982,ENSG00000079215,ENSG00000100311,ENSG00000110799,ENSG00000111087,ENSG00000167755,ENSG00000181449	ENSG00000007372,ENSG00000039523,ENSG00000041982,ENSG00000065559,ENSG00000071246,ENSG00000079215,ENSG00000087085,ENSG00000087586,ENSG00000092969,ENSG00000099250,ENSG00000100311,ENSG00000102934,ENSG00000110436,ENSG00000110492,ENSG00000110799,ENSG00000111087,ENSG00000111790,ENSG00000115414,ENSG00000117318,ENSG00000118523,ENSG00000119147,ENSG00000121807,ENSG00000121933,ENSG00000125084,ENSG00000127533…
GO:0009629	P:response to gravity	BP	response to gravity	0.270678	1	8	ENSG00000170345	ENSG00000067225,ENSG00000106089,ENSG00000113140,ENSG00000122180,ENSG00000138379,ENSG00000170345,ENSG00000175592,ENSG00000242252
GO:0009725	P:response to hormone	BP	response to hormone	0.0498565	5	44	ENSG00000006128,ENSG00000007171,ENSG00000106483,ENSG00000164867,ENSG00000166402	ENSG00000001084,ENSG00000006128,ENSG00000007171,ENSG00000035862,ENSG00000065833,ENSG00000075239,ENSG00000083720,ENSG00000089250,ENSG00000100234,ENSG00000100348,ENSG00000102265,ENSG00000106483,ENSG00000112658,ENSG00000115641,ENSG00000116133,ENSG00000120899,ENSG00000120907,ENSG00000121853,ENSG00000123342,ENSG00000127948,ENSG00000128739,ENSG00000131788,ENSG00000132475,ENSG00000132855,ENSG00000134533…
GO:0009888	P:tissue development	BP	tissue development	0.00386721	7	38	ENSG00000043039,ENSG00000050555,ENSG00000058085,ENSG00000091128,ENSG00000116833,ENSG00000196358,ENSG00000241697	ENSG00000042781,ENSG00000043039,ENSG00000050555,ENSG00000053747,ENSG00000058085,ENSG00000065320,ENSG00000071655,ENSG00000074527,ENSG00000088812,ENSG00000091128,ENSG00000091136,ENSG00000101680,ENSG00000105429,ENSG00000106780,ENSG00000107518,ENSG00000116133,ENSG00000116833,ENSG00000125492,ENSG00000130702,ENSG00000131668,ENSG00000135862,ENSG00000136931,ENSG00000142233,ENSG00000142798,ENSG00000143032…
GO:0009897	C:external side of plasma membrane	CC	external side of plasma membrane	0.00654509	24	340	ENSG00000013725,ENSG00000076716,ENSG00000081479,ENSG00000113494,ENSG00000123496,ENSG00000160712,ENSG00000163297,ENSG00000165091,ENSG00000165810,ENSG00000166825,ENSG00000174175,ENSG00000180871,ENSG00000186907,ENSG00000187908,ENSG00000188488,ENSG00000211677,ENSG00000211679,ENSG00000211890,ENSG00000211891,ENSG00000211893,ENSG00000211895,ENSG00000211896,ENSG00000211899,ENSG00000277494	ENSG00000005884,ENSG00000005961,ENSG00000006016,ENSG00000007312,ENSG00000010278,ENSG00000010610,ENSG00000010704,ENSG00000013725,ENSG00000019582,ENSG00000026950,ENSG00000049249,ENSG00000064199,ENSG00000069702,ENSG00000072274,ENSG00000072694,ENSG00000076706,ENSG00000076716,ENSG00000081237,ENSG00000081479,ENSG00000081985,ENSG00000083457,ENSG00000086062,ENSG00000089041,ENSG00000089692,ENSG00000090339…
GO:0009950	P:dorsal/ventral axis specification	BP	dorsal/ventral axis specification	1	0	8		ENSG00000007372,ENSG00000104332,ENSG00000107779,ENSG00000108379,ENSG00000112559,ENSG00000116035,ENSG00000163904,ENSG00000168036
GO:0009966	P:regulation of signal transduction	BP	regulation of signal transduction	0.117677	3	24	ENSG00000076716,ENSG00000184203,ENSG00000288520	ENSG00000023572,ENSG00000074416,ENSG00000076716,ENSG00000087460,ENSG00000102055,ENSG00000120833,ENSG00000125912,ENSG00000137409,ENSG00000140564,ENSG00000148154,ENSG00000149970,ENSG00000158985,ENSG00000167193,ENSG00000170027,ENSG00000183098,ENSG00000184203,ENSG00000184205,ENSG00000196396,ENSG00000196526,ENSG00000213024,ENSG00000213420,ENSG00000231989,ENSG00000241186,ENSG00000288520
GO:0009968	P:negative regulation of signal transduction	BP	negative regulation of signal transduction	0.108166	4	39	ENSG00000076344,ENSG00000164161,ENSG00000171150,ENSG00000186479	ENSG00000065361,ENSG00000066735,ENSG00000071189,ENSG00000076344,ENSG00000089234,ENSG00000090104,ENSG00000091844,ENSG00000101213,ENSG00000108370,ENSG00000111845,ENSG00000115170,ENSG00000125508,ENSG00000132554,ENSG00000135362,ENSG00000135824,ENSG00000142405,ENSG00000143248,ENSG00000143333,ENSG00000145358,ENSG00000146674,ENSG00000147509,ENSG00000148908,ENSG00000150681,ENSG00000154127,ENSG00000159788…
GO:0009986	C:cell surface	CC	cell surface	4.06136e-09	62	601	ENSG00000003436,ENSG00000026103,ENSG00000044574,ENSG00000066468,ENSG00000076716,ENSG00000078098,ENSG00000078549,ENSG00000079215,ENSG00000082482,ENSG00000085563,ENSG00000086205,ENSG00000086548,ENSG00000100311,ENSG00000101670,ENSG00000105388,ENSG00000106483,ENSG00000111186,ENSG00000111262,ENSG00000113494,ENSG00000119888,ENSG00000120156,ENSG00000127324,ENSG00000129910,ENSG00000135318,ENSG00000137573…	ENSG00000001626,ENSG00000003436,ENSG00000004468,ENSG00000005844,ENSG00000005884,ENSG00000005961,ENSG00000006210,ENSG00000006327,ENSG00000006451,ENSG00000007062,ENSG00000008710,ENSG00000011422,ENSG00000011600,ENSG00000012124,ENSG00000012223,ENSG00000019582,ENSG00000020181,ENSG00000023318,ENSG00000023839,ENSG00000026103,ENSG00000026508,ENSG00000035862,ENSG00000036828,ENSG00000039068,ENSG00000040608…
GO:0010043	P:response to zinc ion	BP	response to zinc ion	0.0340145	4	31	ENSG00000021826,ENSG00000104267,ENSG00000143546,ENSG00000213145	ENSG00000021826,ENSG00000036473,ENSG00000089041,ENSG00000104154,ENSG00000104267,ENSG00000105697,ENSG00000111701,ENSG00000115194,ENSG00000118520,ENSG00000122986,ENSG00000129673,ENSG00000130707,ENSG00000137563,ENSG00000138030,ENSG00000143546,ENSG00000145740,ENSG00000148218,ENSG00000158014,ENSG00000162692,ENSG00000162882,ENSG00000164756,ENSG00000165240,ENSG00000165915,ENSG00000171862,ENSG00000180176…
GO:0010468	P:regulation of gene expression	BP	regulation of gene expression	0.341929	8	134	ENSG00000017427,ENSG00000087494,ENSG00000113083,ENSG00000116039,ENSG00000127324,ENSG00000136999,ENSG00000181449,ENSG00000213145	ENSG00000011132,ENSG00000017427,ENSG00000033170,ENSG00000034053,ENSG00000039068,ENSG00000050748,ENSG00000069956,ENSG00000075856,ENSG00000078900,ENSG00000080823,ENSG00000081237,ENSG00000084093,ENSG00000085511,ENSG00000087095,ENSG00000087470,ENSG00000087494,ENSG00000092621,ENSG00000095970,ENSG00000096063,ENSG00000099365,ENSG00000100030,ENSG00000100644,ENSG00000102882,ENSG00000103245,ENSG00000104695…
GO:0010469	P:regulation of signaling receptor activity	BP	regulation of signaling receptor activity	0.0011543	5	18	ENSG00000119865,ENSG00000145113,ENSG00000163377,ENSG00000169174,ENSG00000169860	ENSG00000008735,ENSG00000068971,ENSG00000072694,ENSG00000094631,ENSG00000106366,ENSG00000113448,ENSG00000119865,ENSG00000122861,ENSG00000131808,ENSG00000135346,ENSG00000145113,ENSG00000163377,ENSG00000163932,ENSG00000169174,ENSG00000169860,ENSG00000176256,ENSG00000183662,ENSG00000189403
GO:0010544	P:negative regulation of platelet activation	BP	negative regulation of platelet activation	0.0464697	2	8	ENSG00000100311,ENSG00000164867	ENSG00000100311,ENSG00000130203,ENSG00000134853,ENSG00000164867,ENSG00000173918,ENSG00000178726,ENSG00000180210,ENSG00000197461
GO:0010628	P:positive regulation of gene expression	BP	positive regulation of gene expression	0.000872421	31	358	ENSG00000017427,ENSG00000018236,ENSG00000041982,ENSG00000088992,ENSG00000100311,ENSG00000102760,ENSG00000103495,ENSG00000106483,ENSG00000107984,ENSG00000115386,ENSG00000120738,ENSG00000122641,ENSG00000123560,ENSG00000125968,ENSG00000126895,ENSG00000130558,ENSG00000136244,ENSG00000140678,ENSG00000141480,ENSG00000149948,ENSG00000158813,ENSG00000164107,ENSG00000164867,ENSG00000168961,ENSG00000170396…	ENSG00000002745,ENSG00000003137,ENSG00000004848,ENSG00000004948,ENSG00000005884,ENSG00000007372,ENSG00000010704,ENSG00000011600,ENSG00000012048,ENSG00000012822,ENSG00000017427,ENSG00000018236,ENSG00000018280,ENSG00000019582,ENSG00000027697,ENSG00000030304,ENSG00000035720,ENSG00000036828,ENSG00000041982,ENSG00000047579,ENSG00000050748,ENSG00000051382,ENSG00000054523,ENSG00000057657,ENSG00000062038…
GO:0010744	P:positive regulation of macrophage derived foam cell differentiation	BP	positive regulation of macrophage derived foam cell differentiation	0.487469	1	16	ENSG00000188257	ENSG00000027075,ENSG00000038945,ENSG00000050748,ENSG00000069764,ENSG00000084674,ENSG00000109320,ENSG00000135218,ENSG00000135744,ENSG00000144891,ENSG00000150782,ENSG00000163737,ENSG00000164400,ENSG00000175445,ENSG00000179593,ENSG00000184371,ENSG00000188257
GO:0010750	P:positive regulation of nitric oxide mediated signal transduction	BP	positive regulation of nitric oxide mediated signal transduction	0.0251515	2	5	ENSG00000164116,ENSG00000198929	ENSG00000146648,ENSG00000152402,ENSG00000164116,ENSG00000198929,ENSG00000254647
GO:0010754	P:negative regulation of cGMP-mediated signaling	BP	negative regulation of cGMP-mediated signaling	0.0352236	2	6	ENSG00000112541,ENSG00000128655	ENSG00000112541,ENSG00000128655,ENSG00000134640,ENSG00000137801,ENSG00000172367,ENSG00000186642
GO:0010760	P:negative regulation of macrophage chemotaxis	BP	negative regulation of macrophage chemotaxis	0.19885	1	7	ENSG00000158714	ENSG00000035720,ENSG00000099977,ENSG00000106804,ENSG00000137869,ENSG00000158714,ENSG00000240972,ENSG00000271447
GO:0010765	P:positive regulation of sodium ion transport	BP	positive regulation of sodium ion transport	0.000749651	5	16	ENSG00000018236,ENSG00000052344,ENSG00000057294,ENSG00000177098,ENSG00000183873	ENSG00000018236,ENSG00000052344,ENSG00000057294,ENSG00000105711,ENSG00000114279,ENSG00000142208,ENSG00000151150,ENSG00000152642,ENSG00000153721,ENSG00000166257,ENSG00000168710,ENSG00000177098,ENSG00000183072,ENSG00000183873,ENSG00000196632,ENSG00000275023
GO:0010800	P:positive regulation of peptidyl-threonine phosphorylation	BP	positive regulation of peptidyl-threonine phosphorylation	0.753306	1	28	ENSG00000176170	ENSG00000072315,ENSG00000078140,ENSG00000100030,ENSG00000101144,ENSG00000103126,ENSG00000103888,ENSG00000104312,ENSG00000106617,ENSG00000114251,ENSG00000115263,ENSG00000121236,ENSG00000133048,ENSG00000135932,ENSG00000137672,ENSG00000138798,ENSG00000141564,ENSG00000142192,ENSG00000143933,ENSG00000149115,ENSG00000160014,ENSG00000165730,ENSG00000166851,ENSG00000172232,ENSG00000176170,ENSG00000196632…
GO:0010811	P:positive regulation of cell-substrate adhesion	BP	positive regulation of cell-substrate adhesion	0.0204542	6	43	ENSG00000109072,ENSG00000144810,ENSG00000173269,ENSG00000173376,ENSG00000186998,ENSG00000205221	ENSG00000005884,ENSG00000091409,ENSG00000091986,ENSG00000096968,ENSG00000100034,ENSG00000103241,ENSG00000105894,ENSG00000106541,ENSG00000106823,ENSG00000107742,ENSG00000109072,ENSG00000112562,ENSG00000116962,ENSG00000132205,ENSG00000136238,ENSG00000138080,ENSG00000138722,ENSG00000142871,ENSG00000144810,ENSG00000148484,ENSG00000149084,ENSG00000152592,ENSG00000154175,ENSG00000160963,ENSG00000161638…
GO:0010827	P:regulation of glucose transmembrane transport	BP	regulation of glucose transmembrane transport	1	0	8		ENSG00000078401,ENSG00000101255,ENSG00000117394,ENSG00000151617,ENSG00000166263,ENSG00000166501,ENSG00000176105,ENSG00000186188
GO:0010829	P:negative regulation of glucose transmembrane transport	BP	negative regulation of glucose transmembrane transport	1	0	5		ENSG00000125538,ENSG00000132376,ENSG00000164687,ENSG00000166501,ENSG00000215695
GO:0010832	P:negative regulation of myotube differentiation	BP	negative regulation of myotube differentiation	0.000457877	5	15	ENSG00000105388,ENSG00000136999,ENSG00000176697,ENSG00000180535,ENSG00000183160	ENSG00000068024,ENSG00000100219,ENSG00000105388,ENSG00000108840,ENSG00000123095,ENSG00000136999,ENSG00000141052,ENSG00000148400,ENSG00000160539,ENSG00000165887,ENSG00000176697,ENSG00000177238,ENSG00000180535,ENSG00000183072,ENSG00000183160
GO:0010838	P:positive regulation of keratinocyte proliferation	BP	positive regulation of keratinocyte proliferation	0.426697	1	12	ENSG00000170961	ENSG00000062038,ENSG00000070193,ENSG00000073282,ENSG00000092295,ENSG00000109321,ENSG00000110492,ENSG00000134250,ENSG00000140285,ENSG00000143954,ENSG00000166263,ENSG00000170961,ENSG00000172016
GO:0010906	P:regulation of glucose metabolic process	BP	regulation of glucose metabolic process	0.724139	1	25	ENSG00000160180	ENSG00000004799,ENSG00000005882,ENSG00000067992,ENSG00000069667,ENSG00000076555,ENSG00000082641,ENSG00000084073,ENSG00000096717,ENSG00000103150,ENSG00000111664,ENSG00000140396,ENSG00000141568,ENSG00000141753,ENSG00000143365,ENSG00000146674,ENSG00000152256,ENSG00000159346,ENSG00000160180,ENSG00000164916,ENSG00000173918,ENSG00000181092,ENSG00000184163,ENSG00000185345,ENSG00000205629,ENSG00000235608
GO:0010951	P:negative regulation of endopeptidase activity	BP	negative regulation of endopeptidase activity	0.00455186	7	50	ENSG00000109072,ENSG00000149131,ENSG00000163536,ENSG00000166396,ENSG00000188488,ENSG00000197249,ENSG00000197632	ENSG00000021355,ENSG00000035862,ENSG00000057149,ENSG00000090512,ENSG00000099937,ENSG00000100234,ENSG00000100665,ENSG00000102265,ENSG00000106366,ENSG00000107742,ENSG00000109072,ENSG00000111640,ENSG00000113889,ENSG00000113905,ENSG00000114204,ENSG00000117601,ENSG00000123561,ENSG00000124570,ENSG00000132386,ENSG00000135744,ENSG00000135919,ENSG00000140093,ENSG00000142208,ENSG00000145192,ENSG00000148204…
GO:0010976	P:positive regulation of neuron projection development	BP	positive regulation of neuron projection development	0.0155009	11	105	ENSG00000018236,ENSG00000044574,ENSG00000104435,ENSG00000119283,ENSG00000157240,ENSG00000163220,ENSG00000163536,ENSG00000165731,ENSG00000170396,ENSG00000173376,ENSG00000176697	ENSG00000003402,ENSG00000004487,ENSG00000005884,ENSG00000006210,ENSG00000010810,ENSG00000018236,ENSG00000044524,ENSG00000044574,ENSG00000058404,ENSG00000062524,ENSG00000068971,ENSG00000072518,ENSG00000074660,ENSG00000077782,ENSG00000078699,ENSG00000085721,ENSG00000091409,ENSG00000100393,ENSG00000101213,ENSG00000103034,ENSG00000104435,ENSG00000104897,ENSG00000105711,ENSG00000105894,ENSG00000107263…
GO:0014002	P:astrocyte development	BP	astrocyte development	0.00559242	4	15	ENSG00000050555,ENSG00000123560,ENSG00000134198,ENSG00000143546	ENSG00000026025,ENSG00000050555,ENSG00000087250,ENSG00000105810,ENSG00000123560,ENSG00000134198,ENSG00000136869,ENSG00000143546,ENSG00000145191,ENSG00000169071,ENSG00000172037,ENSG00000184486,ENSG00000184845,ENSG00000185483,ENSG00000198719
GO:0014049	P:positive regulation of glutamate secretion	BP	positive regulation of glutamate secretion	0.0327746	2	7	ENSG00000128271,ENSG00000187094	ENSG00000089041,ENSG00000101188,ENSG00000101200,ENSG00000128271,ENSG00000132872,ENSG00000166148,ENSG00000187094
GO:0014059	P:regulation of dopamine secretion	BP	regulation of dopamine secretion	0.0143985	5	32	ENSG00000019505,ENSG00000067715,ENSG00000173267,ENSG00000177301,ENSG00000204176	ENSG00000011347,ENSG00000019505,ENSG00000047579,ENSG00000067715,ENSG00000078579,ENSG00000101204,ENSG00000102468,ENSG00000103528,ENSG00000110975,ENSG00000129990,ENSG00000132718,ENSG00000132872,ENSG00000134207,ENSG00000135312,ENSG00000143858,ENSG00000145335,ENSG00000147434,ENSG00000149043,ENSG00000151577,ENSG00000160716,ENSG00000170743,ENSG00000173227,ENSG00000173267,ENSG00000177301,ENSG00000180934…
GO:0014065	P:phosphatidylinositol 3-kinase signaling	BP	phosphatidylinositol 3-kinase signaling	0.563164	2	34	ENSG00000017427,ENSG00000169047	ENSG00000011405,ENSG00000017427,ENSG00000046889,ENSG00000051382,ENSG00000062524,ENSG00000065361,ENSG00000068903,ENSG00000078401,ENSG00000092445,ENSG00000100219,ENSG00000102468,ENSG00000105647,ENSG00000105851,ENSG00000107485,ENSG00000107679,ENSG00000108561,ENSG00000117281,ENSG00000121879,ENSG00000133056,ENSG00000135914,ENSG00000139144,ENSG00000140443,ENSG00000141506,ENSG00000141736,ENSG00000142208…
GO:0014704	C:intercalated disc	CC	intercalated disc	0.031438	6	46	ENSG00000057294,ENSG00000109061,ENSG00000175084,ENSG00000177098,ENSG00000183873,ENSG00000265107	ENSG00000018625,ENSG00000044115,ENSG00000046604,ENSG00000057294,ENSG00000075711,ENSG00000090020,ENSG00000096696,ENSG00000105697,ENSG00000105711,ENSG00000108961,ENSG00000109061,ENSG00000117394,ENSG00000123700,ENSG00000124006,ENSG00000128245,ENSG00000129682,ENSG00000130037,ENSG00000134755,ENSG00000135723,ENSG00000136531,ENSG00000143153,ENSG00000144285,ENSG00000145362,ENSG00000149269,ENSG00000150093…
GO:0014911	P:positive regulation of smooth muscle cell migration	BP	positive regulation of smooth muscle cell migration	0.00214783	5	18	ENSG00000017427,ENSG00000100311,ENSG00000109072,ENSG00000133110,ENSG00000170961	ENSG00000017427,ENSG00000068024,ENSG00000086991,ENSG00000099250,ENSG00000100311,ENSG00000104415,ENSG00000109072,ENSG00000113721,ENSG00000133110,ENSG00000137872,ENSG00000164171,ENSG00000167193,ENSG00000170961,ENSG00000171631,ENSG00000171791,ENSG00000184481,ENSG00000197122,ENSG00000271503
GO:0014912	P:negative regulation of smooth muscle cell migration	BP	negative regulation of smooth muscle cell migration	0.525676	1	13	ENSG00000145147	ENSG00000100823,ENSG00000103034,ENSG00000106366,ENSG00000107779,ENSG00000109819,ENSG00000112033,ENSG00000115461,ENSG00000123384,ENSG00000137872,ENSG00000145147,ENSG00000146674,ENSG00000166333,ENSG00000173334
GO:0015020	F:glucuronosyltransferase activity	MF	glucuronosyltransferase activity	0.00159547	6	28	ENSG00000167165,ENSG00000240224,ENSG00000241635,ENSG00000242366,ENSG00000243135,ENSG00000244474	ENSG00000133424,ENSG00000135220,ENSG00000135226,ENSG00000145626,ENSG00000147408,ENSG00000149541,ENSG00000151348,ENSG00000156096,ENSG00000158008,ENSG00000165905,ENSG00000167165,ENSG00000168671,ENSG00000171234,ENSG00000173610,ENSG00000174684,ENSG00000182197,ENSG00000196620,ENSG00000197888,ENSG00000213759,ENSG00000240224,ENSG00000241119,ENSG00000241635,ENSG00000242366,ENSG00000242515,ENSG00000243135…
GO:0015078	F:proton transmembrane transporter activity	MF	proton transmembrane transporter activity	0.0114898	3	16	ENSG00000116039,ENSG00000123643,ENSG00000186335	ENSG00000076351,ENSG00000116039,ENSG00000116459,ENSG00000123643,ENSG00000125375,ENSG00000128524,ENSG00000147416,ENSG00000154723,ENSG00000167283,ENSG00000167863,ENSG00000169020,ENSG00000186334,ENSG00000186335,ENSG00000198899,ENSG00000228253,ENSG00000249222
GO:0015187	F:glycine transmembrane transporter activity	MF	glycine transmembrane transporter activity	0.0034855	3	7	ENSG00000123643,ENSG00000186335,ENSG00000196517	ENSG00000017483,ENSG00000101438,ENSG00000123643,ENSG00000144659,ENSG00000186334,ENSG00000186335,ENSG00000196517
GO:0015193	F:L-proline transmembrane transporter activity	MF	L-proline transmembrane transporter activity	0.040882	2	7	ENSG00000123643,ENSG00000186335	ENSG00000011083,ENSG00000115902,ENSG00000123643,ENSG00000163817,ENSG00000180773,ENSG00000186334,ENSG00000186335
GO:0015271	F:outward rectifier potassium channel activity	MF	outward rectifier potassium channel activity	0.0198101	3	12	ENSG00000082482,ENSG00000156113,ENSG00000177301	ENSG00000053918,ENSG00000082482,ENSG00000107147,ENSG00000118762,ENSG00000130037,ENSG00000143105,ENSG00000156113,ENSG00000162687,ENSG00000177272,ENSG00000177301,ENSG00000186795,ENSG00000215262
GO:0015459	F:potassium channel regulator activity	MF	potassium channel regulator activity	0.0447905	5	41	ENSG00000069696,ENSG00000101049,ENSG00000118515,ENSG00000159197,ENSG00000276289	ENSG00000049759,ENSG00000067606,ENSG00000069424,ENSG00000069431,ENSG00000069696,ENSG00000075711,ENSG00000101049,ENSG00000104205,ENSG00000108953,ENSG00000115041,ENSG00000116030,ENSG00000118515,ENSG00000120049,ENSG00000124134,ENSG00000127914,ENSG00000128989,ENSG00000130226,ENSG00000131788,ENSG00000135643,ENSG00000145936,ENSG00000149295,ENSG00000152049,ENSG00000159197,ENSG00000164794,ENSG00000169252…
GO:0015693	P:magnesium ion transport	BP	magnesium ion transport	0.523556	1	13	ENSG00000124532	ENSG00000001461,ENSG00000102158,ENSG00000104361,ENSG00000104723,ENSG00000123700,ENSG00000124532,ENSG00000133065,ENSG00000140157,ENSG00000158158,ENSG00000163293,ENSG00000169446,ENSG00000170113,ENSG00000172548
GO:0015808	P:L-alanine transport	BP	L-alanine transport	0.036504	2	6	ENSG00000123643,ENSG00000186335	ENSG00000115902,ENSG00000123643,ENSG00000180773,ENSG00000186334,ENSG00000186335,ENSG00000188338
GO:0015816	P:glycine transport	BP	glycine transport	0.0277295	2	6	ENSG00000123643,ENSG00000186335	ENSG00000017483,ENSG00000123643,ENSG00000163817,ENSG00000186334,ENSG00000186335,ENSG00000197106
GO:0015914	P:phospholipid transport	BP	phospholipid transport	0.669081	1	25	ENSG00000087237	ENSG00000021762,ENSG00000073060,ENSG00000084090,ENSG00000087237,ENSG00000091039,ENSG00000100979,ENSG00000101166,ENSG00000110697,ENSG00000116171,ENSG00000119655,ENSG00000130164,ENSG00000130703,ENSG00000132631,ENSG00000138823,ENSG00000141179,ENSG00000141391,ENSG00000143921,ENSG00000154217,ENSG00000169230,ENSG00000170855,ENSG00000174238,ENSG00000180957,ENSG00000183578,ENSG00000186314,ENSG00000214530
GO:0016021	C:integral component of membrane	CC	integral component of membrane	6.61351e-05	202	3522	ENSG00000000005,ENSG00000004846,ENSG00000005471,ENSG00000008277,ENSG00000021645,ENSG00000026103,ENSG00000026751,ENSG00000047597,ENSG00000050130,ENSG00000050628,ENSG00000051108,ENSG00000052344,ENSG00000054277,ENSG00000057294,ENSG00000059804,ENSG00000064225,ENSG00000065308,ENSG00000066468,ENSG00000069188,ENSG00000071073,ENSG00000074410,ENSG00000076258,ENSG00000078098,ENSG00000078596,ENSG00000080166…	ENSG00000000005,ENSG00000001461,ENSG00000001561,ENSG00000001626,ENSG00000001630,ENSG00000002933,ENSG00000004468,ENSG00000004809,ENSG00000004846,ENSG00000004866,ENSG00000004939,ENSG00000005108,ENSG00000005471,ENSG00000005486,ENSG00000006007,ENSG00000006042,ENSG00000006118,ENSG00000006210,ENSG00000006327,ENSG00000006695,ENSG00000006831,ENSG00000007129,ENSG00000007216,ENSG00000007341,ENSG00000007384…
GO:0016242	P:negative regulation of macroautophagy	BP	negative regulation of macroautophagy	1	0	14		ENSG00000004142,ENSG00000055483,ENSG00000061337,ENSG00000100292,ENSG00000116260,ENSG00000121879,ENSG00000141458,ENSG00000142208,ENSG00000158828,ENSG00000165699,ENSG00000176994,ENSG00000185189,ENSG00000188906,ENSG00000198793
GO:0016266	P:O-glycan processing	BP	O-glycan processing	0.0243024	7	57	ENSG00000117983,ENSG00000130035,ENSG00000140835,ENSG00000145113,ENSG00000156966,ENSG00000158089,ENSG00000169550	ENSG00000008513,ENSG00000070731,ENSG00000073849,ENSG00000085998,ENSG00000101346,ENSG00000106392,ENSG00000109586,ENSG00000110080,ENSG00000115339,ENSG00000117983,ENSG00000118017,ENSG00000119514,ENSG00000126091,ENSG00000130035,ENSG00000131386,ENSG00000136542,ENSG00000136840,ENSG00000139629,ENSG00000140297,ENSG00000140835,ENSG00000141429,ENSG00000143641,ENSG00000144278,ENSG00000145113,ENSG00000151233…
GO:0016323	C:basolateral plasma membrane	CC	basolateral plasma membrane	0.00159701	20	192	ENSG00000080493,ENSG00000089472,ENSG00000100311,ENSG00000104267,ENSG00000105388,ENSG00000115155,ENSG00000116039,ENSG00000119888,ENSG00000120156,ENSG00000133019,ENSG00000141480,ENSG00000155066,ENSG00000155465,ENSG00000160712,ENSG00000163347,ENSG00000167207,ENSG00000169860,ENSG00000176658,ENSG00000239732,ENSG00000277494	ENSG00000004468,ENSG00000004939,ENSG00000005884,ENSG00000008710,ENSG00000026508,ENSG00000029534,ENSG00000033867,ENSG00000036828,ENSG00000053918,ENSG00000058668,ENSG00000063180,ENSG00000065361,ENSG00000066032,ENSG00000070961,ENSG00000072274,ENSG00000075673,ENSG00000075711,ENSG00000079112,ENSG00000080493,ENSG00000082458,ENSG00000086062,ENSG00000088836,ENSG00000089057,ENSG00000089472,ENSG00000090020…
GO:0016324	C:apical plasma membrane	CC	apical plasma membrane	0.00739441	26	315	ENSG00000005471,ENSG00000081479,ENSG00000082482,ENSG00000085563,ENSG00000086548,ENSG00000105388,ENSG00000111262,ENSG00000111913,ENSG00000116039,ENSG00000118507,ENSG00000119888,ENSG00000120156,ENSG00000133116,ENSG00000140279,ENSG00000143801,ENSG00000155066,ENSG00000156113,ENSG00000160712,ENSG00000163347,ENSG00000169860,ENSG00000183067,ENSG00000186115,ENSG00000186204,ENSG00000204385,ENSG00000239732…	ENSG00000001626,ENSG00000004838,ENSG00000005471,ENSG00000007062,ENSG00000007306,ENSG00000010278,ENSG00000015413,ENSG00000015520,ENSG00000016602,ENSG00000021488,ENSG00000023839,ENSG00000026508,ENSG00000033867,ENSG00000036828,ENSG00000041353,ENSG00000042781,ENSG00000046604,ENSG00000049245,ENSG00000051523,ENSG00000061337,ENSG00000064651,ENSG00000065054,ENSG00000065361,ENSG00000066230,ENSG00000066279…
GO:0016339	P:calcium-dependent cell-cell adhesion via plasma membrane cell adhesion molecules	BP	calcium-dependent cell-cell adhesion via plasma membrane cell adhesion molecules	0.000501317	9	47	ENSG00000113205,ENSG00000113209,ENSG00000113211,ENSG00000129910,ENSG00000140937,ENSG00000145526,ENSG00000174175,ENSG00000187372,ENSG00000272674	ENSG00000017260,ENSG00000039068,ENSG00000040731,ENSG00000062038,ENSG00000071991,ENSG00000079112,ENSG00000081138,ENSG00000081818,ENSG00000099889,ENSG00000101542,ENSG00000107736,ENSG00000112852,ENSG00000113100,ENSG00000113205,ENSG00000113209,ENSG00000113211,ENSG00000113361,ENSG00000113555,ENSG00000120324,ENSG00000120327,ENSG00000124215,ENSG00000128536,ENSG00000129474,ENSG00000129910,ENSG00000134760…
GO:0016342	C:catenin complex	CC	catenin complex	0.170041	3	28	ENSG00000129910,ENSG00000140937,ENSG00000145526	ENSG00000039068,ENSG00000040731,ENSG00000044115,ENSG00000062038,ENSG00000071991,ENSG00000079112,ENSG00000081138,ENSG00000101542,ENSG00000113100,ENSG00000113361,ENSG00000115266,ENSG00000124215,ENSG00000128536,ENSG00000129910,ENSG00000134982,ENSG00000139880,ENSG00000140937,ENSG00000140945,ENSG00000145526,ENSG00000149654,ENSG00000150394,ENSG00000154162,ENSG00000168036,ENSG00000170558,ENSG00000173801…
GO:0016525	P:negative regulation of angiogenesis	BP	negative regulation of angiogenesis	0.0202034	9	84	ENSG00000000005,ENSG00000066056,ENSG00000101280,ENSG00000102760,ENSG00000106004,ENSG00000120156,ENSG00000137573,ENSG00000169418,ENSG00000249751	ENSG00000000005,ENSG00000001631,ENSG00000010327,ENSG00000011465,ENSG00000031698,ENSG00000054598,ENSG00000065970,ENSG00000066056,ENSG00000067900,ENSG00000071246,ENSG00000091583,ENSG00000091879,ENSG00000092421,ENSG00000092847,ENSG00000092969,ENSG00000101230,ENSG00000101280,ENSG00000102144,ENSG00000102760,ENSG00000105894,ENSG00000106004,ENSG00000112116,ENSG00000113140,ENSG00000113296,ENSG00000113905…
GO:0016595	F:glutamate binding	MF	glutamate binding	0.0153027	3	11	ENSG00000021826,ENSG00000079215,ENSG00000273079	ENSG00000001084,ENSG00000021826,ENSG00000079215,ENSG00000106688,ENSG00000116198,ENSG00000128683,ENSG00000135821,ENSG00000136750,ENSG00000176884,ENSG00000196277,ENSG00000273079
GO:0017046	F:peptide hormone binding	MF	peptide hormone binding	0.0383143	5	39	ENSG00000078549,ENSG00000113494,ENSG00000122641,ENSG00000169418,ENSG00000204174	ENSG00000010310,ENSG00000065325,ENSG00000078549,ENSG00000080293,ENSG00000106018,ENSG00000106113,ENSG00000106128,ENSG00000110148,ENSG00000112164,ENSG00000112964,ENSG00000113389,ENSG00000113494,ENSG00000114812,ENSG00000115170,ENSG00000116678,ENSG00000117298,ENSG00000120088,ENSG00000121764,ENSG00000121853,ENSG00000122641,ENSG00000124089,ENSG00000128310,ENSG00000133105,ENSG00000136160,ENSG00000137252…
GO:0017080	F:sodium channel regulator activity	MF	sodium channel regulator activity	0.00735003	5	29	ENSG00000052344,ENSG00000057294,ENSG00000101049,ENSG00000118515,ENSG00000177098	ENSG00000049759,ENSG00000052344,ENSG00000057294,ENSG00000070159,ENSG00000089250,ENSG00000089327,ENSG00000089356,ENSG00000101049,ENSG00000104205,ENSG00000105711,ENSG00000108961,ENSG00000112293,ENSG00000114279,ENSG00000118515,ENSG00000128245,ENSG00000129682,ENSG00000135744,ENSG00000137726,ENSG00000137731,ENSG00000149575,ENSG00000150201,ENSG00000151466,ENSG00000152642,ENSG00000160183,ENSG00000166257…
GO:0017128	F:phospholipid scramblase activity	MF	phospholipid scramblase activity	0.00915572	3	10	ENSG00000134343,ENSG00000146205,ENSG00000185101	ENSG00000114698,ENSG00000134343,ENSG00000146205,ENSG00000151572,ENSG00000163746,ENSG00000177119,ENSG00000185101,ENSG00000187838,ENSG00000188313,ENSG00000231213
GO:0017144	P:drug metabolic process	BP	drug metabolic process	0.0244065	4	26	ENSG00000186115,ENSG00000186204,ENSG00000241635,ENSG00000242366	ENSG00000010932,ENSG00000076685,ENSG00000084774,ENSG00000094963,ENSG00000100197,ENSG00000120915,ENSG00000130649,ENSG00000137364,ENSG00000138109,ENSG00000138115,ENSG00000138356,ENSG00000140465,ENSG00000140505,ENSG00000159228,ENSG00000160868,ENSG00000165841,ENSG00000167397,ENSG00000168803,ENSG00000186115,ENSG00000186204,ENSG00000187758,ENSG00000197408,ENSG00000241635,ENSG00000242366,ENSG00000244122…
GO:0017157	P:regulation of exocytosis	BP	regulation of exocytosis	0.0446612	4	28	ENSG00000067715,ENSG00000152932,ENSG00000167964,ENSG00000176406	ENSG00000006451,ENSG00000067715,ENSG00000073969,ENSG00000080371,ENSG00000084733,ENSG00000091428,ENSG00000103496,ENSG00000105514,ENSG00000105649,ENSG00000108387,ENSG00000132881,ENSG00000139998,ENSG00000145087,ENSG00000145920,ENSG00000152932,ENSG00000164506,ENSG00000166128,ENSG00000167461,ENSG00000167964,ENSG00000168481,ENSG00000168993,ENSG00000169213,ENSG00000173805,ENSG00000176406,ENSG00000180096…
GO:0017158	P:regulation of calcium ion-dependent exocytosis	BP	regulation of calcium ion-dependent exocytosis	0.00953575	4	18	ENSG00000019505,ENSG00000067715,ENSG00000149927,ENSG00000204176	ENSG00000011347,ENSG00000019505,ENSG00000067715,ENSG00000103528,ENSG00000110975,ENSG00000129990,ENSG00000132718,ENSG00000132872,ENSG00000134207,ENSG00000143858,ENSG00000149043,ENSG00000149927,ENSG00000165125,ENSG00000170743,ENSG00000173227,ENSG00000181031,ENSG00000204176,ENSG00000213023
GO:0018057	P:peptidyl-lysine oxidation	BP	peptidyl-lysine oxidation	0.0234613	2	5	ENSG00000113083,ENSG00000129038	ENSG00000113083,ENSG00000115318,ENSG00000129038,ENSG00000134013,ENSG00000138131
GO:0019048	P:modulation by virus of host morphology or physiology	BP	modulation by virus of host morphology or physiology	1	0	7		ENSG00000064393,ENSG00000090659,ENSG00000104938,ENSG00000124164,ENSG00000155876,ENSG00000173402,ENSG00000186350
GO:0019221	P:cytokine-mediated signaling pathway	BP	cytokine-mediated signaling pathway	0.00209871	23	275	ENSG00000007171,ENSG00000012779,ENSG00000095752,ENSG00000123496,ENSG00000136244,ENSG00000140279,ENSG00000140678,ENSG00000149968,ENSG00000158813,ENSG00000160712,ENSG00000164692,ENSG00000168811,ENSG00000170345,ENSG00000171150,ENSG00000172349,ENSG00000173432,ENSG00000180875,ENSG00000181449,ENSG00000182578,ENSG00000196611,ENSG00000211891,ENSG00000211896,ENSG00000245848	ENSG00000002330,ENSG00000006016,ENSG00000006210,ENSG00000007171,ENSG00000008517,ENSG00000010610,ENSG00000010810,ENSG00000012779,ENSG00000016402,ENSG00000019991,ENSG00000026025,ENSG00000027697,ENSG00000028137,ENSG00000033327,ENSG00000051382,ENSG00000054356,ENSG00000065548,ENSG00000067082,ENSG00000067182,ENSG00000069667,ENSG00000072062,ENSG00000073756,ENSG00000075618,ENSG00000077238,ENSG00000080824…
GO:0019731	P:antibacterial humoral response	BP	antibacterial humoral response	0.000766494	6	45	ENSG00000006128,ENSG00000132465,ENSG00000146469,ENSG00000211890,ENSG00000211895,ENSG00000211899	ENSG00000006128,ENSG00000012223,ENSG00000100448,ENSG00000101425,ENSG00000110680,ENSG00000122585,ENSG00000124107,ENSG00000124157,ENSG00000124233,ENSG00000124635,ENSG00000132465,ENSG00000142192,ENSG00000146469,ENSG00000148926,ENSG00000149806,ENSG00000164047,ENSG00000164816,ENSG00000164821,ENSG00000164822,ENSG00000164825,ENSG00000165799,ENSG00000166710,ENSG00000169397,ENSG00000169413,ENSG00000170890…
GO:0019732	P:antifungal humoral response	BP	antifungal humoral response	0.0443833	2	12	ENSG00000006128,ENSG00000146469	ENSG00000006128,ENSG00000012223,ENSG00000071889,ENSG00000106538,ENSG00000110680,ENSG00000122585,ENSG00000136695,ENSG00000142192,ENSG00000146469,ENSG00000164047,ENSG00000164821,ENSG00000214274
GO:0019838	F:growth factor binding	MF	growth factor binding	0.023897	5	31	ENSG00000037280,ENSG00000102755,ENSG00000119681,ENSG00000120156,ENSG00000139567	ENSG00000007384,ENSG00000037280,ENSG00000065361,ENSG00000099250,ENSG00000102755,ENSG00000106128,ENSG00000106799,ENSG00000107779,ENSG00000112964,ENSG00000113594,ENSG00000114739,ENSG00000115170,ENSG00000118257,ENSG00000119681,ENSG00000120129,ENSG00000120156,ENSG00000121989,ENSG00000123612,ENSG00000128052,ENSG00000129667,ENSG00000134352,ENSG00000135409,ENSG00000135503,ENSG00000137441,ENSG00000138696…
GO:0019852	P:L-ascorbic acid metabolic process	BP	L-ascorbic acid metabolic process	0.0532939	2	9	ENSG00000059804,ENSG00000100243	ENSG00000001084,ENSG00000059804,ENSG00000065621,ENSG00000089057,ENSG00000100243,ENSG00000117394,ENSG00000148834,ENSG00000166347,ENSG00000170482
GO:0020037	F:heme binding	MF	heme binding	0.0275659	11	133	ENSG00000007171,ENSG00000019186,ENSG00000130508,ENSG00000140279,ENSG00000164116,ENSG00000164867,ENSG00000171954,ENSG00000186115,ENSG00000186204,ENSG00000186529,ENSG00000213931	ENSG00000001630,ENSG00000003137,ENSG00000005381,ENSG00000007171,ENSG00000013583,ENSG00000014919,ENSG00000019186,ENSG00000021461,ENSG00000036530,ENSG00000051523,ENSG00000051620,ENSG00000059377,ENSG00000061918,ENSG00000065615,ENSG00000073067,ENSG00000073756,ENSG00000086232,ENSG00000086506,ENSG00000086991,ENSG00000089250,ENSG00000095303,ENSG00000095596,ENSG00000096968,ENSG00000100197,ENSG00000100292…
GO:0021537	P:telencephalon development	BP	telencephalon development	0.0469872	3	18	ENSG00000126895,ENSG00000138083,ENSG00000183873	ENSG00000100678,ENSG00000108773,ENSG00000110436,ENSG00000111783,ENSG00000114315,ENSG00000125378,ENSG00000125845,ENSG00000126895,ENSG00000138083,ENSG00000154146,ENSG00000166148,ENSG00000171307,ENSG00000180914,ENSG00000183023,ENSG00000183873,ENSG00000197921,ENSG00000204852,ENSG00000273706
GO:0021796	P:cerebral cortex regionalization	BP	cerebral cortex regionalization	0.0406774	2	7	ENSG00000163508,ENSG00000205336	ENSG00000007372,ENSG00000135638,ENSG00000136527,ENSG00000142700,ENSG00000163508,ENSG00000170370,ENSG00000205336
GO:0021983	P:pituitary gland development	BP	pituitary gland development	0.0100226	5	27	ENSG00000103449,ENSG00000111087,ENSG00000134595,ENSG00000138083,ENSG00000181449	ENSG00000007372,ENSG00000016082,ENSG00000039068,ENSG00000069011,ENSG00000070193,ENSG00000074047,ENSG00000103449,ENSG00000107187,ENSG00000107779,ENSG00000111087,ENSG00000118260,ENSG00000125378,ENSG00000128918,ENSG00000134595,ENSG00000134954,ENSG00000136352,ENSG00000138083,ENSG00000141433,ENSG00000143178,ENSG00000145545,ENSG00000163132,ENSG00000163666,ENSG00000168214,ENSG00000169297,ENSG00000179348…
GO:0022617	P:extracellular matrix disassembly	BP	extracellular matrix disassembly	0.143092	5	64	ENSG00000149968,ENSG00000166033,ENSG00000169035,ENSG00000196611,ENSG00000204983	ENSG00000014216,ENSG00000026508,ENSG00000035862,ENSG00000038295,ENSG00000087245,ENSG00000088727,ENSG00000092009,ENSG00000095587,ENSG00000099953,ENSG00000100448,ENSG00000100985,ENSG00000102265,ENSG00000102996,ENSG00000106991,ENSG00000116903,ENSG00000118113,ENSG00000122194,ENSG00000123342,ENSG00000126247,ENSG00000135047,ENSG00000135862,ENSG00000136167,ENSG00000136943,ENSG00000137312,ENSG00000137673…
GO:0023041	P:neuronal signal transduction	BP	neuronal signal transduction	0.0376614	2	7	ENSG00000111262,ENSG00000130558	ENSG00000040608,ENSG00000111262,ENSG00000130558,ENSG00000169760,ENSG00000179915,ENSG00000204178,ENSG00000244165
GO:0030031	P:cell projection assembly	BP	cell projection assembly	0.0445656	3	18	ENSG00000100285,ENSG00000104140,ENSG00000138964	ENSG00000055163,ENSG00000061676,ENSG00000070831,ENSG00000100285,ENSG00000104140,ENSG00000116574,ENSG00000119729,ENSG00000123338,ENSG00000126785,ENSG00000128340,ENSG00000135951,ENSG00000136238,ENSG00000138964,ENSG00000169750,ENSG00000188677,ENSG00000197461,ENSG00000197702,ENSG00000273749
GO:0030054	C:cell junction	CC	cell junction	0.00151958	44	547	ENSG00000003147,ENSG00000057294,ENSG00000060709,ENSG00000067715,ENSG00000069188,ENSG00000080854,ENSG00000101311,ENSG00000107864,ENSG00000109738,ENSG00000111262,ENSG00000111886,ENSG00000115155,ENSG00000117595,ENSG00000121440,ENSG00000125869,ENSG00000126970,ENSG00000130558,ENSG00000133019,ENSG00000140022,ENSG00000140279,ENSG00000142408,ENSG00000143375,ENSG00000143473,ENSG00000146205,ENSG00000149927…	ENSG00000003147,ENSG00000003989,ENSG00000004139,ENSG00000006712,ENSG00000006740,ENSG00000006747,ENSG00000007952,ENSG00000008056,ENSG00000008323,ENSG00000011347,ENSG00000011523,ENSG00000011677,ENSG00000015413,ENSG00000018189,ENSG00000020577,ENSG00000022355,ENSG00000025770,ENSG00000030304,ENSG00000036530,ENSG00000036565,ENSG00000039068,ENSG00000039560,ENSG00000044115,ENSG00000046604,ENSG00000047579…
GO:0030169	F:low-density lipoprotein particle binding	MF	low-density lipoprotein particle binding	0.528645	1	16	ENSG00000169174	ENSG00000010327,ENSG00000038945,ENSG00000073060,ENSG00000074660,ENSG00000095970,ENSG00000130164,ENSG00000132693,ENSG00000132703,ENSG00000135218,ENSG00000136011,ENSG00000137642,ENSG00000137801,ENSG00000140945,ENSG00000158270,ENSG00000166035,ENSG00000169174
GO:0030182	P:neuron differentiation	BP	neuron differentiation	0.0188512	13	136	ENSG00000044574,ENSG00000111186,ENSG00000125968,ENSG00000134595,ENSG00000136944,ENSG00000139970,ENSG00000143355,ENSG00000157087,ENSG00000157240,ENSG00000162624,ENSG00000169174,ENSG00000174672,ENSG00000181449	ENSG00000002745,ENSG00000007237,ENSG00000020633,ENSG00000037965,ENSG00000044574,ENSG00000048052,ENSG00000053438,ENSG00000061492,ENSG00000064393,ENSG00000072315,ENSG00000075290,ENSG00000079482,ENSG00000081189,ENSG00000085741,ENSG00000088930,ENSG00000089116,ENSG00000101298,ENSG00000101544,ENSG00000102038,ENSG00000104177,ENSG00000104290,ENSG00000105402,ENSG00000105887,ENSG00000105976,ENSG00000105989…
GO:0030195	P:negative regulation of blood coagulation	BP	negative regulation of blood coagulation	0.0148629	3	14	ENSG00000003436,ENSG00000109072,ENSG00000127324	ENSG00000003436,ENSG00000078401,ENSG00000091583,ENSG00000106366,ENSG00000109072,ENSG00000111863,ENSG00000113889,ENSG00000115718,ENSG00000127324,ENSG00000130203,ENSG00000135919,ENSG00000164111,ENSG00000174059,ENSG00000178726
GO:0030198	P:extracellular matrix organization	BP	extracellular matrix organization	0.000145774	26	229	ENSG00000041982,ENSG00000050555,ENSG00000058085,ENSG00000100311,ENSG00000109072,ENSG00000110799,ENSG00000113083,ENSG00000117122,ENSG00000120708,ENSG00000129038,ENSG00000130508,ENSG00000132692,ENSG00000133110,ENSG00000138829,ENSG00000139329,ENSG00000140678,ENSG00000142173,ENSG00000144810,ENSG00000149968,ENSG00000164692,ENSG00000168542,ENSG00000173376,ENSG00000196611,ENSG00000197467,ENSG00000205221…	ENSG00000004866,ENSG00000005844,ENSG00000005884,ENSG00000005961,ENSG00000007952,ENSG00000008516,ENSG00000011465,ENSG00000026508,ENSG00000029559,ENSG00000038427,ENSG00000039068,ENSG00000041982,ENSG00000049089,ENSG00000049540,ENSG00000050555,ENSG00000050767,ENSG00000053747,ENSG00000058085,ENSG00000060718,ENSG00000065618,ENSG00000069399,ENSG00000076662,ENSG00000077150,ENSG00000077942,ENSG00000077943…
GO:0030213	P:hyaluronan biosynthetic process	BP	hyaluronan biosynthetic process	0.309893	1	7	ENSG00000170961	ENSG00000103044,ENSG00000103888,ENSG00000105509,ENSG00000114378,ENSG00000114770,ENSG00000125538,ENSG00000170961
GO:0030214	P:hyaluronan catabolic process	BP	hyaluronan catabolic process	1	0	15		ENSG00000026508,ENSG00000049860,ENSG00000068001,ENSG00000072571,ENSG00000090020,ENSG00000103888,ENSG00000114378,ENSG00000133800,ENSG00000135048,ENSG00000136011,ENSG00000138685,ENSG00000169919,ENSG00000186792,ENSG00000187446,ENSG00000213614
GO:0030277	P:maintenance of gastrointestinal epithelium	BP	maintenance of gastrointestinal epithelium	0.0021739	4	14	ENSG00000145113,ENSG00000160180,ENSG00000167207,ENSG00000239732	ENSG00000023734,ENSG00000101842,ENSG00000108187,ENSG00000109265,ENSG00000138207,ENSG00000145113,ENSG00000160180,ENSG00000160181,ENSG00000160182,ENSG00000167207,ENSG00000173702,ENSG00000184956,ENSG00000196136,ENSG00000239732
GO:0030299	P:intestinal cholesterol absorption	BP	intestinal cholesterol absorption	1	0	10		ENSG00000015520,ENSG00000050405,ENSG00000130164,ENSG00000135218,ENSG00000138075,ENSG00000143921,ENSG00000167780,ENSG00000170835,ENSG00000175535,ENSG00000187134
GO:0030324	P:lung development	BP	lung development	0.174485	6	79	ENSG00000066468,ENSG00000111087,ENSG00000113083,ENSG00000147257,ENSG00000164867,ENSG00000245848	ENSG00000005884,ENSG00000066468,ENSG00000070404,ENSG00000070495,ENSG00000072310,ENSG00000074047,ENSG00000081870,ENSG00000087116,ENSG00000089225,ENSG00000100324,ENSG00000100393,ENSG00000102174,ENSG00000103196,ENSG00000103241,ENSG00000105649,ENSG00000105894,ENSG00000105989,ENSG00000106571,ENSG00000107187,ENSG00000107779,ENSG00000107798,ENSG00000109670,ENSG00000111087,ENSG00000111602,ENSG00000112715…
GO:0030335	P:positive regulation of cell migration	BP	positive regulation of cell migration	0.0551452	17	225	ENSG00000017427,ENSG00000044574,ENSG00000058085,ENSG00000086548,ENSG00000100311,ENSG00000102755,ENSG00000103495,ENSG00000111087,ENSG00000111186,ENSG00000140678,ENSG00000161921,ENSG00000165731,ENSG00000170961,ENSG00000172061,ENSG00000176170,ENSG00000182578,ENSG00000184731	ENSG00000000938,ENSG00000001617,ENSG00000006606,ENSG00000008294,ENSG00000010319,ENSG00000012171,ENSG00000017427,ENSG00000018189,ENSG00000019549,ENSG00000019991,ENSG00000030582,ENSG00000034971,ENSG00000039523,ENSG00000044574,ENSG00000050820,ENSG00000054654,ENSG00000057149,ENSG00000057593,ENSG00000058085,ENSG00000060339,ENSG00000065534,ENSG00000070061,ENSG00000071054,ENSG00000075213,ENSG00000075218…
GO:0030336	P:negative regulation of cell migration	BP	negative regulation of cell migration	0.536816	6	113	ENSG00000066056,ENSG00000137573,ENSG00000139567,ENSG00000145147,ENSG00000152894,ENSG00000175471	ENSG00000006210,ENSG00000010322,ENSG00000010361,ENSG00000015413,ENSG00000019582,ENSG00000035403,ENSG00000039068,ENSG00000060656,ENSG00000064042,ENSG00000066056,ENSG00000067798,ENSG00000085741,ENSG00000089225,ENSG00000089820,ENSG00000090539,ENSG00000091039,ENSG00000101040,ENSG00000101384,ENSG00000101665,ENSG00000102572,ENSG00000104332,ENSG00000105894,ENSG00000106366,ENSG00000106991,ENSG00000107104…
GO:0030368	F:interleukin-17 receptor activity	MF	interleukin-17 receptor activity	0.0427349	2	6	ENSG00000144730,ENSG00000163701	ENSG00000056736,ENSG00000144730,ENSG00000163701,ENSG00000163702,ENSG00000177663,ENSG00000188263
GO:0030424	C:axon	CC	axon	0.0038245	26	293	ENSG00000006128,ENSG00000008277,ENSG00000067715,ENSG00000081479,ENSG00000100285,ENSG00000104267,ENSG00000111262,ENSG00000130558,ENSG00000136999,ENSG00000143473,ENSG00000152894,ENSG00000154654,ENSG00000154928,ENSG00000164061,ENSG00000165731,ENSG00000166736,ENSG00000169432,ENSG00000170571,ENSG00000173267,ENSG00000176658,ENSG00000176697,ENSG00000177301,ENSG00000183873,ENSG00000186907,ENSG00000187094…	ENSG00000004139,ENSG00000004948,ENSG00000005810,ENSG00000006128,ENSG00000007314,ENSG00000008056,ENSG00000008277,ENSG00000011347,ENSG00000018189,ENSG00000027644,ENSG00000047579,ENSG00000047849,ENSG00000054523,ENSG00000065559,ENSG00000066032,ENSG00000067560,ENSG00000067715,ENSG00000067836,ENSG00000068400,ENSG00000072071,ENSG00000072415,ENSG00000075213,ENSG00000075624,ENSG00000076321,ENSG00000078269…
GO:0030425	C:dendrite	CC	dendrite	0.0135701	31	411	ENSG00000069696,ENSG00000078295,ENSG00000080854,ENSG00000081479,ENSG00000107864,ENSG00000109738,ENSG00000111262,ENSG00000126583,ENSG00000128266,ENSG00000128271,ENSG00000133019,ENSG00000136999,ENSG00000139567,ENSG00000139574,ENSG00000143473,ENSG00000148408,ENSG00000152894,ENSG00000154928,ENSG00000155252,ENSG00000155511,ENSG00000164061,ENSG00000165731,ENSG00000168824,ENSG00000169860,ENSG00000171385…	ENSG00000003393,ENSG00000004139,ENSG00000006116,ENSG00000006740,ENSG00000007047,ENSG00000008056,ENSG00000010810,ENSG00000012660,ENSG00000018189,ENSG00000020129,ENSG00000020577,ENSG00000023572,ENSG00000036530,ENSG00000047932,ENSG00000051128,ENSG00000051523,ENSG00000054523,ENSG00000067836,ENSG00000068400,ENSG00000069696,ENSG00000069974,ENSG00000070985,ENSG00000072315,ENSG00000072518,ENSG00000073282…
GO:0030449	P:regulation of complement activation	BP	regulation of complement activation	1.14887e-05	12	104	ENSG00000109072,ENSG00000123838,ENSG00000123843,ENSG00000143502,ENSG00000149131,ENSG00000205403,ENSG00000211666,ENSG00000211677,ENSG00000211679,ENSG00000211893,ENSG00000211896,ENSG00000278196	ENSG00000000971,ENSG00000021852,ENSG00000039537,ENSG00000073754,ENSG00000080618,ENSG00000080910,ENSG00000085063,ENSG00000106804,ENSG00000108561,ENSG00000109072,ENSG00000110651,ENSG00000112936,ENSG00000113600,ENSG00000117322,ENSG00000117335,ENSG00000120054,ENSG00000120885,ENSG00000123838,ENSG00000123843,ENSG00000125730,ENSG00000126759,ENSG00000134365,ENSG00000134389,ENSG00000134830,ENSG00000143502…
GO:0030593	P:neutrophil chemotaxis	BP	neutrophil chemotaxis	0.0458169	6	80	ENSG00000108700,ENSG00000143546,ENSG00000163220,ENSG00000163734,ENSG00000173432,ENSG00000180871	ENSG00000006210,ENSG00000006606,ENSG00000081041,ENSG00000092969,ENSG00000102962,ENSG00000102970,ENSG00000105851,ENSG00000106178,ENSG00000107862,ENSG00000108688,ENSG00000108691,ENSG00000108700,ENSG00000108702,ENSG00000109272,ENSG00000113448,ENSG00000115009,ENSG00000119535,ENSG00000123338,ENSG00000124126,ENSG00000124205,ENSG00000124875,ENSG00000125538,ENSG00000125571,ENSG00000127129,ENSG00000131142…
GO:0030595	P:leukocyte chemotaxis	BP	leukocyte chemotaxis	0.226128	2	23	ENSG00000163734,ENSG00000172349	ENSG00000006210,ENSG00000081041,ENSG00000102879,ENSG00000109272,ENSG00000124875,ENSG00000126524,ENSG00000136634,ENSG00000138755,ENSG00000143669,ENSG00000156234,ENSG00000160683,ENSG00000163734,ENSG00000163735,ENSG00000163736,ENSG00000163737,ENSG00000163739,ENSG00000169245,ENSG00000169248,ENSG00000169429,ENSG00000169508,ENSG00000170989,ENSG00000172349,ENSG00000188822
GO:0030666	C:endocytic vesicle membrane	CC	endocytic vesicle membrane	0.0306656	7	65	ENSG00000111186,ENSG00000142408,ENSG00000155511,ENSG00000163072,ENSG00000164867,ENSG00000223865,ENSG00000231389	ENSG00000006116,ENSG00000006125,ENSG00000010278,ENSG00000010327,ENSG00000019169,ENSG00000019582,ENSG00000038945,ENSG00000042753,ENSG00000058404,ENSG00000070808,ENSG00000073060,ENSG00000074660,ENSG00000075461,ENSG00000079805,ENSG00000100151,ENSG00000105974,ENSG00000106299,ENSG00000108379,ENSG00000111186,ENSG00000113070,ENSG00000114251,ENSG00000115596,ENSG00000116729,ENSG00000120251,ENSG00000123384…
GO:0030667	C:secretory granule membrane	CC	secretory granule membrane	0.0370307	9	98	ENSG00000003147,ENSG00000059804,ENSG00000123454,ENSG00000140678,ENSG00000147234,ENSG00000164855,ENSG00000166825,ENSG00000167964,ENSG00000180871	ENSG00000003147,ENSG00000004468,ENSG00000006534,ENSG00000011600,ENSG00000026508,ENSG00000033627,ENSG00000059804,ENSG00000067560,ENSG00000069974,ENSG00000075785,ENSG00000079931,ENSG00000081237,ENSG00000084733,ENSG00000086062,ENSG00000096433,ENSG00000099246,ENSG00000101307,ENSG00000104112,ENSG00000105501,ENSG00000105649,ENSG00000108405,ENSG00000109472,ENSG00000111540,ENSG00000116815,ENSG00000118640…
GO:0030672	C:synaptic vesicle membrane	CC	synaptic vesicle membrane	0.0178076	8	68	ENSG00000003147,ENSG00000067715,ENSG00000115155,ENSG00000125869,ENSG00000140563,ENSG00000164061,ENSG00000175471,ENSG00000185518	ENSG00000003147,ENSG00000008056,ENSG00000008282,ENSG00000011347,ENSG00000036565,ENSG00000047579,ENSG00000067715,ENSG00000078053,ENSG00000085365,ENSG00000087470,ENSG00000089169,ENSG00000091664,ENSG00000099625,ENSG00000100321,ENSG00000101438,ENSG00000102003,ENSG00000104093,ENSG00000104888,ENSG00000105467,ENSG00000107295,ENSG00000108639,ENSG00000115155,ENSG00000119899,ENSG00000122012,ENSG00000122705…
GO:0030673	C:axolemma	CC	axolemma	0.0346625	3	14	ENSG00000082397,ENSG00000128271,ENSG00000176658	ENSG00000029534,ENSG00000082397,ENSG00000110436,ENSG00000115306,ENSG00000128271,ENSG00000129159,ENSG00000154096,ENSG00000163485,ENSG00000166006,ENSG00000174469,ENSG00000176658,ENSG00000185008,ENSG00000186868,ENSG00000187486
GO:0030855	P:epithelial cell differentiation	BP	epithelial cell differentiation	0.0225685	7	69	ENSG00000066468,ENSG00000073737,ENSG00000116833,ENSG00000117148,ENSG00000157240,ENSG00000170477,ENSG00000187908	ENSG00000006377,ENSG00000064195,ENSG00000066468,ENSG00000072778,ENSG00000073737,ENSG00000074276,ENSG00000078902,ENSG00000096746,ENSG00000100373,ENSG00000101144,ENSG00000102144,ENSG00000104872,ENSG00000105668,ENSG00000105880,ENSG00000109107,ENSG00000110090,ENSG00000110375,ENSG00000112667,ENSG00000112715,ENSG00000114638,ENSG00000116833,ENSG00000117148,ENSG00000117318,ENSG00000117519,ENSG00000118526…
GO:0030865	P:cortical cytoskeleton organization	BP	cortical cytoskeleton organization	0.0168424	2	5	ENSG00000011426,ENSG00000082397	ENSG00000011426,ENSG00000071127,ENSG00000082397,ENSG00000092020,ENSG00000114993
GO:0030913	P:paranodal junction assembly	BP	paranodal junction assembly	0.0442721	2	7	ENSG00000082397,ENSG00000174607	ENSG00000010278,ENSG00000082397,ENSG00000108797,ENSG00000116906,ENSG00000145362,ENSG00000163531,ENSG00000174607
GO:0031012	C:extracellular matrix	CC	extracellular matrix	1.63155e-07	32	226	ENSG00000050555,ENSG00000081148,ENSG00000105825,ENSG00000111186,ENSG00000113083,ENSG00000119681,ENSG00000120708,ENSG00000132692,ENSG00000133110,ENSG00000136999,ENSG00000138829,ENSG00000139329,ENSG00000142173,ENSG00000144810,ENSG00000145113,ENSG00000149968,ENSG00000162551,ENSG00000164692,ENSG00000168542,ENSG00000172061,ENSG00000173269,ENSG00000173376,ENSG00000186907,ENSG00000186998,ENSG00000187908…	ENSG00000008516,ENSG00000011201,ENSG00000035862,ENSG00000038427,ENSG00000049089,ENSG00000049323,ENSG00000049540,ENSG00000050555,ENSG00000050767,ENSG00000060718,ENSG00000063660,ENSG00000064205,ENSG00000065618,ENSG00000069702,ENSG00000077942,ENSG00000080573,ENSG00000081052,ENSG00000081148,ENSG00000082293,ENSG00000084636,ENSG00000085741,ENSG00000090006,ENSG00000090863,ENSG00000092758,ENSG00000096006…
GO:0031092	C:platelet alpha granule membrane	CC	platelet alpha granule membrane	0.00660417	4	16	ENSG00000112419,ENSG00000145685,ENSG00000169851,ENSG00000174175	ENSG00000005961,ENSG00000010278,ENSG00000084234,ENSG00000102362,ENSG00000112419,ENSG00000113140,ENSG00000135218,ENSG00000145685,ENSG00000156535,ENSG00000159348,ENSG00000166479,ENSG00000169851,ENSG00000174175,ENSG00000204424,ENSG00000259207,ENSG00000261371
GO:0031224	C:intrinsic component of membrane	CC	intrinsic component of membrane	0.484578	1	13	ENSG00000155252	ENSG00000005059,ENSG00000073921,ENSG00000087460,ENSG00000092295,ENSG00000100342,ENSG00000104765,ENSG00000123700,ENSG00000124098,ENSG00000143333,ENSG00000155252,ENSG00000165714,ENSG00000169313,ENSG00000184185
GO:0031225	C:anchored component of membrane	CC	anchored component of membrane	0.00552687	10	100	ENSG00000003436,ENSG00000086548,ENSG00000105388,ENSG00000118094,ENSG00000122121,ENSG00000132692,ENSG00000135318,ENSG00000162551,ENSG00000187123,ENSG00000277494	ENSG00000003436,ENSG00000007038,ENSG00000007306,ENSG00000008516,ENSG00000011422,ENSG00000015413,ENSG00000086548,ENSG00000087085,ENSG00000093134,ENSG00000099617,ENSG00000102854,ENSG00000104499,ENSG00000105388,ENSG00000106304,ENSG00000109743,ENSG00000109927,ENSG00000111339,ENSG00000112299,ENSG00000112303,ENSG00000113805,ENSG00000117091,ENSG00000118094,ENSG00000119913,ENSG00000122121,ENSG00000122707…
GO:0031226	C:intrinsic component of plasma membrane	CC	intrinsic component of plasma membrane	0.0067656	6	37	ENSG00000013725,ENSG00000067445,ENSG00000147257,ENSG00000167964,ENSG00000177098,ENSG00000198959	ENSG00000006831,ENSG00000013725,ENSG00000063660,ENSG00000067445,ENSG00000095970,ENSG00000099998,ENSG00000100678,ENSG00000106278,ENSG00000113721,ENSG00000113763,ENSG00000116329,ENSG00000117091,ENSG00000120088,ENSG00000120519,ENSG00000134853,ENSG00000135404,ENSG00000136531,ENSG00000136869,ENSG00000137462,ENSG00000138622,ENSG00000143324,ENSG00000143590,ENSG00000146072,ENSG00000147257,ENSG00000154589…
GO:0031258	C:lamellipodium membrane	CC	lamellipodium membrane	0.0272389	4	22	ENSG00000078098,ENSG00000107099,ENSG00000141424,ENSG00000177301	ENSG00000004399,ENSG00000026508,ENSG00000054654,ENSG00000061676,ENSG00000073712,ENSG00000078098,ENSG00000100558,ENSG00000103335,ENSG00000107099,ENSG00000115266,ENSG00000125753,ENSG00000138448,ENSG00000141424,ENSG00000142627,ENSG00000162493,ENSG00000169604,ENSG00000172757,ENSG00000173546,ENSG00000177301,ENSG00000197635,ENSG00000241360,ENSG00000259207
GO:0031284	P:positive regulation of guanylate cyclase activity	BP	positive regulation of guanylate cyclase activity	0.0210173	2	5	ENSG00000007171,ENSG00000164867	ENSG00000007171,ENSG00000048545,ENSG00000089250,ENSG00000164867,ENSG00000170425
GO:0031295	P:T cell costimulation	BP	T cell costimulation	0.698862	2	52	ENSG00000108947,ENSG00000272398	ENSG00000010810,ENSG00000070831,ENSG00000077264,ENSG00000090776,ENSG00000100097,ENSG00000100351,ENSG00000102245,ENSG00000102524,ENSG00000103653,ENSG00000105974,ENSG00000107968,ENSG00000108947,ENSG00000110448,ENSG00000111679,ENSG00000114013,ENSG00000114455,ENSG00000117281,ENSG00000120217,ENSG00000121594,ENSG00000121879,ENSG00000125266,ENSG00000125735,ENSG00000136238,ENSG00000137077,ENSG00000140992…
GO:0031402	F:sodium ion binding	MF	sodium ion binding	0.0320587	2	6	ENSG00000092529,ENSG00000169432	ENSG00000092529,ENSG00000139372,ENSG00000157765,ENSG00000160209,ENSG00000163399,ENSG00000169432
GO:0031492	F:nucleosomal DNA binding	MF	nucleosomal DNA binding	8.46173e-05	7	39	ENSG00000149948,ENSG00000197409,ENSG00000198157,ENSG00000203811,ENSG00000203852,ENSG00000274750,ENSG00000278828	ENSG00000092199,ENSG00000113648,ENSG00000115163,ENSG00000118418,ENSG00000124575,ENSG00000124610,ENSG00000132475,ENSG00000149948,ENSG00000163041,ENSG00000164032,ENSG00000168148,ENSG00000168298,ENSG00000178804,ENSG00000180198,ENSG00000182952,ENSG00000183598,ENSG00000184357,ENSG00000184897,ENSG00000187166,ENSG00000187475,ENSG00000187837,ENSG00000188375,ENSG00000189060,ENSG00000197153,ENSG00000197409…
GO:0031547	P:brain-derived neurotrophic factor receptor signaling pathway	BP	brain-derived neurotrophic factor receptor signaling pathway	0.0289091	2	5	ENSG00000176697,ENSG00000198689	ENSG00000100968,ENSG00000109756,ENSG00000148053,ENSG00000176697,ENSG00000198689
GO:0031640	P:killing of cells of other organism	BP	killing of cells of other organism	0.265649	3	72	ENSG00000006128,ENSG00000108700,ENSG00000163734	ENSG00000006128,ENSG00000008438,ENSG00000012223,ENSG00000081041,ENSG00000090382,ENSG00000100342,ENSG00000100604,ENSG00000102962,ENSG00000102970,ENSG00000105372,ENSG00000105697,ENSG00000107562,ENSG00000108700,ENSG00000108702,ENSG00000111640,ENSG00000113889,ENSG00000115009,ENSG00000115138,ENSG00000115523,ENSG00000120937,ENSG00000124233,ENSG00000124635,ENSG00000125831,ENSG00000125995,ENSG00000126550…
GO:0031915	P:positive regulation of synaptic plasticity	BP	positive regulation of synaptic plasticity	1	0	10		ENSG00000073756,ENSG00000084112,ENSG00000113758,ENSG00000117399,ENSG00000130477,ENSG00000133216,ENSG00000145920,ENSG00000155897,ENSG00000171532,ENSG00000176248
GO:0031960	P:response to corticosteroid	BP	response to corticosteroid	1	0	6		ENSG00000039600,ENSG00000106991,ENSG00000108821,ENSG00000144191,ENSG00000147437,ENSG00000148400
GO:0031994	F:insulin-like growth factor I binding	MF	insulin-like growth factor I binding	1	0	9		ENSG00000091409,ENSG00000115457,ENSG00000115461,ENSG00000140443,ENSG00000141753,ENSG00000146674,ENSG00000146678,ENSG00000167779,ENSG00000171105
GO:0031995	F:insulin-like growth factor II binding	MF	insulin-like growth factor II binding	1	0	8		ENSG00000115457,ENSG00000115461,ENSG00000141753,ENSG00000146674,ENSG00000146678,ENSG00000167779,ENSG00000171105,ENSG00000197081
GO:0032099	P:negative regulation of appetite	BP	negative regulation of appetite	0.0452413	2	10	ENSG00000139574,ENSG00000187094	ENSG00000070081,ENSG00000117691,ENSG00000121853,ENSG00000134548,ENSG00000139574,ENSG00000163794,ENSG00000164326,ENSG00000174697,ENSG00000186951,ENSG00000187094
GO:0032200	P:telomere organization	BP	telomere organization	0.00289485	4	27	ENSG00000197409,ENSG00000270882,ENSG00000274750,ENSG00000278828	ENSG00000104885,ENSG00000132475,ENSG00000158406,ENSG00000163041,ENSG00000197061,ENSG00000197153,ENSG00000197238,ENSG00000197409,ENSG00000197837,ENSG00000270276,ENSG00000270882,ENSG00000273542,ENSG00000273983,ENSG00000274618,ENSG00000274750,ENSG00000275126,ENSG00000275379,ENSG00000275714,ENSG00000276180,ENSG00000276966,ENSG00000277157,ENSG00000277775,ENSG00000278637,ENSG00000278705,ENSG00000278828…
GO:0032230	P:positive regulation of synaptic transmission, GABAergic	BP	positive regulation of synaptic transmission, GABAergic	0.0127742	3	12	ENSG00000006128,ENSG00000104267,ENSG00000128271	ENSG00000006128,ENSG00000104267,ENSG00000120907,ENSG00000128271,ENSG00000168748,ENSG00000169760,ENSG00000169992,ENSG00000170759,ENSG00000171132,ENSG00000173805,ENSG00000180914,ENSG00000214285
GO:0032395	F:MHC class II receptor activity	MF	MHC class II receptor activity	0.036707	2	9	ENSG00000128422,ENSG00000231389	ENSG00000128422,ENSG00000196126,ENSG00000196735,ENSG00000204252,ENSG00000204287,ENSG00000231389,ENSG00000232629,ENSG00000237541,ENSG00000241106
GO:0032411	P:positive regulation of transporter activity	BP	positive regulation of transporter activity	0.031992	2	6	ENSG00000101049,ENSG00000118515	ENSG00000005421,ENSG00000101049,ENSG00000118058,ENSG00000118515,ENSG00000127561,ENSG00000243335
GO:0032426	C:stereocilium tip	CC	stereocilium tip	9.10249e-05	6	17	ENSG00000006611,ENSG00000071909,ENSG00000144488,ENSG00000149488,ENSG00000165091,ENSG00000186862	ENSG00000006611,ENSG00000071909,ENSG00000079335,ENSG00000095397,ENSG00000095777,ENSG00000103942,ENSG00000109062,ENSG00000144488,ENSG00000149488,ENSG00000151491,ENSG00000165091,ENSG00000171160,ENSG00000177106,ENSG00000186862,ENSG00000187017,ENSG00000213892,ENSG00000242866
GO:0032432	C:actin filament bundle	CC	actin filament bundle	1	0	8		ENSG00000102024,ENSG00000109846,ENSG00000120756,ENSG00000127831,ENSG00000136167,ENSG00000178882,ENSG00000183688,ENSG00000277443
GO:0032461	P:positive regulation of protein oligomerization	BP	positive regulation of protein oligomerization	0.00396787	4	16	ENSG00000132465,ENSG00000149968,ENSG00000187094,ENSG00000196611	ENSG00000015475,ENSG00000087088,ENSG00000094631,ENSG00000097033,ENSG00000100721,ENSG00000119912,ENSG00000130340,ENSG00000132465,ENSG00000141510,ENSG00000141682,ENSG00000149968,ENSG00000163568,ENSG00000186854,ENSG00000187094,ENSG00000196611,ENSG00000269113
GO:0032496	P:response to lipopolysaccharide	BP	response to lipopolysaccharide	0.0011128	15	136	ENSG00000006128,ENSG00000007171,ENSG00000013725,ENSG00000021826,ENSG00000066468,ENSG00000129038,ENSG00000143546,ENSG00000162551,ENSG00000163347,ENSG00000164867,ENSG00000168811,ENSG00000168961,ENSG00000170345,ENSG00000174175,ENSG00000241635	ENSG00000005381,ENSG00000006128,ENSG00000007171,ENSG00000007908,ENSG00000008394,ENSG00000010932,ENSG00000011465,ENSG00000013725,ENSG00000018280,ENSG00000021826,ENSG00000055208,ENSG00000064012,ENSG00000066468,ENSG00000068308,ENSG00000069535,ENSG00000070193,ENSG00000073756,ENSG00000077150,ENSG00000078401,ENSG00000081985,ENSG00000084674,ENSG00000085871,ENSG00000089041,ENSG00000089250,ENSG00000090376…
GO:0032722	P:positive regulation of chemokine production	BP	positive regulation of chemokine production	0.0108939	4	20	ENSG00000136244,ENSG00000145777,ENSG00000160712,ENSG00000239732	ENSG00000055332,ENSG00000100644,ENSG00000104312,ENSG00000104432,ENSG00000126262,ENSG00000129988,ENSG00000135077,ENSG00000136244,ENSG00000136869,ENSG00000137462,ENSG00000145777,ENSG00000151694,ENSG00000160712,ENSG00000164342,ENSG00000170425,ENSG00000185897,ENSG00000186146,ENSG00000196664,ENSG00000232810,ENSG00000239732
GO:0032729	P:positive regulation of interferon-gamma production	BP	positive regulation of interferon-gamma production	0.0100365	6	44	ENSG00000115604,ENSG00000140968,ENSG00000160712,ENSG00000168811,ENSG00000223865,ENSG00000231389	ENSG00000016082,ENSG00000018280,ENSG00000069399,ENSG00000074966,ENSG00000081985,ENSG00000096996,ENSG00000103490,ENSG00000104312,ENSG00000104998,ENSG00000109471,ENSG00000110944,ENSG00000113302,ENSG00000113448,ENSG00000114251,ENSG00000115594,ENSG00000115604,ENSG00000117586,ENSG00000121807,ENSG00000122122,ENSG00000125538,ENSG00000135077,ENSG00000136869,ENSG00000140968,ENSG00000144381,ENSG00000150637…
GO:0032816	P:positive regulation of natural killer cell activation	BP	positive regulation of natural killer cell activation	0.0321925	2	7	ENSG00000160712,ENSG00000168811	ENSG00000011600,ENSG00000110944,ENSG00000113302,ENSG00000127666,ENSG00000160712,ENSG00000168811,ENSG00000189114
GO:0032914	P:positive regulation of transforming growth factor beta1 production	BP	positive regulation of transforming growth factor beta1 production	0.0321679	2	6	ENSG00000139329,ENSG00000166396	ENSG00000006210,ENSG00000049768,ENSG00000137801,ENSG00000139329,ENSG00000166396,ENSG00000182220
GO:0033093	C:Weibel-Palade body	CC	Weibel-Palade body	0.243629	1	5	ENSG00000110799	ENSG00000069974,ENSG00000078401,ENSG00000092929,ENSG00000110799,ENSG00000117298
GO:0033280	P:response to vitamin D	BP	response to vitamin D	0.150327	2	16	ENSG00000019186,ENSG00000162551	ENSG00000010610,ENSG00000019186,ENSG00000073756,ENSG00000077498,ENSG00000101144,ENSG00000111012,ENSG00000113739,ENSG00000118785,ENSG00000121060,ENSG00000129355,ENSG00000152266,ENSG00000159167,ENSG00000162551,ENSG00000165272,ENSG00000169245,ENSG00000242252
GO:0033574	P:response to testosterone	BP	response to testosterone	1	0	30		ENSG00000002330,ENSG00000003402,ENSG00000006638,ENSG00000078401,ENSG00000084774,ENSG00000100300,ENSG00000101200,ENSG00000107159,ENSG00000110395,ENSG00000114127,ENSG00000120129,ENSG00000128573,ENSG00000128714,ENSG00000130427,ENSG00000132780,ENSG00000135446,ENSG00000137801,ENSG00000138379,ENSG00000146733,ENSG00000147437,ENSG00000159184,ENSG00000167034,ENSG00000177628,ENSG00000179218,ENSG00000185122…
GO:0034109	P:homotypic cell-cell adhesion	BP	homotypic cell-cell adhesion	0.333781	1	9	ENSG00000105388	ENSG00000002586,ENSG00000060656,ENSG00000102181,ENSG00000105388,ENSG00000124343,ENSG00000145794,ENSG00000154639,ENSG00000157890,ENSG00000162407
GO:0034364	C:high-density lipoprotein particle	CC	high-density lipoprotein particle	0.0333429	3	23	ENSG00000087237,ENSG00000130208,ENSG00000173432	ENSG00000005421,ENSG00000084674,ENSG00000087237,ENSG00000091583,ENSG00000100342,ENSG00000100979,ENSG00000110243,ENSG00000110244,ENSG00000115677,ENSG00000118137,ENSG00000130203,ENSG00000130208,ENSG00000134339,ENSG00000142192,ENSG00000148965,ENSG00000158874,ENSG00000166035,ENSG00000173432,ENSG00000175336,ENSG00000184831,ENSG00000204444,ENSG00000213398,ENSG00000267467
GO:0034372	P:very-low-density lipoprotein particle remodeling	BP	very-low-density lipoprotein particle remodeling	0.0467355	2	10	ENSG00000087237,ENSG00000101670	ENSG00000087237,ENSG00000101670,ENSG00000110243,ENSG00000110244,ENSG00000118137,ENSG00000130203,ENSG00000166035,ENSG00000175445,ENSG00000213398,ENSG00000234906
GO:0034375	P:high-density lipoprotein particle remodeling	BP	high-density lipoprotein particle remodeling	0.0210269	3	18	ENSG00000087237,ENSG00000101670,ENSG00000130208	ENSG00000073060,ENSG00000087237,ENSG00000100979,ENSG00000101670,ENSG00000110244,ENSG00000110245,ENSG00000118137,ENSG00000130203,ENSG00000130208,ENSG00000154265,ENSG00000158874,ENSG00000160179,ENSG00000163631,ENSG00000166035,ENSG00000175445,ENSG00000204444,ENSG00000213398,ENSG00000234906
GO:0034382	P:chylomicron remnant clearance	BP	chylomicron remnant clearance	0.0269935	2	8	ENSG00000103227,ENSG00000130208	ENSG00000084674,ENSG00000103227,ENSG00000110245,ENSG00000130164,ENSG00000130203,ENSG00000130208,ENSG00000166035,ENSG00000234906
GO:0034392	P:negative regulation of smooth muscle cell apoptotic process	BP	negative regulation of smooth muscle cell apoptotic process	0.0257144	2	6	ENSG00000017427,ENSG00000141480	ENSG00000017427,ENSG00000070018,ENSG00000078401,ENSG00000091583,ENSG00000141480,ENSG00000181744
GO:0034618	F:arginine binding	MF	arginine binding	0.0351805	2	7	ENSG00000007171,ENSG00000164867	ENSG00000007171,ENSG00000089250,ENSG00000113643,ENSG00000159339,ENSG00000161653,ENSG00000164867,ENSG00000239282
GO:0034702	C:ion channel complex	CC	ion channel complex	0.3595	1	8	ENSG00000165383	ENSG00000053918,ENSG00000136802,ENSG00000165383,ENSG00000171017,ENSG00000171488,ENSG00000171492,ENSG00000177595,ENSG00000197147
GO:0034987	F:immunoglobulin receptor binding	MF	immunoglobulin receptor binding	6.17792e-07	9	62	ENSG00000132465,ENSG00000211677,ENSG00000211679,ENSG00000211890,ENSG00000211891,ENSG00000211893,ENSG00000211895,ENSG00000211896,ENSG00000211899	ENSG00000000938,ENSG00000128322,ENSG00000132465,ENSG00000166527,ENSG00000182511,ENSG00000211677,ENSG00000211679,ENSG00000211890,ENSG00000211891,ENSG00000211892,ENSG00000211893,ENSG00000211895,ENSG00000211896,ENSG00000211898,ENSG00000211899,ENSG00000211933,ENSG00000211934,ENSG00000211935,ENSG00000211937,ENSG00000211938,ENSG00000211941,ENSG00000211942,ENSG00000211943,ENSG00000211945,ENSG00000211946…
GO:0035094	P:response to nicotine	BP	response to nicotine	1	0	39		ENSG00000018625,ENSG00000078401,ENSG00000080644,ENSG00000100030,ENSG00000100292,ENSG00000101200,ENSG00000101204,ENSG00000108556,ENSG00000117971,ENSG00000118260,ENSG00000118432,ENSG00000131771,ENSG00000135750,ENSG00000135902,ENSG00000138435,ENSG00000139515,ENSG00000142319,ENSG00000147432,ENSG00000147434,ENSG00000147465,ENSG00000149295,ENSG00000150551,ENSG00000151012,ENSG00000160716,ENSG00000162692…
GO:0035425	P:autocrine signaling	BP	autocrine signaling	0.0288861	2	7	ENSG00000143546,ENSG00000157240	ENSG00000006210,ENSG00000057149,ENSG00000129226,ENSG00000135245,ENSG00000143546,ENSG00000157240,ENSG00000168329
GO:0035578	C:azurophil granule lumen	CC	azurophil granule lumen	0.884604	2	91	ENSG00000093072,ENSG00000100243	ENSG00000001036,ENSG00000005381,ENSG00000026297,ENSG00000030582,ENSG00000038002,ENSG00000049860,ENSG00000051620,ENSG00000057149,ENSG00000057608,ENSG00000064601,ENSG00000078902,ENSG00000087086,ENSG00000090382,ENSG00000092929,ENSG00000093072,ENSG00000100030,ENSG00000100243,ENSG00000100299,ENSG00000100448,ENSG00000100994,ENSG00000101425,ENSG00000102393,ENSG00000102580,ENSG00000103381,ENSG00000103490…
GO:0035580	C:specific granule lumen	CC	specific granule lumen	0.214458	4	61	ENSG00000002726,ENSG00000102837,ENSG00000130038,ENSG00000134516	ENSG00000002726,ENSG00000008438,ENSG00000012223,ENSG00000013563,ENSG00000023318,ENSG00000035403,ENSG00000035862,ENSG00000060971,ENSG00000064666,ENSG00000069974,ENSG00000078902,ENSG00000090382,ENSG00000096006,ENSG00000101160,ENSG00000101425,ENSG00000102837,ENSG00000104518,ENSG00000104918,ENSG00000108424,ENSG00000109320,ENSG00000110203,ENSG00000111679,ENSG00000111816,ENSG00000114021,ENSG00000114098…
GO:0035640	P:exploration behavior	BP	exploration behavior	1	0	14		ENSG00000005884,ENSG00000078725,ENSG00000101204,ENSG00000123594,ENSG00000134121,ENSG00000141543,ENSG00000143322,ENSG00000154118,ENSG00000159224,ENSG00000162951,ENSG00000178394,ENSG00000180772,ENSG00000183044,ENSG00000188906
GO:0035655	P:interleukin-18-mediated signaling pathway	BP	interleukin-18-mediated signaling pathway	0.00319761	3	7	ENSG00000012779,ENSG00000100311,ENSG00000115604	ENSG00000012779,ENSG00000100311,ENSG00000115604,ENSG00000115607,ENSG00000137496,ENSG00000142208,ENSG00000150782
GO:0035810	P:positive regulation of urine volume	BP	positive regulation of urine volume	0.0311262	3	14	ENSG00000128271,ENSG00000169418,ENSG00000170961	ENSG00000008196,ENSG00000068001,ENSG00000078401,ENSG00000113389,ENSG00000114353,ENSG00000120937,ENSG00000125510,ENSG00000128271,ENSG00000132376,ENSG00000136160,ENSG00000149295,ENSG00000169418,ENSG00000170961,ENSG00000174808
GO:0035815	P:positive regulation of renal sodium excretion	BP	positive regulation of renal sodium excretion	0.0223427	3	14	ENSG00000006128,ENSG00000128271,ENSG00000169418	ENSG00000006128,ENSG00000078401,ENSG00000089006,ENSG00000101405,ENSG00000114353,ENSG00000120937,ENSG00000128271,ENSG00000135744,ENSG00000136160,ENSG00000149295,ENSG00000151577,ENSG00000166148,ENSG00000169418,ENSG00000180772
GO:0035860	P:glial cell-derived neurotrophic factor receptor signaling pathway	BP	glial cell-derived neurotrophic factor receptor signaling pathway	0.00101811	3	5	ENSG00000130513,ENSG00000137573,ENSG00000165731	ENSG00000130513,ENSG00000137573,ENSG00000165731,ENSG00000187871,ENSG00000196562
GO:0035912	P:dorsal aorta morphogenesis	BP	dorsal aorta morphogenesis	0.356783	1	8	ENSG00000139567	ENSG00000106991,ENSG00000107779,ENSG00000112658,ENSG00000128917,ENSG00000135547,ENSG00000139567,ENSG00000164683,ENSG00000168214
GO:0035994	P:response to muscle stretch	BP	response to muscle stretch	0.546977	1	15	ENSG00000170345	ENSG00000078401,ENSG00000090020,ENSG00000100906,ENSG00000109320,ENSG00000112062,ENSG00000132155,ENSG00000148677,ENSG00000170345,ENSG00000173039,ENSG00000173991,ENSG00000175206,ENSG00000177606,ENSG00000183023,ENSG00000198626,ENSG00000198947
GO:0036499	P:PERK-mediated unfolded protein response	BP	PERK-mediated unfolded protein response	0.000900942	4	12	ENSG00000044574,ENSG00000051108,ENSG00000162772,ENSG00000175197	ENSG00000044574,ENSG00000051108,ENSG00000070669,ENSG00000108691,ENSG00000116044,ENSG00000128272,ENSG00000134001,ENSG00000146678,ENSG00000162772,ENSG00000169429,ENSG00000172071,ENSG00000175197
GO:0038023	F:signaling receptor activity	MF	signaling receptor activity	0.0209308	17	202	ENSG00000021645,ENSG00000026103,ENSG00000078549,ENSG00000115604,ENSG00000120156,ENSG00000133019,ENSG00000140678,ENSG00000158714,ENSG00000164116,ENSG00000165731,ENSG00000166825,ENSG00000169860,ENSG00000171049,ENSG00000174125,ENSG00000186907,ENSG00000213088,ENSG00000215788	ENSG00000006831,ENSG00000008952,ENSG00000010610,ENSG00000011422,ENSG00000012504,ENSG00000021645,ENSG00000025434,ENSG00000025796,ENSG00000026103,ENSG00000036828,ENSG00000040608,ENSG00000048462,ENSG00000049249,ENSG00000054219,ENSG00000061918,ENSG00000064300,ENSG00000067141,ENSG00000067167,ENSG00000070495,ENSG00000073008,ENSG00000074181,ENSG00000077092,ENSG00000078549,ENSG00000082781,ENSG00000088053…
GO:0038095	P:Fc-epsilon receptor signaling pathway	BP	Fc-epsilon receptor signaling pathway	0.335574	7	166	ENSG00000131196,ENSG00000170345,ENSG00000211666,ENSG00000211677,ENSG00000211679,ENSG00000211891,ENSG00000278196	ENSG00000008018,ENSG00000010671,ENSG00000013275,ENSG00000033327,ENSG00000041357,ENSG00000043462,ENSG00000050748,ENSG00000051382,ENSG00000055130,ENSG00000055208,ENSG00000065559,ENSG00000065675,ENSG00000068878,ENSG00000072736,ENSG00000072803,ENSG00000076984,ENSG00000086730,ENSG00000087191,ENSG00000092010,ENSG00000095015,ENSG00000095261,ENSG00000099341,ENSG00000100030,ENSG00000100324,ENSG00000100351…
GO:0038096	P:Fc-gamma receptor signaling pathway involved in phagocytosis	BP	Fc-gamma receptor signaling pathway involved in phagocytosis	0.133124	7	128	ENSG00000155849,ENSG00000211666,ENSG00000211677,ENSG00000211679,ENSG00000211893,ENSG00000211896,ENSG00000278196	ENSG00000000938,ENSG00000010810,ENSG00000015285,ENSG00000051382,ENSG00000055163,ENSG00000061676,ENSG00000062598,ENSG00000070831,ENSG00000072694,ENSG00000075624,ENSG00000080824,ENSG00000096384,ENSG00000097007,ENSG00000100030,ENSG00000101336,ENSG00000102882,ENSG00000105647,ENSG00000106299,ENSG00000106683,ENSG00000111229,ENSG00000115091,ENSG00000115935,ENSG00000121879,ENSG00000122574,ENSG00000123338…
GO:0038111	P:interleukin-7-mediated signaling pathway	BP	interleukin-7-mediated signaling pathway	0.000148933	7	30	ENSG00000145777,ENSG00000169047,ENSG00000197409,ENSG00000203811,ENSG00000203852,ENSG00000274750,ENSG00000278828	ENSG00000104432,ENSG00000105639,ENSG00000114737,ENSG00000120833,ENSG00000126561,ENSG00000127616,ENSG00000145777,ENSG00000147168,ENSG00000162434,ENSG00000168610,ENSG00000168685,ENSG00000169047,ENSG00000173757,ENSG00000183598,ENSG00000185338,ENSG00000185658,ENSG00000185950,ENSG00000197153,ENSG00000197409,ENSG00000203811,ENSG00000203852,ENSG00000205755,ENSG00000273983,ENSG00000274750,ENSG00000275379…
GO:0040036	P:regulation of fibroblast growth factor receptor signaling pathway	BP	regulation of fibroblast growth factor receptor signaling pathway	0.0399779	2	6	ENSG00000137573,ENSG00000164161	ENSG00000124813,ENSG00000137573,ENSG00000164161,ENSG00000165588,ENSG00000177706,ENSG00000183423
GO:0042056	F:chemoattractant activity	MF	chemoattractant activity	0.0299759	4	37	ENSG00000100311,ENSG00000150630,ENSG00000171951,ENSG00000173432	ENSG00000006210,ENSG00000019991,ENSG00000070193,ENSG00000100311,ENSG00000100601,ENSG00000107831,ENSG00000112715,ENSG00000119630,ENSG00000125378,ENSG00000131981,ENSG00000134339,ENSG00000136235,ENSG00000138685,ENSG00000140285,ENSG00000142192,ENSG00000148965,ENSG00000150630,ENSG00000164104,ENSG00000165197,ENSG00000169245,ENSG00000171711,ENSG00000171951,ENSG00000173432,ENSG00000173511,ENSG00000176782…
GO:0042060	P:wound healing	BP	wound healing	0.0575346	8	81	ENSG00000041982,ENSG00000066468,ENSG00000111186,ENSG00000113083,ENSG00000115386,ENSG00000143546,ENSG00000168542,ENSG00000197632	ENSG00000011465,ENSG00000018280,ENSG00000041982,ENSG00000057019,ENSG00000062038,ENSG00000065361,ENSG00000066468,ENSG00000070193,ENSG00000073060,ENSG00000075275,ENSG00000092969,ENSG00000095203,ENSG00000096696,ENSG00000101331,ENSG00000106571,ENSG00000106799,ENSG00000106991,ENSG00000111145,ENSG00000111186,ENSG00000111790,ENSG00000112033,ENSG00000112038,ENSG00000112655,ENSG00000113083,ENSG00000113140…
GO:0042104	P:positive regulation of activated T cell proliferation	BP	positive regulation of activated T cell proliferation	0.0438326	3	22	ENSG00000017427,ENSG00000160712,ENSG00000272398	ENSG00000017427,ENSG00000096996,ENSG00000103490,ENSG00000109471,ENSG00000110944,ENSG00000113302,ENSG00000114455,ENSG00000115457,ENSG00000125657,ENSG00000130427,ENSG00000134460,ENSG00000149273,ENSG00000150782,ENSG00000160223,ENSG00000160712,ENSG00000162594,ENSG00000167244,ENSG00000167664,ENSG00000168040,ENSG00000189403,ENSG00000204305,ENSG00000272398
GO:0042167	P:heme catabolic process	BP	heme catabolic process	0.0249011	2	7	ENSG00000241635,ENSG00000244474	ENSG00000090013,ENSG00000100292,ENSG00000103415,ENSG00000106605,ENSG00000106927,ENSG00000241635,ENSG00000244474
GO:0042359	P:vitamin D metabolic process	BP	vitamin D metabolic process	0.0998455	2	12	ENSG00000019186,ENSG00000081479	ENSG00000019186,ENSG00000081479,ENSG00000100600,ENSG00000105229,ENSG00000107611,ENSG00000111012,ENSG00000111424,ENSG00000140459,ENSG00000140465,ENSG00000145321,ENSG00000160868,ENSG00000186104
GO:0042379	F:chemokine receptor binding	MF	chemokine receptor binding	1	0	8		ENSG00000107562,ENSG00000121797,ENSG00000131142,ENSG00000137077,ENSG00000143184,ENSG00000172724,ENSG00000189334,ENSG00000271503
GO:0042475	P:odontogenesis of dentin-containing tooth	BP	odontogenesis of dentin-containing tooth	0.0194292	7	56	ENSG00000041982,ENSG00000104267,ENSG00000115844,ENSG00000158813,ENSG00000162624,ENSG00000164107,ENSG00000183873	ENSG00000041982,ENSG00000044115,ENSG00000054598,ENSG00000064195,ENSG00000067836,ENSG00000070018,ENSG00000070193,ENSG00000073282,ENSG00000074047,ENSG00000075388,ENSG00000087088,ENSG00000087258,ENSG00000101144,ENSG00000104267,ENSG00000106571,ENSG00000107779,ENSG00000109205,ENSG00000113196,ENSG00000114739,ENSG00000115596,ENSG00000115844,ENSG00000116478,ENSG00000119919,ENSG00000124813,ENSG00000125363…
GO:0042531	P:positive regulation of tyrosine phosphorylation of STAT protein	BP	positive regulation of tyrosine phosphorylation of STAT protein	0.0203926	7	67	ENSG00000017427,ENSG00000102931,ENSG00000136244,ENSG00000145777,ENSG00000160712,ENSG00000168811,ENSG00000182578	ENSG00000006016,ENSG00000010810,ENSG00000016082,ENSG00000017427,ENSG00000067182,ENSG00000068078,ENSG00000083535,ENSG00000096968,ENSG00000099985,ENSG00000101017,ENSG00000101213,ENSG00000102931,ENSG00000109471,ENSG00000110169,ENSG00000110944,ENSG00000111537,ENSG00000112964,ENSG00000113302,ENSG00000113520,ENSG00000114315,ENSG00000120337,ENSG00000122025,ENSG00000128342,ENSG00000130427,ENSG00000134352…
GO:0042554	P:superoxide anion generation	BP	superoxide anion generation	0.145929	2	16	ENSG00000140279,ENSG00000163377	ENSG00000007952,ENSG00000051523,ENSG00000074771,ENSG00000078401,ENSG00000086991,ENSG00000108839,ENSG00000116701,ENSG00000137857,ENSG00000140279,ENSG00000142168,ENSG00000156575,ENSG00000158517,ENSG00000163377,ENSG00000165168,ENSG00000188747,ENSG00000255346
GO:0042571	C:immunoglobulin complex, circulating	CC	immunoglobulin complex, circulating	1.85605e-06	8	57	ENSG00000211677,ENSG00000211679,ENSG00000211890,ENSG00000211891,ENSG00000211893,ENSG00000211895,ENSG00000211896,ENSG00000211899	ENSG00000128322,ENSG00000211677,ENSG00000211679,ENSG00000211890,ENSG00000211891,ENSG00000211892,ENSG00000211893,ENSG00000211895,ENSG00000211896,ENSG00000211898,ENSG00000211899,ENSG00000211933,ENSG00000211934,ENSG00000211935,ENSG00000211937,ENSG00000211938,ENSG00000211941,ENSG00000211942,ENSG00000211943,ENSG00000211945,ENSG00000211946,ENSG00000211947,ENSG00000211949,ENSG00000211950,ENSG00000211951…
GO:0042572	P:retinol metabolic process	BP	retinol metabolic process	0.0341992	4	30	ENSG00000073737,ENSG00000162496,ENSG00000170786,ENSG00000172955	ENSG00000042445,ENSG00000072042,ENSG00000073737,ENSG00000100197,ENSG00000118271,ENSG00000121039,ENSG00000121207,ENSG00000128918,ENSG00000135437,ENSG00000135697,ENSG00000138061,ENSG00000138115,ENSG00000138207,ENSG00000139547,ENSG00000139988,ENSG00000140465,ENSG00000140505,ENSG00000160868,ENSG00000160870,ENSG00000162496,ENSG00000165092,ENSG00000170786,ENSG00000172955,ENSG00000184254,ENSG00000186684…
GO:0042573	P:retinoic acid metabolic process	BP	retinoic acid metabolic process	0.0181817	4	23	ENSG00000172955,ENSG00000241635,ENSG00000242366,ENSG00000243135	ENSG00000095596,ENSG00000106258,ENSG00000108242,ENSG00000118514,ENSG00000121064,ENSG00000128918,ENSG00000138115,ENSG00000160868,ENSG00000160870,ENSG00000167600,ENSG00000172955,ENSG00000184254,ENSG00000186684,ENSG00000187758,ENSG00000196344,ENSG00000196616,ENSG00000197580,ENSG00000241119,ENSG00000241635,ENSG00000242366,ENSG00000243135,ENSG00000244122,ENSG00000248144
GO:0042589	C:zymogen granule membrane	CC	zymogen granule membrane	0.101527	2	11	ENSG00000016490,ENSG00000187908	ENSG00000016490,ENSG00000041353,ENSG00000076944,ENSG00000085365,ENSG00000086598,ENSG00000138161,ENSG00000166900,ENSG00000170348,ENSG00000174992,ENSG00000187908,ENSG00000220205
GO:0042609	F:CD4 receptor binding	MF	CD4 receptor binding	0.308756	1	8	ENSG00000172349	ENSG00000010810,ENSG00000012124,ENSG00000019582,ENSG00000090487,ENSG00000114698,ENSG00000172349,ENSG00000182866,ENSG00000188313
GO:0042742	P:defense response to bacterium	BP	defense response to bacterium	3.62496e-06	17	176	ENSG00000007171,ENSG00000128564,ENSG00000140968,ENSG00000143546,ENSG00000158714,ENSG00000163220,ENSG00000167207,ENSG00000171049,ENSG00000211677,ENSG00000211679,ENSG00000211890,ENSG00000211891,ENSG00000211893,ENSG00000211895,ENSG00000211896,ENSG00000211899,ENSG00000239732	ENSG00000005381,ENSG00000007171,ENSG00000010327,ENSG00000012504,ENSG00000018280,ENSG00000067182,ENSG00000069399,ENSG00000088782,ENSG00000088888,ENSG00000090382,ENSG00000091106,ENSG00000091592,ENSG00000092067,ENSG00000095970,ENSG00000100473,ENSG00000101448,ENSG00000105697,ENSG00000106100,ENSG00000111732,ENSG00000115009,ENSG00000115523,ENSG00000119396,ENSG00000121053,ENSG00000124875,ENSG00000125903…
GO:0042755	P:eating behavior	BP	eating behavior	0.0146335	4	24	ENSG00000125878,ENSG00000128271,ENSG00000169860,ENSG00000187094	ENSG00000082556,ENSG00000101405,ENSG00000109255,ENSG00000110090,ENSG00000112038,ENSG00000116329,ENSG00000121351,ENSG00000125510,ENSG00000125878,ENSG00000128271,ENSG00000132932,ENSG00000154277,ENSG00000159723,ENSG00000161610,ENSG00000164129,ENSG00000168610,ENSG00000169860,ENSG00000170893,ENSG00000174697,ENSG00000180176,ENSG00000180914,ENSG00000181004,ENSG00000187094,ENSG00000188909
GO:0042834	F:peptidoglycan binding	MF	peptidoglycan binding	0.0155572	3	15	ENSG00000115386,ENSG00000167207,ENSG00000172023	ENSG00000008438,ENSG00000095970,ENSG00000106100,ENSG00000115386,ENSG00000137462,ENSG00000143954,ENSG00000156515,ENSG00000159527,ENSG00000161031,ENSG00000162711,ENSG00000163218,ENSG00000165799,ENSG00000167207,ENSG00000172016,ENSG00000172023
GO:0042953	P:lipoprotein transport	BP	lipoprotein transport	1	0	13		ENSG00000084674,ENSG00000107611,ENSG00000109103,ENSG00000111701,ENSG00000123384,ENSG00000132170,ENSG00000135218,ENSG00000150527,ENSG00000154305,ENSG00000166501,ENSG00000175970,ENSG00000186908,ENSG00000234906
GO:0043005	C:neuron projection	CC	neuron projection	0.0308832	23	313	ENSG00000009694,ENSG00000067715,ENSG00000078549,ENSG00000079215,ENSG00000104435,ENSG00000105613,ENSG00000107864,ENSG00000109738,ENSG00000111181,ENSG00000111886,ENSG00000140022,ENSG00000146469,ENSG00000149927,ENSG00000154928,ENSG00000155252,ENSG00000159363,ENSG00000166736,ENSG00000170345,ENSG00000176658,ENSG00000185518,ENSG00000186907,ENSG00000187123,ENSG00000273079	ENSG00000006210,ENSG00000007047,ENSG00000007168,ENSG00000008118,ENSG00000009694,ENSG00000010379,ENSG00000011347,ENSG00000011677,ENSG00000014123,ENSG00000015592,ENSG00000022355,ENSG00000026025,ENSG00000040608,ENSG00000044524,ENSG00000047579,ENSG00000047849,ENSG00000049245,ENSG00000050438,ENSG00000050748,ENSG00000051128,ENSG00000054523,ENSG00000055163,ENSG00000058335,ENSG00000058404,ENSG00000058668…
GO:0043025	C:neuronal cell body	CC	neuronal cell body	0.00637984	29	363	ENSG00000006128,ENSG00000079215,ENSG00000080854,ENSG00000082482,ENSG00000104435,ENSG00000105613,ENSG00000106636,ENSG00000111262,ENSG00000128271,ENSG00000130558,ENSG00000136999,ENSG00000139567,ENSG00000141837,ENSG00000143801,ENSG00000148408,ENSG00000152894,ENSG00000155252,ENSG00000155511,ENSG00000157680,ENSG00000159363,ENSG00000163536,ENSG00000165731,ENSG00000166736,ENSG00000170396,ENSG00000171385…	ENSG00000003393,ENSG00000004478,ENSG00000005249,ENSG00000006128,ENSG00000006210,ENSG00000007168,ENSG00000008735,ENSG00000012660,ENSG00000018189,ENSG00000020129,ENSG00000023572,ENSG00000028137,ENSG00000035862,ENSG00000036828,ENSG00000040608,ENSG00000051523,ENSG00000054356,ENSG00000063015,ENSG00000064692,ENSG00000068366,ENSG00000069329,ENSG00000069482,ENSG00000070018,ENSG00000070831,ENSG00000070985…
GO:0043086	P:negative regulation of catalytic activity	BP	negative regulation of catalytic activity	1	0	21		ENSG00000011132,ENSG00000057149,ENSG00000058272,ENSG00000076555,ENSG00000102265,ENSG00000104432,ENSG00000111530,ENSG00000125944,ENSG00000132688,ENSG00000135926,ENSG00000138496,ENSG00000142546,ENSG00000148400,ENSG00000158941,ENSG00000165240,ENSG00000170290,ENSG00000171867,ENSG00000181019,ENSG00000188603,ENSG00000198252,ENSG00000198523
GO:0043204	C:perikaryon	CC	perikaryon	0.0339366	12	138	ENSG00000059804,ENSG00000111262,ENSG00000112541,ENSG00000130558,ENSG00000139574,ENSG00000143473,ENSG00000146469,ENSG00000163536,ENSG00000176658,ENSG00000177301,ENSG00000186907,ENSG00000187094	ENSG00000011485,ENSG00000018189,ENSG00000040608,ENSG00000049167,ENSG00000054356,ENSG00000059804,ENSG00000064300,ENSG00000065559,ENSG00000067836,ENSG00000068903,ENSG00000072415,ENSG00000077943,ENSG00000082556,ENSG00000089280,ENSG00000094631,ENSG00000099617,ENSG00000100030,ENSG00000100425,ENSG00000100678,ENSG00000100884,ENSG00000101188,ENSG00000102001,ENSG00000102081,ENSG00000102385,ENSG00000105426…
GO:0043231	C:intracellular membrane-bounded organelle	CC	intracellular membrane-bounded organelle	0.0041195	48	668	ENSG00000003147,ENSG00000008311,ENSG00000019505,ENSG00000044574,ENSG00000066468,ENSG00000078549,ENSG00000109072,ENSG00000109762,ENSG00000110446,ENSG00000114805,ENSG00000117983,ENSG00000123454,ENSG00000124225,ENSG00000128564,ENSG00000129354,ENSG00000130035,ENSG00000136999,ENSG00000141480,ENSG00000143473,ENSG00000143631,ENSG00000144649,ENSG00000149809,ENSG00000152894,ENSG00000158813,ENSG00000165731…	ENSG00000003147,ENSG00000003393,ENSG00000005381,ENSG00000005421,ENSG00000005469,ENSG00000005810,ENSG00000006025,ENSG00000006062,ENSG00000006530,ENSG00000007933,ENSG00000008311,ENSG00000009844,ENSG00000010219,ENSG00000010270,ENSG00000011021,ENSG00000011485,ENSG00000012822,ENSG00000013588,ENSG00000019505,ENSG00000019995,ENSG00000020633,ENSG00000021762,ENSG00000022556,ENSG00000023572,ENSG00000028277…
GO:0043235	C:receptor complex	CC	receptor complex	0.00461849	20	201	ENSG00000037280,ENSG00000066056,ENSG00000066468,ENSG00000078549,ENSG00000081148,ENSG00000081479,ENSG00000102755,ENSG00000113494,ENSG00000120156,ENSG00000123496,ENSG00000139567,ENSG00000149809,ENSG00000154928,ENSG00000160712,ENSG00000162896,ENSG00000165731,ENSG00000169418,ENSG00000173391,ENSG00000182578,ENSG00000204882	ENSG00000005884,ENSG00000006016,ENSG00000013588,ENSG00000025434,ENSG00000027644,ENSG00000030304,ENSG00000037280,ENSG00000044524,ENSG00000047936,ENSG00000062524,ENSG00000065361,ENSG00000066056,ENSG00000066468,ENSG00000067182,ENSG00000068078,ENSG00000069702,ENSG00000070886,ENSG00000074181,ENSG00000077238,ENSG00000077782,ENSG00000078549,ENSG00000080224,ENSG00000081148,ENSG00000081479,ENSG00000081985…
GO:0043277	P:apoptotic cell clearance	BP	apoptotic cell clearance	0.622176	1	21	ENSG00000198959	ENSG00000011600,ENSG00000019169,ENSG00000025434,ENSG00000092445,ENSG00000095970,ENSG00000123384,ENSG00000131759,ENSG00000135218,ENSG00000138448,ENSG00000140545,ENSG00000145794,ENSG00000153208,ENSG00000161905,ENSG00000167601,ENSG00000181790,ENSG00000183087,ENSG00000189403,ENSG00000198959,ENSG00000213689,ENSG00000239264,ENSG00000259207
GO:0043305	P:negative regulation of mast cell degranulation	BP	negative regulation of mast cell degranulation	0.0304693	2	7	ENSG00000123496,ENSG00000168961	ENSG00000066294,ENSG00000100292,ENSG00000103241,ENSG00000123496,ENSG00000154710,ENSG00000167851,ENSG00000168961
GO:0043312	P:neutrophil degranulation	BP	neutrophil degranulation	0.405264	22	480	ENSG00000002726,ENSG00000012779,ENSG00000059804,ENSG00000086548,ENSG00000093072,ENSG00000100243,ENSG00000102837,ENSG00000130038,ENSG00000134516,ENSG00000136026,ENSG00000140678,ENSG00000143546,ENSG00000147234,ENSG00000160883,ENSG00000162896,ENSG00000163220,ENSG00000166825,ENSG00000171049,ENSG00000173110,ENSG00000173391,ENSG00000180871,ENSG00000197249	ENSG00000000938,ENSG00000001036,ENSG00000001561,ENSG00000002726,ENSG00000005381,ENSG00000005844,ENSG00000005893,ENSG00000006534,ENSG00000008018,ENSG00000008394,ENSG00000008438,ENSG00000008516,ENSG00000010438,ENSG00000011422,ENSG00000011600,ENSG00000012223,ENSG00000012779,ENSG00000013364,ENSG00000013563,ENSG00000014216,ENSG00000014257,ENSG00000018280,ENSG00000021355,ENSG00000023318,ENSG00000023697…
GO:0043409	P:negative regulation of MAPK cascade	BP	negative regulation of MAPK cascade	1	0	19		ENSG00000084207,ENSG00000089041,ENSG00000089220,ENSG00000101843,ENSG00000105647,ENSG00000105974,ENSG00000108861,ENSG00000116539,ENSG00000120129,ENSG00000141956,ENSG00000156194,ENSG00000161904,ENSG00000163162,ENSG00000166068,ENSG00000169242,ENSG00000173402,ENSG00000182533,ENSG00000186575,ENSG00000196712
GO:0043410	P:positive regulation of MAPK cascade	BP	positive regulation of MAPK cascade	0.000619858	14	104	ENSG00000017427,ENSG00000037280,ENSG00000066468,ENSG00000095752,ENSG00000100311,ENSG00000101134,ENSG00000102755,ENSG00000130513,ENSG00000136244,ENSG00000160712,ENSG00000165731,ENSG00000181449,ENSG00000182578,ENSG00000239732	ENSG00000005100,ENSG00000006210,ENSG00000010610,ENSG00000017427,ENSG00000019582,ENSG00000035862,ENSG00000037280,ENSG00000064309,ENSG00000066468,ENSG00000067900,ENSG00000068078,ENSG00000070193,ENSG00000070886,ENSG00000074842,ENSG00000077782,ENSG00000081237,ENSG00000090534,ENSG00000095752,ENSG00000099985,ENSG00000100311,ENSG00000101134,ENSG00000102678,ENSG00000102755,ENSG00000105928,ENSG00000105971…
GO:0043434	P:response to peptide hormone	BP	response to peptide hormone	0.149389	4	47	ENSG00000115386,ENSG00000120156,ENSG00000169047,ENSG00000172023	ENSG00000070018,ENSG00000070785,ENSG00000101144,ENSG00000101405,ENSG00000102265,ENSG00000103549,ENSG00000107562,ENSG00000108821,ENSG00000109321,ENSG00000111276,ENSG00000111361,ENSG00000113140,ENSG00000113739,ENSG00000115211,ENSG00000115386,ENSG00000115415,ENSG00000118523,ENSG00000119718,ENSG00000120156,ENSG00000124882,ENSG00000126561,ENSG00000127955,ENSG00000130522,ENSG00000133639,ENSG00000135046…
GO:0043518	P:negative regulation of DNA damage response, signal transduction by p53 class mediator	BP	negative regulation of DNA damage response, signal transduction by p53 class mediator	1	0	15		ENSG00000004487,ENSG00000019549,ENSG00000019582,ENSG00000026508,ENSG00000096717,ENSG00000101843,ENSG00000105248,ENSG00000122691,ENSG00000124216,ENSG00000135679,ENSG00000136536,ENSG00000143479,ENSG00000157540,ENSG00000183255,ENSG00000240972
GO:0043537	P:negative regulation of blood vessel endothelial cell migration	BP	negative regulation of blood vessel endothelial cell migration	0.0447027	3	17	ENSG00000101280,ENSG00000102760,ENSG00000139567	ENSG00000071246,ENSG00000081189,ENSG00000091879,ENSG00000101280,ENSG00000102760,ENSG00000113905,ENSG00000130203,ENSG00000132170,ENSG00000137801,ENSG00000138685,ENSG00000139567,ENSG00000169057,ENSG00000173801,ENSG00000180772,ENSG00000189403,ENSG00000204435,ENSG00000263761
GO:0043552	P:positive regulation of phosphatidylinositol 3-kinase activity	BP	positive regulation of phosphatidylinositol 3-kinase activity	0.0199355	5	30	ENSG00000100311,ENSG00000102755,ENSG00000120156,ENSG00000167207,ENSG00000169047	ENSG00000000938,ENSG00000068078,ENSG00000070886,ENSG00000100311,ENSG00000102755,ENSG00000110497,ENSG00000113721,ENSG00000120156,ENSG00000120899,ENSG00000122025,ENSG00000126353,ENSG00000126775,ENSG00000134215,ENSG00000134853,ENSG00000137077,ENSG00000138685,ENSG00000157404,ENSG00000160293,ENSG00000167207,ENSG00000169047,ENSG00000169313,ENSG00000169398,ENSG00000172724,ENSG00000177455,ENSG00000178568…
GO:0043567	P:regulation of insulin-like growth factor receptor signaling pathway	BP	regulation of insulin-like growth factor receptor signaling pathway	1	0	8		ENSG00000064835,ENSG00000115457,ENSG00000115461,ENSG00000141753,ENSG00000146674,ENSG00000146678,ENSG00000158552,ENSG00000167779
GO:0043568	P:positive regulation of insulin-like growth factor receptor signaling pathway	BP	positive regulation of insulin-like growth factor receptor signaling pathway	0.464747	1	13	ENSG00000017427	ENSG00000017427,ENSG00000062038,ENSG00000106128,ENSG00000115461,ENSG00000118702,ENSG00000121853,ENSG00000125084,ENSG00000141753,ENSG00000146247,ENSG00000146674,ENSG00000164976,ENSG00000169083,ENSG00000259384
GO:0043616	P:keratinocyte proliferation	BP	keratinocyte proliferation	0.00750301	3	10	ENSG00000101311,ENSG00000117595,ENSG00000170786	ENSG00000002745,ENSG00000101311,ENSG00000112033,ENSG00000117595,ENSG00000124882,ENSG00000129455,ENSG00000140945,ENSG00000170786,ENSG00000172867,ENSG00000185920
GO:0043679	C:axon terminus	CC	axon terminus	0.0318816	6	52	ENSG00000111262,ENSG00000133019,ENSG00000139574,ENSG00000157680,ENSG00000177301,ENSG00000198689	ENSG00000036828,ENSG00000054356,ENSG00000069424,ENSG00000075142,ENSG00000082556,ENSG00000101327,ENSG00000102081,ENSG00000103549,ENSG00000106113,ENSG00000111262,ENSG00000112041,ENSG00000115041,ENSG00000115183,ENSG00000116106,ENSG00000116329,ENSG00000116396,ENSG00000120053,ENSG00000124507,ENSG00000125354,ENSG00000125848,ENSG00000125944,ENSG00000126767,ENSG00000128683,ENSG00000133019,ENSG00000133636…
GO:0044224	C:juxtaparanode region of axon	CC	juxtaparanode region of axon	0.00953071	3	10	ENSG00000082397,ENSG00000111262,ENSG00000177301	ENSG00000068903,ENSG00000069424,ENSG00000082397,ENSG00000111262,ENSG00000132535,ENSG00000150672,ENSG00000169282,ENSG00000174469,ENSG00000177301,ENSG00000184144
GO:0044267	P:cellular protein metabolic process	BP	cellular protein metabolic process	4.69662e-07	27	224	ENSG00000017427,ENSG00000041982,ENSG00000071073,ENSG00000089199,ENSG00000093072,ENSG00000101938,ENSG00000118972,ENSG00000120708,ENSG00000128271,ENSG00000128564,ENSG00000136026,ENSG00000136244,ENSG00000147257,ENSG00000152583,ENSG00000163453,ENSG00000169174,ENSG00000171951,ENSG00000173432,ENSG00000187908,ENSG00000196611,ENSG00000197249,ENSG00000197409,ENSG00000203811,ENSG00000203852,ENSG00000270882…	ENSG00000001036,ENSG00000006118,ENSG00000012223,ENSG00000017427,ENSG00000038427,ENSG00000041982,ENSG00000047457,ENSG00000049323,ENSG00000049449,ENSG00000049860,ENSG00000064692,ENSG00000070404,ENSG00000071073,ENSG00000071282,ENSG00000072080,ENSG00000074855,ENSG00000078898,ENSG00000081051,ENSG00000084234,ENSG00000084674,ENSG00000087245,ENSG00000087299,ENSG00000089199,ENSG00000090382,ENSG00000091136…
GO:0044305	C:calyx of Held	CC	calyx of Held	0.0386164	4	24	ENSG00000082482,ENSG00000111262,ENSG00000126583,ENSG00000177301	ENSG00000005379,ENSG00000075624,ENSG00000082482,ENSG00000089250,ENSG00000104327,ENSG00000107130,ENSG00000108262,ENSG00000111262,ENSG00000126583,ENSG00000129159,ENSG00000130477,ENSG00000135312,ENSG00000137766,ENSG00000145888,ENSG00000145920,ENSG00000158109,ENSG00000163485,ENSG00000166501,ENSG00000168993,ENSG00000177272,ENSG00000177301,ENSG00000184009,ENSG00000198722,ENSG00000205726
GO:0044331	P:cell-cell adhesion mediated by cadherin	BP	cell-cell adhesion mediated by cadherin	0.0405668	4	27	ENSG00000129910,ENSG00000140937,ENSG00000145526,ENSG00000166689	ENSG00000039068,ENSG00000040731,ENSG00000062038,ENSG00000071991,ENSG00000074276,ENSG00000079112,ENSG00000081138,ENSG00000101542,ENSG00000113100,ENSG00000113361,ENSG00000124215,ENSG00000125966,ENSG00000128536,ENSG00000129910,ENSG00000130396,ENSG00000139880,ENSG00000140937,ENSG00000140945,ENSG00000145526,ENSG00000149654,ENSG00000150394,ENSG00000151422,ENSG00000154162,ENSG00000166689,ENSG00000170558…
GO:0044342	P:type B pancreatic cell proliferation	BP	type B pancreatic cell proliferation	0.365433	1	9	ENSG00000136999	ENSG00000002330,ENSG00000021355,ENSG00000115461,ENSG00000136999,ENSG00000141753,ENSG00000146674,ENSG00000148925,ENSG00000149577,ENSG00000163623
GO:0044829	P:positive regulation by host of viral genome replication	BP	positive regulation by host of viral genome replication	1	0	7		ENSG00000047188,ENSG00000069275,ENSG00000101558,ENSG00000124164,ENSG00000125875,ENSG00000148175,ENSG00000166794
GO:0044849	P:estrous cycle	BP	estrous cycle	0.171916	2	16	ENSG00000120738,ENSG00000170961	ENSG00000082556,ENSG00000084676,ENSG00000101126,ENSG00000105509,ENSG00000105894,ENSG00000110492,ENSG00000112038,ENSG00000120738,ENSG00000125510,ENSG00000132646,ENSG00000134954,ENSG00000137673,ENSG00000147437,ENSG00000170961,ENSG00000180914,ENSG00000196498
GO:0044853	C:plasma membrane raft	CC	plasma membrane raft	0.439292	2	30	ENSG00000170961,ENSG00000176658	ENSG00000043462,ENSG00000072062,ENSG00000075340,ENSG00000080644,ENSG00000087274,ENSG00000092820,ENSG00000108946,ENSG00000110876,ENSG00000114302,ENSG00000134569,ENSG00000141293,ENSG00000148700,ENSG00000153563,ENSG00000155897,ENSG00000156738,ENSG00000160255,ENSG00000160716,ENSG00000166866,ENSG00000167323,ENSG00000169896,ENSG00000170558,ENSG00000170961,ENSG00000172005,ENSG00000173402,ENSG00000175344…
GO:0045059	P:positive thymic T cell selection	BP	positive thymic T cell selection	0.399928	1	11	ENSG00000134516	ENSG00000019582,ENSG00000081237,ENSG00000112658,ENSG00000115085,ENSG00000118046,ENSG00000134516,ENSG00000143772,ENSG00000160654,ENSG00000164690,ENSG00000167286,ENSG00000198851
GO:0045060	P:negative thymic T cell selection	BP	negative thymic T cell selection	0.422448	1	11	ENSG00000134516	ENSG00000019582,ENSG00000057663,ENSG00000081237,ENSG00000106571,ENSG00000115085,ENSG00000126353,ENSG00000134516,ENSG00000160224,ENSG00000164690,ENSG00000178562,ENSG00000198851
GO:0045080	P:positive regulation of chemokine biosynthetic process	BP	positive regulation of chemokine biosynthetic process	0.397879	1	11	ENSG00000120738	ENSG00000019582,ENSG00000100292,ENSG00000111537,ENSG00000114251,ENSG00000120738,ENSG00000125538,ENSG00000127666,ENSG00000142192,ENSG00000164342,ENSG00000204305,ENSG00000232810
GO:0045087	P:innate immune response	BP	innate immune response	0.0233564	26	460	ENSG00000006128,ENSG00000013725,ENSG00000123838,ENSG00000123843,ENSG00000132465,ENSG00000143502,ENSG00000143546,ENSG00000146469,ENSG00000149131,ENSG00000163220,ENSG00000167207,ENSG00000173432,ENSG00000174125,ENSG00000182578,ENSG00000187908,ENSG00000205403,ENSG00000211677,ENSG00000211679,ENSG00000211890,ENSG00000211891,ENSG00000211893,ENSG00000211895,ENSG00000211896,ENSG00000211899,ENSG00000239732…	ENSG00000000938,ENSG00000004139,ENSG00000006128,ENSG00000008438,ENSG00000010671,ENSG00000011600,ENSG00000012223,ENSG00000012504,ENSG00000013503,ENSG00000013725,ENSG00000015479,ENSG00000019169,ENSG00000022556,ENSG00000029993,ENSG00000039537,ENSG00000051523,ENSG00000055332,ENSG00000057657,ENSG00000058600,ENSG00000066294,ENSG00000068903,ENSG00000073331,ENSG00000078747,ENSG00000078902,ENSG00000079246…
GO:0045121	C:membrane raft	CC	membrane raft	0.0457666	17	219	ENSG00000005471,ENSG00000018236,ENSG00000026103,ENSG00000078295,ENSG00000111716,ENSG00000120156,ENSG00000137573,ENSG00000154928,ENSG00000155252,ENSG00000165731,ENSG00000173391,ENSG00000174125,ENSG00000186907,ENSG00000187123,ENSG00000198576,ENSG00000205336,ENSG00000272398	ENSG00000003402,ENSG00000005022,ENSG00000005249,ENSG00000005471,ENSG00000005893,ENSG00000007908,ENSG00000010610,ENSG00000010671,ENSG00000010810,ENSG00000018236,ENSG00000023445,ENSG00000026103,ENSG00000028137,ENSG00000035403,ENSG00000040608,ENSG00000046653,ENSG00000053918,ENSG00000063660,ENSG00000064012,ENSG00000065135,ENSG00000067182,ENSG00000067221,ENSG00000067606,ENSG00000068001,ENSG00000070961…
GO:0045124	P:regulation of bone resorption	BP	regulation of bone resorption	0.386912	1	9	ENSG00000182578	ENSG00000004799,ENSG00000016402,ENSG00000170989,ENSG00000182578,ENSG00000196712,ENSG00000197046,ENSG00000197122,ENSG00000242252,ENSG00000259207
GO:0045178	C:basal part of cell	CC	basal part of cell	0.14267	2	14	ENSG00000078098,ENSG00000115386	ENSG00000010704,ENSG00000078098,ENSG00000078401,ENSG00000091513,ENSG00000110911,ENSG00000115386,ENSG00000116641,ENSG00000137509,ENSG00000143199,ENSG00000163646,ENSG00000164171,ENSG00000183607,ENSG00000186847,ENSG00000213949
GO:0045471	P:response to ethanol	BP	response to ethanol	0.0262827	9	101	ENSG00000041982,ENSG00000066468,ENSG00000078549,ENSG00000143546,ENSG00000163347,ENSG00000166736,ENSG00000170430,ENSG00000172955,ENSG00000273079	ENSG00000002330,ENSG00000006638,ENSG00000010810,ENSG00000030110,ENSG00000041982,ENSG00000064012,ENSG00000066405,ENSG00000066468,ENSG00000067560,ENSG00000069535,ENSG00000070501,ENSG00000078549,ENSG00000078808,ENSG00000081760,ENSG00000082556,ENSG00000083720,ENSG00000084207,ENSG00000090339,ENSG00000101200,ENSG00000105697,ENSG00000107485,ENSG00000108342,ENSG00000109471,ENSG00000110092,ENSG00000110330…
GO:0045579	P:positive regulation of B cell differentiation	BP	positive regulation of B cell differentiation	1	0	12		ENSG00000002330,ENSG00000010671,ENSG00000092020,ENSG00000100219,ENSG00000101974,ENSG00000104432,ENSG00000123338,ENSG00000126226,ENSG00000139193,ENSG00000157227,ENSG00000165025,ENSG00000168918
GO:0045582	P:positive regulation of T cell differentiation	BP	positive regulation of T cell differentiation	0.51466	1	17	ENSG00000168811	ENSG00000002330,ENSG00000019582,ENSG00000083799,ENSG00000100219,ENSG00000104432,ENSG00000107485,ENSG00000108175,ENSG00000110492,ENSG00000113520,ENSG00000115085,ENSG00000115598,ENSG00000126804,ENSG00000134460,ENSG00000139193,ENSG00000166349,ENSG00000168811,ENSG00000276231
GO:0045602	P:negative regulation of endothelial cell differentiation	BP	negative regulation of endothelial cell differentiation	0.00215109	3	6	ENSG00000125968,ENSG00000139567,ENSG00000158125	ENSG00000101384,ENSG00000125968,ENSG00000139567,ENSG00000148516,ENSG00000158125,ENSG00000204301
GO:0045652	P:regulation of megakaryocyte differentiation	BP	regulation of megakaryocyte differentiation	0.0233083	7	70	ENSG00000113083,ENSG00000197409,ENSG00000203811,ENSG00000203852,ENSG00000270882,ENSG00000274750,ENSG00000278828	ENSG00000005483,ENSG00000005961,ENSG00000055609,ENSG00000065675,ENSG00000067955,ENSG00000078687,ENSG00000080802,ENSG00000081189,ENSG00000090905,ENSG00000092847,ENSG00000099381,ENSG00000100354,ENSG00000100393,ENSG00000101335,ENSG00000102145,ENSG00000113083,ENSG00000114166,ENSG00000116478,ENSG00000117222,ENSG00000118058,ENSG00000119508,ENSG00000123405,ENSG00000126070,ENSG00000126457,ENSG00000129691…
GO:0045669	P:positive regulation of osteoblast differentiation	BP	positive regulation of osteoblast differentiation	0.0222788	7	58	ENSG00000017427,ENSG00000136244,ENSG00000138829,ENSG00000160712,ENSG00000164932,ENSG00000183160,ENSG00000245848	ENSG00000012223,ENSG00000017427,ENSG00000019991,ENSG00000071553,ENSG00000073282,ENSG00000081189,ENSG00000087460,ENSG00000094975,ENSG00000101144,ENSG00000101384,ENSG00000104415,ENSG00000106571,ENSG00000107779,ENSG00000112029,ENSG00000113658,ENSG00000114739,ENSG00000115170,ENSG00000120149,ENSG00000121989,ENSG00000124813,ENSG00000125378,ENSG00000125845,ENSG00000130055,ENSG00000130522,ENSG00000134352…
GO:0045760	P:positive regulation of action potential	BP	positive regulation of action potential	0.00955975	2	5	ENSG00000006128,ENSG00000183873	ENSG00000006128,ENSG00000090020,ENSG00000120907,ENSG00000183873,ENSG00000214285
GO:0045766	P:positive regulation of angiogenesis	BP	positive regulation of angiogenesis	0.025394	12	133	ENSG00000066056,ENSG00000101280,ENSG00000102755,ENSG00000120156,ENSG00000139567,ENSG00000140678,ENSG00000149948,ENSG00000150630,ENSG00000164362,ENSG00000164867,ENSG00000176170,ENSG00000180871	ENSG00000004776,ENSG00000006210,ENSG00000006638,ENSG00000012048,ENSG00000016082,ENSG00000019991,ENSG00000030582,ENSG00000039537,ENSG00000064393,ENSG00000066056,ENSG00000074842,ENSG00000079337,ENSG00000091879,ENSG00000092009,ENSG00000096717,ENSG00000100219,ENSG00000100292,ENSG00000100644,ENSG00000101017,ENSG00000101280,ENSG00000102755,ENSG00000103811,ENSG00000105287,ENSG00000105855,ENSG00000106178…
GO:0045776	P:negative regulation of blood pressure	BP	negative regulation of blood pressure	0.038839	4	28	ENSG00000007171,ENSG00000150630,ENSG00000164867,ENSG00000265107	ENSG00000007171,ENSG00000044012,ENSG00000089006,ENSG00000089250,ENSG00000100739,ENSG00000101405,ENSG00000110680,ENSG00000118432,ENSG00000121064,ENSG00000125510,ENSG00000125863,ENSG00000128165,ENSG00000131979,ENSG00000149295,ENSG00000150630,ENSG00000151577,ENSG00000163794,ENSG00000164867,ENSG00000169403,ENSG00000169676,ENSG00000171388,ENSG00000176393,ENSG00000181092,ENSG00000183044,ENSG00000184719…
GO:0045814	P:negative regulation of gene expression, epigenetic	BP	negative regulation of gene expression, epigenetic	0.0118779	6	55	ENSG00000197409,ENSG00000203811,ENSG00000203852,ENSG00000270882,ENSG00000274750,ENSG00000278828	ENSG00000008083,ENSG00000066336,ENSG00000074266,ENSG00000088305,ENSG00000099284,ENSG00000102054,ENSG00000106462,ENSG00000106689,ENSG00000112511,ENSG00000113648,ENSG00000119403,ENSG00000119772,ENSG00000120616,ENSG00000130816,ENSG00000132475,ENSG00000133422,ENSG00000134283,ENSG00000137504,ENSG00000139154,ENSG00000143033,ENSG00000158406,ENSG00000162521,ENSG00000163041,ENSG00000163946,ENSG00000168283…
GO:0045840	P:positive regulation of mitotic nuclear division	BP	positive regulation of mitotic nuclear division	0.0441928	4	29	ENSG00000017427,ENSG00000100311,ENSG00000102760,ENSG00000176170	ENSG00000017427,ENSG00000078401,ENSG00000087586,ENSG00000100311,ENSG00000102760,ENSG00000103056,ENSG00000107831,ENSG00000113721,ENSG00000115008,ENSG00000124205,ENSG00000124882,ENSG00000125538,ENSG00000137090,ENSG00000137804,ENSG00000138798,ENSG00000146247,ENSG00000147601,ENSG00000151577,ENSG00000162337,ENSG00000163235,ENSG00000167244,ENSG00000171105,ENSG00000174808,ENSG00000176170,ENSG00000178188…
GO:0045922	P:negative regulation of fatty acid metabolic process	BP	negative regulation of fatty acid metabolic process	2.28978e-05	5	9	ENSG00000167165,ENSG00000241635,ENSG00000242366,ENSG00000243135,ENSG00000244474	ENSG00000167165,ENSG00000241119,ENSG00000241635,ENSG00000242366,ENSG00000242515,ENSG00000243135,ENSG00000244122,ENSG00000244474,ENSG00000254647
GO:0045953	P:negative regulation of natural killer cell mediated cytotoxicity	BP	negative regulation of natural killer cell mediated cytotoxicity	0.0357229	2	8	ENSG00000141480,ENSG00000168961	ENSG00000141480,ENSG00000167193,ENSG00000168961,ENSG00000189013,ENSG00000204592,ENSG00000204632,ENSG00000204642,ENSG00000256660
GO:0046545	P:development of primary female sexual characteristics	BP	development of primary female sexual characteristics	0.0292031	2	5	ENSG00000078549,ENSG00000145685	ENSG00000078549,ENSG00000126733,ENSG00000135503,ENSG00000145685,ENSG00000276644
GO:0046658	C:anchored component of plasma membrane	CC	anchored component of plasma membrane	0.001474	6	30	ENSG00000052344,ENSG00000118094,ENSG00000147257,ENSG00000179399,ENSG00000186907,ENSG00000196358	ENSG00000005001,ENSG00000052344,ENSG00000063660,ENSG00000068001,ENSG00000111981,ENSG00000112139,ENSG00000116824,ENSG00000117281,ENSG00000118094,ENSG00000124466,ENSG00000131015,ENSG00000131019,ENSG00000131126,ENSG00000132677,ENSG00000144410,ENSG00000147257,ENSG00000162631,ENSG00000163975,ENSG00000169242,ENSG00000172382,ENSG00000174136,ENSG00000179399,ENSG00000180447,ENSG00000183098,ENSG00000185924…
GO:0046677	P:response to antibiotic	BP	response to antibiotic	0.00717871	5	26	ENSG00000002726,ENSG00000079215,ENSG00000125968,ENSG00000162551,ENSG00000174891	ENSG00000002726,ENSG00000065615,ENSG00000068001,ENSG00000079215,ENSG00000080824,ENSG00000096968,ENSG00000114378,ENSG00000125968,ENSG00000131471,ENSG00000132906,ENSG00000134954,ENSG00000135679,ENSG00000136603,ENSG00000140465,ENSG00000141510,ENSG00000144161,ENSG00000162434,ENSG00000162551,ENSG00000165474,ENSG00000167136,ENSG00000167397,ENSG00000174891,ENSG00000179583,ENSG00000183813,ENSG00000186792…
GO:0046982	F:protein heterodimerization activity	MF	protein heterodimerization activity	0.0494609	31	521	ENSG00000009694,ENSG00000009950,ENSG00000067715,ENSG00000078295,ENSG00000086548,ENSG00000100311,ENSG00000107165,ENSG00000122641,ENSG00000128271,ENSG00000140678,ENSG00000151322,ENSG00000162772,ENSG00000164107,ENSG00000167165,ENSG00000168811,ENSG00000169860,ENSG00000170345,ENSG00000174125,ENSG00000175197,ENSG00000186862,ENSG00000196074,ENSG00000197409,ENSG00000203811,ENSG00000203852,ENSG00000241635…	ENSG00000001084,ENSG00000002330,ENSG00000003402,ENSG00000005513,ENSG00000005844,ENSG00000005884,ENSG00000006016,ENSG00000006831,ENSG00000008196,ENSG00000009694,ENSG00000009950,ENSG00000014138,ENSG00000015475,ENSG00000019991,ENSG00000023909,ENSG00000025039,ENSG00000028528,ENSG00000030110,ENSG00000036257,ENSG00000043591,ENSG00000044115,ENSG00000047617,ENSG00000049860,ENSG00000051523,ENSG00000052850…
GO:0047555	F:3',5'-cyclic-GMP phosphodiesterase activity	MF	3',5'-cyclic-GMP phosphodiesterase activity	0.172686	2	16	ENSG00000112541,ENSG00000128655	ENSG00000005249,ENSG00000073417,ENSG00000095464,ENSG00000108946,ENSG00000112541,ENSG00000114302,ENSG00000123360,ENSG00000128655,ENSG00000132915,ENSG00000133256,ENSG00000138735,ENSG00000139053,ENSG00000160191,ENSG00000185527,ENSG00000186642,ENSG00000188191
GO:0048149	P:behavioral response to ethanol	BP	behavioral response to ethanol	0.00882408	3	10	ENSG00000069696,ENSG00000123454,ENSG00000133958	ENSG00000069696,ENSG00000109189,ENSG00000112038,ENSG00000120088,ENSG00000123454,ENSG00000133958,ENSG00000145708,ENSG00000149295,ENSG00000151491,ENSG00000196591
GO:0048265	P:response to pain	BP	response to pain	5.7511e-05	6	16	ENSG00000006128,ENSG00000123454,ENSG00000126583,ENSG00000132911,ENSG00000148408,ENSG00000165731	ENSG00000006128,ENSG00000093010,ENSG00000103546,ENSG00000104321,ENSG00000115353,ENSG00000123454,ENSG00000126583,ENSG00000131979,ENSG00000132911,ENSG00000136160,ENSG00000147571,ENSG00000148408,ENSG00000163794,ENSG00000165731,ENSG00000187513,ENSG00000189056
GO:0048311	P:mitochondrion distribution	BP	mitochondrion distribution	1	0	8		ENSG00000068305,ENSG00000115993,ENSG00000125459,ENSG00000167654,ENSG00000171100,ENSG00000173805,ENSG00000182606,ENSG00000188687
GO:0048333	P:mesodermal cell differentiation	BP	mesodermal cell differentiation	0.0219167	3	11	ENSG00000066468,ENSG00000122641,ENSG00000149948	ENSG00000005884,ENSG00000066468,ENSG00000077943,ENSG00000122641,ENSG00000132470,ENSG00000132510,ENSG00000147050,ENSG00000149948,ENSG00000150093,ENSG00000164171,ENSG00000259207
GO:0048382	P:mesendoderm development	BP	mesendoderm development	0.334725	1	8	ENSG00000163508	ENSG00000107779,ENSG00000141646,ENSG00000156574,ENSG00000157216,ENSG00000163508,ENSG00000185650,ENSG00000198728,ENSG00000273706
GO:0048407	F:platelet-derived growth factor binding	MF	platelet-derived growth factor binding	0.0238787	3	11	ENSG00000100311,ENSG00000164692,ENSG00000168542	ENSG00000100311,ENSG00000108821,ENSG00000113721,ENSG00000130635,ENSG00000134853,ENSG00000139219,ENSG00000142156,ENSG00000164692,ENSG00000168542,ENSG00000187498,ENSG00000197461
GO:0048468	P:cell development	BP	cell development	0.0177235	6	43	ENSG00000080166,ENSG00000117595,ENSG00000122641,ENSG00000125965,ENSG00000130513,ENSG00000139269	ENSG00000065615,ENSG00000080166,ENSG00000092969,ENSG00000101144,ENSG00000102878,ENSG00000112175,ENSG00000116985,ENSG00000117595,ENSG00000119699,ENSG00000122641,ENSG00000123999,ENSG00000125378,ENSG00000125533,ENSG00000125845,ENSG00000125965,ENSG00000130283,ENSG00000130385,ENSG00000130513,ENSG00000135414,ENSG00000138379,ENSG00000139269,ENSG00000143768,ENSG00000143869,ENSG00000146618,ENSG00000150347…
GO:0048514	P:blood vessel morphogenesis	BP	blood vessel morphogenesis	0.0162649	4	19	ENSG00000037280,ENSG00000102755,ENSG00000113083,ENSG00000125968	ENSG00000037280,ENSG00000101680,ENSG00000102755,ENSG00000105672,ENSG00000109101,ENSG00000113083,ENSG00000115904,ENSG00000125266,ENSG00000125968,ENSG00000138061,ENSG00000145715,ENSG00000152661,ENSG00000165025,ENSG00000167711,ENSG00000170558,ENSG00000184058,ENSG00000185551,ENSG00000187498,ENSG00000263761
GO:0048546	P:digestive tract morphogenesis	BP	digestive tract morphogenesis	0.486964	1	13	ENSG00000111087	ENSG00000100146,ENSG00000100644,ENSG00000104332,ENSG00000106541,ENSG00000111087,ENSG00000137868,ENSG00000138686,ENSG00000145423,ENSG00000146648,ENSG00000156574,ENSG00000162738,ENSG00000171791,ENSG00000182580
GO:0048661	P:positive regulation of smooth muscle cell proliferation	BP	positive regulation of smooth muscle cell proliferation	0.0551688	6	57	ENSG00000017427,ENSG00000066468,ENSG00000100311,ENSG00000136244,ENSG00000160712,ENSG00000198959	ENSG00000006210,ENSG00000007952,ENSG00000017427,ENSG00000020426,ENSG00000051523,ENSG00000064989,ENSG00000066468,ENSG00000068024,ENSG00000073756,ENSG00000074181,ENSG00000078401,ENSG00000085662,ENSG00000100292,ENSG00000100311,ENSG00000103056,ENSG00000104415,ENSG00000105835,ENSG00000108839,ENSG00000109819,ENSG00000113070,ENSG00000113161,ENSG00000113721,ENSG00000114861,ENSG00000115415,ENSG00000115738…
GO:0048755	P:branching morphogenesis of a nerve	BP	branching morphogenesis of a nerve	0.0283216	2	5	ENSG00000066468,ENSG00000115844	ENSG00000066468,ENSG00000115844,ENSG00000135333,ENSG00000142599,ENSG00000149295
GO:0050544	F:arachidonic acid binding	MF	arachidonic acid binding	0.00791777	2	5	ENSG00000143546,ENSG00000163220	ENSG00000132170,ENSG00000132965,ENSG00000143546,ENSG00000163220,ENSG00000166900
GO:0050660	F:flavin adenine dinucleotide binding	MF	flavin adenine dinucleotide binding	0.0176277	7	56	ENSG00000007171,ENSG00000076258,ENSG00000115361,ENSG00000158125,ENSG00000164867,ENSG00000188641,ENSG00000196177	ENSG00000004487,ENSG00000007171,ENSG00000007933,ENSG00000010932,ENSG00000016391,ENSG00000042286,ENSG00000069535,ENSG00000072778,ENSG00000073578,ENSG00000076258,ENSG00000086991,ENSG00000087008,ENSG00000089250,ENSG00000091140,ENSG00000094963,ENSG00000100350,ENSG00000104687,ENSG00000105607,ENSG00000105865,ENSG00000111271,ENSG00000115361,ENSG00000117009,ENSG00000117054,ENSG00000122971,ENSG00000124275…
GO:0050661	F:NADP binding	MF	NADP binding	0.00670236	6	36	ENSG00000007171,ENSG00000076258,ENSG00000140632,ENSG00000149809,ENSG00000164867,ENSG00000188641	ENSG00000007171,ENSG00000007933,ENSG00000007952,ENSG00000010932,ENSG00000049239,ENSG00000065833,ENSG00000076258,ENSG00000089250,ENSG00000094963,ENSG00000103316,ENSG00000104687,ENSG00000105679,ENSG00000106049,ENSG00000111640,ENSG00000112992,ENSG00000116096,ENSG00000121691,ENSG00000124275,ENSG00000127948,ENSG00000131781,ENSG00000137857,ENSG00000138413,ENSG00000140632,ENSG00000142657,ENSG00000149809…
GO:0050671	P:positive regulation of lymphocyte proliferation	BP	positive regulation of lymphocyte proliferation	0.00342072	3	7	ENSG00000006128,ENSG00000160712,ENSG00000168811	ENSG00000006128,ENSG00000070193,ENSG00000113302,ENSG00000117400,ENSG00000160712,ENSG00000168811,ENSG00000198026
GO:0050679	P:positive regulation of epithelial cell proliferation	BP	positive regulation of epithelial cell proliferation	0.0452773	6	57	ENSG00000017427,ENSG00000066468,ENSG00000125968,ENSG00000166033,ENSG00000167207,ENSG00000183873	ENSG00000002330,ENSG00000006377,ENSG00000017427,ENSG00000030582,ENSG00000066468,ENSG00000070193,ENSG00000075891,ENSG00000091136,ENSG00000102678,ENSG00000103067,ENSG00000104313,ENSG00000104332,ENSG00000105880,ENSG00000107779,ENSG00000112175,ENSG00000112715,ENSG00000113578,ENSG00000114378,ENSG00000114742,ENSG00000119508,ENSG00000122691,ENSG00000125378,ENSG00000125398,ENSG00000125968,ENSG00000128602…
GO:0050729	P:positive regulation of inflammatory response	BP	positive regulation of inflammatory response	0.0472643	7	77	ENSG00000143546,ENSG00000145777,ENSG00000163220,ENSG00000188257,ENSG00000198959,ENSG00000239732,ENSG00000245848	ENSG00000006210,ENSG00000056736,ENSG00000067182,ENSG00000068001,ENSG00000085871,ENSG00000096968,ENSG00000099977,ENSG00000099985,ENSG00000100906,ENSG00000102871,ENSG00000103222,ENSG00000104415,ENSG00000106178,ENSG00000106366,ENSG00000108702,ENSG00000109471,ENSG00000110492,ENSG00000110944,ENSG00000111199,ENSG00000113302,ENSG00000114251,ENSG00000115602,ENSG00000117586,ENSG00000121807,ENSG00000125538…
GO:0050731	P:positive regulation of peptidyl-tyrosine phosphorylation	BP	positive regulation of peptidyl-tyrosine phosphorylation	0.00997792	10	91	ENSG00000017427,ENSG00000018236,ENSG00000095752,ENSG00000100311,ENSG00000101280,ENSG00000109072,ENSG00000136244,ENSG00000141480,ENSG00000160712,ENSG00000187094	ENSG00000010610,ENSG00000017427,ENSG00000018236,ENSG00000019582,ENSG00000019991,ENSG00000026508,ENSG00000049130,ENSG00000061938,ENSG00000070193,ENSG00000081237,ENSG00000090339,ENSG00000095752,ENSG00000095970,ENSG00000096968,ENSG00000097007,ENSG00000099250,ENSG00000099985,ENSG00000100311,ENSG00000101126,ENSG00000101280,ENSG00000102145,ENSG00000102468,ENSG00000103966,ENSG00000104312,ENSG00000107831…
GO:0050786	F:RAGE receptor binding	MF	RAGE receptor binding	0.0307605	2	12	ENSG00000143546,ENSG00000163220	ENSG00000142192,ENSG00000143546,ENSG00000143556,ENSG00000160307,ENSG00000163220,ENSG00000163221,ENSG00000163993,ENSG00000164104,ENSG00000171051,ENSG00000189171,ENSG00000189403,ENSG00000196154
GO:0050804	P:modulation of chemical synaptic transmission	BP	modulation of chemical synaptic transmission	0.0269318	7	57	ENSG00000118507,ENSG00000140937,ENSG00000141837,ENSG00000148408,ENSG00000154928,ENSG00000176697,ENSG00000196358	ENSG00000005249,ENSG00000010810,ENSG00000072062,ENSG00000087191,ENSG00000096968,ENSG00000100266,ENSG00000101333,ENSG00000105426,ENSG00000105737,ENSG00000106976,ENSG00000108819,ENSG00000118507,ENSG00000124181,ENSG00000124313,ENSG00000128594,ENSG00000131016,ENSG00000132670,ENSG00000134259,ENSG00000136267,ENSG00000137285,ENSG00000140937,ENSG00000141837,ENSG00000146938,ENSG00000148408,ENSG00000148730…
GO:0050806	P:positive regulation of synaptic transmission	BP	positive regulation of synaptic transmission	0.00786502	4	18	ENSG00000067715,ENSG00000079215,ENSG00000158258,ENSG00000176406	ENSG00000067715,ENSG00000079215,ENSG00000079841,ENSG00000101098,ENSG00000101405,ENSG00000104918,ENSG00000108231,ENSG00000109255,ENSG00000117016,ENSG00000132535,ENSG00000139182,ENSG00000158258,ENSG00000164418,ENSG00000170498,ENSG00000171603,ENSG00000174943,ENSG00000176406,ENSG00000232810
GO:0050829	P:defense response to Gram-negative bacterium	BP	defense response to Gram-negative bacterium	0.000290396	10	95	ENSG00000006128,ENSG00000007171,ENSG00000136244,ENSG00000145777,ENSG00000146469,ENSG00000160712,ENSG00000174175,ENSG00000187908,ENSG00000211899,ENSG00000239732	ENSG00000006128,ENSG00000007171,ENSG00000010610,ENSG00000012223,ENSG00000018280,ENSG00000088782,ENSG00000090382,ENSG00000100448,ENSG00000100604,ENSG00000101425,ENSG00000103490,ENSG00000104518,ENSG00000105372,ENSG00000105697,ENSG00000106366,ENSG00000106538,ENSG00000110680,ENSG00000110944,ENSG00000113302,ENSG00000113360,ENSG00000117281,ENSG00000120563,ENSG00000122585,ENSG00000123240,ENSG00000124635…
GO:0050830	P:defense response to Gram-positive bacterium	BP	defense response to Gram-positive bacterium	0.0229983	8	114	ENSG00000006128,ENSG00000136244,ENSG00000146469,ENSG00000160712,ENSG00000162654,ENSG00000168811,ENSG00000187908,ENSG00000188257	ENSG00000000938,ENSG00000006128,ENSG00000008438,ENSG00000012223,ENSG00000085415,ENSG00000089041,ENSG00000090382,ENSG00000100604,ENSG00000102575,ENSG00000104312,ENSG00000104518,ENSG00000104998,ENSG00000105697,ENSG00000106100,ENSG00000106538,ENSG00000106952,ENSG00000110680,ENSG00000113360,ENSG00000120563,ENSG00000122585,ENSG00000124635,ENSG00000125995,ENSG00000129988,ENSG00000132693,ENSG00000135077…
GO:0050853	P:B cell receptor signaling pathway	BP	B cell receptor signaling pathway	0.0035205	8	90	ENSG00000211677,ENSG00000211679,ENSG00000211890,ENSG00000211891,ENSG00000211893,ENSG00000211895,ENSG00000211896,ENSG00000211899	ENSG00000004468,ENSG00000007312,ENSG00000010671,ENSG00000050820,ENSG00000081189,ENSG00000081237,ENSG00000086730,ENSG00000097007,ENSG00000100030,ENSG00000101096,ENSG00000102010,ENSG00000105369,ENSG00000107679,ENSG00000111679,ENSG00000113263,ENSG00000123338,ENSG00000128322,ENSG00000131378,ENSG00000134215,ENSG00000135605,ENSG00000136573,ENSG00000156738,ENSG00000163563,ENSG00000163599,ENSG00000165025…
GO:0050871	P:positive regulation of B cell activation	BP	positive regulation of B cell activation	9.74203e-09	11	62	ENSG00000136244,ENSG00000167207,ENSG00000211677,ENSG00000211679,ENSG00000211890,ENSG00000211891,ENSG00000211893,ENSG00000211895,ENSG00000211896,ENSG00000211899,ENSG00000239732	ENSG00000117586,ENSG00000128322,ENSG00000136244,ENSG00000167207,ENSG00000168884,ENSG00000211677,ENSG00000211679,ENSG00000211890,ENSG00000211891,ENSG00000211892,ENSG00000211893,ENSG00000211895,ENSG00000211896,ENSG00000211898,ENSG00000211899,ENSG00000211933,ENSG00000211934,ENSG00000211935,ENSG00000211937,ENSG00000211938,ENSG00000211941,ENSG00000211942,ENSG00000211943,ENSG00000211945,ENSG00000211946…
GO:0050892	P:intestinal absorption	BP	intestinal absorption	1	0	14		ENSG00000053918,ENSG00000073060,ENSG00000111424,ENSG00000119139,ENSG00000122729,ENSG00000135218,ENSG00000136381,ENSG00000140297,ENSG00000150594,ENSG00000158769,ENSG00000163586,ENSG00000166391,ENSG00000174697,ENSG00000225697
GO:0050900	P:leukocyte migration	BP	leukocyte migration	4.9441e-06	21	186	ENSG00000086548,ENSG00000101280,ENSG00000105388,ENSG00000119888,ENSG00000120156,ENSG00000123454,ENSG00000132465,ENSG00000140678,ENSG00000149564,ENSG00000155465,ENSG00000164692,ENSG00000173391,ENSG00000174175,ENSG00000196611,ENSG00000211666,ENSG00000211677,ENSG00000211679,ENSG00000211890,ENSG00000211895,ENSG00000211899,ENSG00000278196	ENSG00000005844,ENSG00000005884,ENSG00000007908,ENSG00000010810,ENSG00000019582,ENSG00000021488,ENSG00000026508,ENSG00000051382,ENSG00000063660,ENSG00000066294,ENSG00000067900,ENSG00000069849,ENSG00000075340,ENSG00000079385,ENSG00000084674,ENSG00000086062,ENSG00000086548,ENSG00000088053,ENSG00000089012,ENSG00000090339,ENSG00000090863,ENSG00000091409,ENSG00000091879,ENSG00000092068,ENSG00000100023…
GO:0050910	P:detection of mechanical stimulus involved in sensory perception of sound	BP	detection of mechanical stimulus involved in sensory perception of sound	0.0219777	3	13	ENSG00000149488,ENSG00000165091,ENSG00000186862	ENSG00000060718,ENSG00000084093,ENSG00000095397,ENSG00000105707,ENSG00000125863,ENSG00000129749,ENSG00000149488,ENSG00000157404,ENSG00000164199,ENSG00000165091,ENSG00000174343,ENSG00000186862,ENSG00000242866
GO:0050930	P:induction of positive chemotaxis	BP	induction of positive chemotaxis	0.0203269	3	15	ENSG00000150630,ENSG00000171951,ENSG00000172349	ENSG00000070193,ENSG00000107175,ENSG00000107562,ENSG00000112715,ENSG00000117407,ENSG00000119630,ENSG00000150630,ENSG00000165197,ENSG00000169429,ENSG00000171951,ENSG00000172232,ENSG00000172349,ENSG00000173511,ENSG00000185652,ENSG00000204305
GO:0050965	P:detection of temperature stimulus involved in sensory perception of pain	BP	detection of temperature stimulus involved in sensory perception of pain	0.0324354	3	17	ENSG00000006128,ENSG00000141480,ENSG00000154928	ENSG00000006128,ENSG00000079257,ENSG00000101188,ENSG00000102468,ENSG00000107562,ENSG00000121966,ENSG00000125966,ENSG00000130711,ENSG00000131620,ENSG00000141480,ENSG00000154928,ENSG00000160113,ENSG00000163485,ENSG00000176358,ENSG00000196689,ENSG00000198400,ENSG00000213199
GO:0051006	P:positive regulation of lipoprotein lipase activity	BP	positive regulation of lipoprotein lipase activity	0.0360659	2	9	ENSG00000103227,ENSG00000277494	ENSG00000011198,ENSG00000025434,ENSG00000091583,ENSG00000103227,ENSG00000110243,ENSG00000110244,ENSG00000131408,ENSG00000234906,ENSG00000277494
GO:0051135	P:positive regulation of NK T cell activation	BP	positive regulation of NK T cell activation	0.0277012	2	6	ENSG00000160712,ENSG00000168811	ENSG00000110944,ENSG00000113302,ENSG00000120694,ENSG00000160712,ENSG00000162594,ENSG00000168811
GO:0051290	P:protein heterotetramerization	BP	protein heterotetramerization	0.0334489	5	53	ENSG00000197409,ENSG00000270882,ENSG00000273079,ENSG00000274750,ENSG00000278828	ENSG00000008710,ENSG00000019582,ENSG00000070729,ENSG00000111605,ENSG00000116120,ENSG00000118762,ENSG00000134569,ENSG00000138750,ENSG00000139496,ENSG00000145439,ENSG00000148459,ENSG00000149532,ENSG00000158406,ENSG00000164494,ENSG00000167005,ENSG00000167325,ENSG00000167768,ENSG00000168148,ENSG00000169760,ENSG00000171105,ENSG00000171848,ENSG00000176884,ENSG00000179115,ENSG00000180198,ENSG00000182718…
GO:0051346	P:negative regulation of hydrolase activity	BP	negative regulation of hydrolase activity	0.0280713	2	6	ENSG00000164867,ENSG00000188488	ENSG00000067606,ENSG00000089250,ENSG00000116678,ENSG00000130770,ENSG00000164867,ENSG00000188488
GO:0051428	F:peptide hormone receptor binding	MF	peptide hormone receptor binding	0.00625629	3	10	ENSG00000087494,ENSG00000146469,ENSG00000187094	ENSG00000010810,ENSG00000087494,ENSG00000096968,ENSG00000118702,ENSG00000141433,ENSG00000146469,ENSG00000152266,ENSG00000174697,ENSG00000179295,ENSG00000187094
GO:0051482	P:positive regulation of cytosolic calcium ion concentration involved in phospholipase C-activating G protein-coupled signaling pathway	BP	positive regulation of cytosolic calcium ion concentration involved in phospholipase C-activating G protein-coupled signaling pathway	0.200599	3	32	ENSG00000135898,ENSG00000198959,ENSG00000204882	ENSG00000060558,ENSG00000078401,ENSG00000078589,ENSG00000110680,ENSG00000125245,ENSG00000125510,ENSG00000127533,ENSG00000135898,ENSG00000139679,ENSG00000140030,ENSG00000144230,ENSG00000144891,ENSG00000147138,ENSG00000147145,ENSG00000147246,ENSG00000149295,ENSG00000152822,ENSG00000164220,ENSG00000164251,ENSG00000170498,ENSG00000170989,ENSG00000171517,ENSG00000171860,ENSG00000177464,ENSG00000178623…
GO:0051493	P:regulation of cytoskeleton organization	BP	regulation of cytoskeleton organization	0.0396877	4	27	ENSG00000077274,ENSG00000104435,ENSG00000143546,ENSG00000163220	ENSG00000005810,ENSG00000015592,ENSG00000050327,ENSG00000072518,ENSG00000077274,ENSG00000100030,ENSG00000101222,ENSG00000102882,ENSG00000104435,ENSG00000105137,ENSG00000117632,ENSG00000119397,ENSG00000131504,ENSG00000143546,ENSG00000146425,ENSG00000150628,ENSG00000160551,ENSG00000162614,ENSG00000162909,ENSG00000163220,ENSG00000164050,ENSG00000169398,ENSG00000169504,ENSG00000196526,ENSG00000197457…
GO:0051552	P:flavone metabolic process	BP	flavone metabolic process	0.0373654	2	6	ENSG00000241635,ENSG00000242366	ENSG00000109819,ENSG00000241119,ENSG00000241635,ENSG00000242366,ENSG00000242515,ENSG00000244122
GO:0051787	F:misfolded protein binding	MF	misfolded protein binding	0.0244036	4	25	ENSG00000044574,ENSG00000099958,ENSG00000128590,ENSG00000173110	ENSG00000044574,ENSG00000072849,ENSG00000077232,ENSG00000079101,ENSG00000094631,ENSG00000099958,ENSG00000102580,ENSG00000103266,ENSG00000109971,ENSG00000113013,ENSG00000120885,ENSG00000126803,ENSG00000128228,ENSG00000128590,ENSG00000131187,ENSG00000134109,ENSG00000136827,ENSG00000136986,ENSG00000155304,ENSG00000173110,ENSG00000187522,ENSG00000204388,ENSG00000204389,ENSG00000204390,ENSG00000204463
GO:0051798	P:positive regulation of hair follicle development	BP	positive regulation of hair follicle development	0.0346135	2	7	ENSG00000128422,ENSG00000134363	ENSG00000102871,ENSG00000109101,ENSG00000128422,ENSG00000134363,ENSG00000137497,ENSG00000173083,ENSG00000232810
GO:0051897	P:positive regulation of protein kinase B signaling	BP	positive regulation of protein kinase B signaling	0.0559345	13	168	ENSG00000066468,ENSG00000081479,ENSG00000100311,ENSG00000103495,ENSG00000105419,ENSG00000118972,ENSG00000120156,ENSG00000130513,ENSG00000133116,ENSG00000141480,ENSG00000165731,ENSG00000169047,ENSG00000184731	ENSG00000004948,ENSG00000006210,ENSG00000010810,ENSG00000019991,ENSG00000034971,ENSG00000049130,ENSG00000051382,ENSG00000057593,ENSG00000065361,ENSG00000066468,ENSG00000066777,ENSG00000068078,ENSG00000070193,ENSG00000070388,ENSG00000074842,ENSG00000075388,ENSG00000077782,ENSG00000078579,ENSG00000080824,ENSG00000081479,ENSG00000086991,ENSG00000090534,ENSG00000091039,ENSG00000091831,ENSG00000096384…
GO:0051899	P:membrane depolarization	BP	membrane depolarization	0.00367957	5	22	ENSG00000128271,ENSG00000141837,ENSG00000148408,ENSG00000182389,ENSG00000183873	ENSG00000039987,ENSG00000067606,ENSG00000075461,ENSG00000078401,ENSG00000089041,ENSG00000101204,ENSG00000105711,ENSG00000105974,ENSG00000116288,ENSG00000128271,ENSG00000135124,ENSG00000141837,ENSG00000147434,ENSG00000148408,ENSG00000160716,ENSG00000166257,ENSG00000166862,ENSG00000167535,ENSG00000177606,ENSG00000182389,ENSG00000183873,ENSG00000198216
GO:0051930	P:regulation of sensory perception of pain	BP	regulation of sensory perception of pain	0.0105306	5	32	ENSG00000006128,ENSG00000132911,ENSG00000139574,ENSG00000146469,ENSG00000163377	ENSG00000006128,ENSG00000014257,ENSG00000074416,ENSG00000078401,ENSG00000082556,ENSG00000090020,ENSG00000093010,ENSG00000101188,ENSG00000101405,ENSG00000105464,ENSG00000109208,ENSG00000112038,ENSG00000116329,ENSG00000132911,ENSG00000134548,ENSG00000136160,ENSG00000136367,ENSG00000139574,ENSG00000146469,ENSG00000152822,ENSG00000163377,ENSG00000163485,ENSG00000164687,ENSG00000166292,ENSG00000168356…
GO:0052695	P:cellular glucuronidation	BP	cellular glucuronidation	0.000594359	5	16	ENSG00000167165,ENSG00000241635,ENSG00000242366,ENSG00000243135,ENSG00000244474	ENSG00000135220,ENSG00000144827,ENSG00000156096,ENSG00000167165,ENSG00000171234,ENSG00000173610,ENSG00000196620,ENSG00000197888,ENSG00000241119,ENSG00000241635,ENSG00000242366,ENSG00000242515,ENSG00000243135,ENSG00000244122,ENSG00000244474,ENSG00000271271
GO:0052696	P:flavonoid glucuronidation	BP	flavonoid glucuronidation	1.20939e-06	6	9	ENSG00000167165,ENSG00000240224,ENSG00000241635,ENSG00000242366,ENSG00000243135,ENSG00000244474	ENSG00000167165,ENSG00000240224,ENSG00000241119,ENSG00000241635,ENSG00000242366,ENSG00000242515,ENSG00000243135,ENSG00000244122,ENSG00000244474
GO:0052697	P:xenobiotic glucuronidation	BP	xenobiotic glucuronidation	4.53995e-06	6	11	ENSG00000167165,ENSG00000240224,ENSG00000241635,ENSG00000242366,ENSG00000243135,ENSG00000244474	ENSG00000135226,ENSG00000167165,ENSG00000213759,ENSG00000240224,ENSG00000241119,ENSG00000241635,ENSG00000242366,ENSG00000242515,ENSG00000243135,ENSG00000244122,ENSG00000244474
GO:0055062	P:phosphate ion homeostasis	BP	phosphate ion homeostasis	0.0302817	2	6	ENSG00000106483,ENSG00000118972	ENSG00000008196,ENSG00000106483,ENSG00000118972,ENSG00000131183,ENSG00000152266,ENSG00000160867
GO:0055074	P:calcium ion homeostasis	BP	calcium ion homeostasis	0.0174022	4	21	ENSG00000115386,ENSG00000116039,ENSG00000133116,ENSG00000179104	ENSG00000008196,ENSG00000086300,ENSG00000105974,ENSG00000108950,ENSG00000109501,ENSG00000111012,ENSG00000115386,ENSG00000116039,ENSG00000120659,ENSG00000122779,ENSG00000127412,ENSG00000133116,ENSG00000136425,ENSG00000149596,ENSG00000162430,ENSG00000165125,ENSG00000170624,ENSG00000176884,ENSG00000179104,ENSG00000183023,ENSG00000189334
GO:0055091	P:phospholipid homeostasis	BP	phospholipid homeostasis	0.0101183	3	11	ENSG00000087237,ENSG00000101670,ENSG00000121769	ENSG00000087237,ENSG00000101076,ENSG00000101670,ENSG00000118137,ENSG00000121769,ENSG00000132855,ENSG00000142552,ENSG00000160179,ENSG00000160606,ENSG00000165029,ENSG00000185561
GO:0060076	C:excitatory synapse	CC	excitatory synapse	0.0229757	5	31	ENSG00000066468,ENSG00000067715,ENSG00000144847,ENSG00000157680,ENSG00000164061	ENSG00000005884,ENSG00000006116,ENSG00000066468,ENSG00000067715,ENSG00000091664,ENSG00000101463,ENSG00000102003,ENSG00000102359,ENSG00000104888,ENSG00000120251,ENSG00000128594,ENSG00000132535,ENSG00000132718,ENSG00000144847,ENSG00000146006,ENSG00000146938,ENSG00000155897,ENSG00000157680,ENSG00000161681,ENSG00000162951,ENSG00000164061,ENSG00000166342,ENSG00000169760,ENSG00000175866,ENSG00000176884…
GO:0060079	P:excitatory postsynaptic potential	BP	excitatory postsynaptic potential	0.0225954	5	33	ENSG00000128271,ENSG00000139574,ENSG00000141480,ENSG00000157680,ENSG00000273079	ENSG00000008735,ENSG00000063015,ENSG00000080644,ENSG00000081189,ENSG00000082701,ENSG00000105464,ENSG00000105723,ENSG00000105737,ENSG00000108852,ENSG00000112038,ENSG00000115839,ENSG00000128271,ENSG00000138814,ENSG00000139574,ENSG00000141480,ENSG00000142208,ENSG00000145335,ENSG00000149295,ENSG00000152208,ENSG00000157017,ENSG00000157680,ENSG00000158528,ENSG00000161509,ENSG00000161610,ENSG00000163485…
GO:0060087	P:relaxation of vascular smooth muscle	BP	relaxation of vascular smooth muscle	0.0373378	2	7	ENSG00000156113,ENSG00000164116	ENSG00000116741,ENSG00000142168,ENSG00000156113,ENSG00000163485,ENSG00000164116,ENSG00000170425,ENSG00000185532
GO:0060100	P:positive regulation of phagocytosis, engulfment	BP	positive regulation of phagocytosis, engulfment	1	0	12		ENSG00000035720,ENSG00000095970,ENSG00000123338,ENSG00000125730,ENSG00000132170,ENSG00000135218,ENSG00000136044,ENSG00000164171,ENSG00000164251,ENSG00000168461,ENSG00000177119,ENSG00000179348
GO:0060117	P:auditory receptor cell development	BP	auditory receptor cell development	0.0269027	2	6	ENSG00000165091,ENSG00000186862	ENSG00000007168,ENSG00000033867,ENSG00000077782,ENSG00000165091,ENSG00000184154,ENSG00000186862
GO:0060267	P:positive regulation of respiratory burst	BP	positive regulation of respiratory burst	0.00104032	3	7	ENSG00000132465,ENSG00000211890,ENSG00000211895	ENSG00000132465,ENSG00000171105,ENSG00000172243,ENSG00000183049,ENSG00000211890,ENSG00000211895,ENSG00000254647
GO:0060307	P:regulation of ventricular cardiac muscle cell membrane repolarization	BP	regulation of ventricular cardiac muscle cell membrane repolarization	0.000319263	6	21	ENSG00000159197,ENSG00000177098,ENSG00000183873,ENSG00000198929,ENSG00000265107,ENSG00000276289	ENSG00000053918,ENSG00000055118,ENSG00000071127,ENSG00000084073,ENSG00000101400,ENSG00000105711,ENSG00000127914,ENSG00000145362,ENSG00000152049,ENSG00000152661,ENSG00000153956,ENSG00000159197,ENSG00000175538,ENSG00000176076,ENSG00000177098,ENSG00000180509,ENSG00000182533,ENSG00000183873,ENSG00000198929,ENSG00000265107,ENSG00000276289
GO:0060317	P:cardiac epithelial to mesenchymal transition	BP	cardiac epithelial to mesenchymal transition	0.499501	1	13	ENSG00000130558	ENSG00000002745,ENSG00000069702,ENSG00000092969,ENSG00000105989,ENSG00000106799,ENSG00000115310,ENSG00000125845,ENSG00000130558,ENSG00000135547,ENSG00000143537,ENSG00000148400,ENSG00000163909,ENSG00000164683
GO:0060326	P:cell chemotaxis	BP	cell chemotaxis	0.0106178	8	69	ENSG00000100311,ENSG00000113083,ENSG00000130762,ENSG00000136999,ENSG00000141480,ENSG00000154928,ENSG00000173432,ENSG00000180871	ENSG00000019991,ENSG00000050820,ENSG00000062598,ENSG00000065675,ENSG00000099942,ENSG00000100311,ENSG00000103222,ENSG00000106991,ENSG00000107562,ENSG00000110934,ENSG00000112486,ENSG00000112902,ENSG00000113070,ENSG00000113083,ENSG00000113721,ENSG00000115009,ENSG00000121797,ENSG00000121807,ENSG00000121966,ENSG00000126353,ENSG00000128512,ENSG00000129048,ENSG00000130762,ENSG00000131142,ENSG00000134339…
GO:0060349	P:bone morphogenesis	BP	bone morphogenesis	0.0627422	4	31	ENSG00000066468,ENSG00000106483,ENSG00000162496,ENSG00000170961	ENSG00000003137,ENSG00000012223,ENSG00000066468,ENSG00000068078,ENSG00000068885,ENSG00000070018,ENSG00000077092,ENSG00000090863,ENSG00000100068,ENSG00000102575,ENSG00000106483,ENSG00000113722,ENSG00000116183,ENSG00000125813,ENSG00000131759,ENSG00000131873,ENSG00000137203,ENSG00000137745,ENSG00000145423,ENSG00000157933,ENSG00000162337,ENSG00000162496,ENSG00000163132,ENSG00000164458,ENSG00000164920…
GO:0060373	P:regulation of ventricular cardiac muscle cell membrane depolarization	BP	regulation of ventricular cardiac muscle cell membrane depolarization	0.042416	2	7	ENSG00000183873,ENSG00000265107	ENSG00000101665,ENSG00000152642,ENSG00000152661,ENSG00000166257,ENSG00000182533,ENSG00000183873,ENSG00000265107
GO:0060394	P:negative regulation of pathway-restricted SMAD protein phosphorylation	BP	negative regulation of pathway-restricted SMAD protein phosphorylation	0.0229739	3	13	ENSG00000107984,ENSG00000109762,ENSG00000124225	ENSG00000023734,ENSG00000100219,ENSG00000101665,ENSG00000106991,ENSG00000107984,ENSG00000108187,ENSG00000109762,ENSG00000124225,ENSG00000137834,ENSG00000138080,ENSG00000166923,ENSG00000168675,ENSG00000183691
GO:0060406	P:positive regulation of penile erection	BP	positive regulation of penile erection	0.0191201	2	5	ENSG00000146469,ENSG00000169860	ENSG00000101405,ENSG00000136160,ENSG00000146469,ENSG00000169860,ENSG00000180914
GO:0060441	P:epithelial tube branching involved in lung morphogenesis	BP	epithelial tube branching involved in lung morphogenesis	0.179398	2	15	ENSG00000106004,ENSG00000164161	ENSG00000101160,ENSG00000101680,ENSG00000103067,ENSG00000103241,ENSG00000106004,ENSG00000125378,ENSG00000125398,ENSG00000129514,ENSG00000133703,ENSG00000136352,ENSG00000147655,ENSG00000151208,ENSG00000164161,ENSG00000168036,ENSG00000173402
GO:0060445	P:branching involved in salivary gland morphogenesis	BP	branching involved in salivary gland morphogenesis	0.103596	2	11	ENSG00000066468,ENSG00000198959	ENSG00000066468,ENSG00000077782,ENSG00000101144,ENSG00000101680,ENSG00000103067,ENSG00000107831,ENSG00000130702,ENSG00000140285,ENSG00000164690,ENSG00000173402,ENSG00000198959
GO:0060449	P:bud elongation involved in lung branching	BP	bud elongation involved in lung branching	0.0451187	2	7	ENSG00000066468,ENSG00000164056	ENSG00000066468,ENSG00000070193,ENSG00000121039,ENSG00000125378,ENSG00000136158,ENSG00000137693,ENSG00000164056
GO:0060644	P:mammary gland epithelial cell differentiation	BP	mammary gland epithelial cell differentiation	0.0243197	3	13	ENSG00000106004,ENSG00000117595,ENSG00000170430	ENSG00000105221,ENSG00000106004,ENSG00000117595,ENSG00000128602,ENSG00000131023,ENSG00000135374,ENSG00000142208,ENSG00000170430,ENSG00000172216,ENSG00000178568,ENSG00000183779,ENSG00000185920,ENSG00000213626
GO:0060662	P:salivary gland cavitation	BP	salivary gland cavitation	0.0312108	2	5	ENSG00000158813,ENSG00000198959	ENSG00000135960,ENSG00000147862,ENSG00000158813,ENSG00000164690,ENSG00000198959
GO:0060907	P:positive regulation of macrophage cytokine production	BP	positive regulation of macrophage cytokine production	1	0	9		ENSG00000019582,ENSG00000114251,ENSG00000115310,ENSG00000135218,ENSG00000136869,ENSG00000138623,ENSG00000159674,ENSG00000167191,ENSG00000204632
GO:0060964	P:regulation of gene silencing by miRNA	BP	regulation of gene silencing by miRNA	0.0978843	6	81	ENSG00000197409,ENSG00000203811,ENSG00000203852,ENSG00000270882,ENSG00000274750,ENSG00000278828	ENSG00000005075,ENSG00000030066,ENSG00000047315,ENSG00000047410,ENSG00000055917,ENSG00000058804,ENSG00000069248,ENSG00000075188,ENSG00000085415,ENSG00000090905,ENSG00000092847,ENSG00000093000,ENSG00000094914,ENSG00000095319,ENSG00000099817,ENSG00000100142,ENSG00000101146,ENSG00000102081,ENSG00000102900,ENSG00000102978,ENSG00000105258,ENSG00000108559,ENSG00000110713,ENSG00000111581,ENSG00000113569…
GO:0060968	P:regulation of gene silencing	BP	regulation of gene silencing	0.00187622	3	11	ENSG00000197409,ENSG00000274750,ENSG00000278828	ENSG00000123374,ENSG00000197153,ENSG00000197409,ENSG00000273983,ENSG00000274750,ENSG00000275379,ENSG00000275714,ENSG00000277775,ENSG00000278828,ENSG00000286522,ENSG00000287080
GO:0061564	P:axon development	BP	axon development	0.0295144	3	13	ENSG00000100285,ENSG00000123560,ENSG00000134198	ENSG00000072518,ENSG00000100285,ENSG00000109917,ENSG00000118200,ENSG00000119401,ENSG00000123560,ENSG00000134198,ENSG00000138834,ENSG00000146425,ENSG00000168939,ENSG00000186868,ENSG00000198910,ENSG00000204580
GO:0061590	P:calcium activated phosphatidylcholine scrambling	BP	calcium activated phosphatidylcholine scrambling	0.001587	3	5	ENSG00000134343,ENSG00000146205,ENSG00000185101	ENSG00000134343,ENSG00000146205,ENSG00000151572,ENSG00000177119,ENSG00000185101
GO:0061591	P:calcium activated galactosylceramide scrambling	BP	calcium activated galactosylceramide scrambling	0.001587	3	5	ENSG00000134343,ENSG00000146205,ENSG00000185101	ENSG00000134343,ENSG00000146205,ENSG00000151572,ENSG00000177119,ENSG00000185101
GO:0061631	F:ubiquitin conjugating enzyme activity	MF	ubiquitin conjugating enzyme activity	1	0	37		ENSG00000009335,ENSG00000072401,ENSG00000077152,ENSG00000077721,ENSG00000078140,ENSG00000078967,ENSG00000099804,ENSG00000104343,ENSG00000107341,ENSG00000108106,ENSG00000109332,ENSG00000115760,ENSG00000119048,ENSG00000131508,ENSG00000132388,ENSG00000140367,ENSG00000147133,ENSG00000151148,ENSG00000156587,ENSG00000159202,ENSG00000160087,ENSG00000160714,ENSG00000169139,ENSG00000170035,ENSG00000170142…
GO:0061669	P:spontaneous neurotransmitter secretion	BP	spontaneous neurotransmitter secretion	0.00267671	3	6	ENSG00000067715,ENSG00000149927,ENSG00000176406	ENSG00000067715,ENSG00000089169,ENSG00000099365,ENSG00000149927,ENSG00000176406,ENSG00000272636
GO:0061844	P:antimicrobial humoral immune response mediated by antimicrobial peptide	BP	antimicrobial humoral immune response mediated by antimicrobial peptide	0.00178168	9	110	ENSG00000006128,ENSG00000108700,ENSG00000115386,ENSG00000145777,ENSG00000146469,ENSG00000163220,ENSG00000163734,ENSG00000172023,ENSG00000187908	ENSG00000006128,ENSG00000008438,ENSG00000012223,ENSG00000071889,ENSG00000081041,ENSG00000088782,ENSG00000101425,ENSG00000102962,ENSG00000102970,ENSG00000105372,ENSG00000105697,ENSG00000107562,ENSG00000108700,ENSG00000108702,ENSG00000109272,ENSG00000110680,ENSG00000111640,ENSG00000113889,ENSG00000113905,ENSG00000115009,ENSG00000115138,ENSG00000115386,ENSG00000115523,ENSG00000120937,ENSG00000122585…
GO:0062023	C:collagen-containing extracellular matrix	CC	collagen-containing extracellular matrix	1.2183e-08	40	326	ENSG00000041982,ENSG00000058085,ENSG00000076716,ENSG00000100311,ENSG00000109072,ENSG00000110799,ENSG00000117122,ENSG00000119681,ENSG00000120708,ENSG00000129038,ENSG00000130508,ENSG00000133110,ENSG00000136999,ENSG00000138829,ENSG00000139269,ENSG00000139329,ENSG00000142173,ENSG00000143546,ENSG00000143631,ENSG00000144810,ENSG00000147257,ENSG00000149131,ENSG00000152583,ENSG00000163220,ENSG00000163453…	ENSG00000011465,ENSG00000012171,ENSG00000021355,ENSG00000034971,ENSG00000035862,ENSG00000038427,ENSG00000041982,ENSG00000049089,ENSG00000049323,ENSG00000049540,ENSG00000050767,ENSG00000053747,ENSG00000054803,ENSG00000055955,ENSG00000055957,ENSG00000057593,ENSG00000058085,ENSG00000060718,ENSG00000061492,ENSG00000063660,ENSG00000065618,ENSG00000067225,ENSG00000072080,ENSG00000074695,ENSG00000076716…
GO:0070062	C:extracellular exosome	CC	extracellular exosome	0.000181579	125	2117	ENSG00000002726,ENSG00000005471,ENSG00000006788,ENSG00000018236,ENSG00000026103,ENSG00000044574,ENSG00000052344,ENSG00000059804,ENSG00000064225,ENSG00000068976,ENSG00000071073,ENSG00000072657,ENSG00000076716,ENSG00000080493,ENSG00000081479,ENSG00000085117,ENSG00000085563,ENSG00000086205,ENSG00000087237,ENSG00000102837,ENSG00000104267,ENSG00000105388,ENSG00000109072,ENSG00000110799,ENSG00000111186…	ENSG00000000003,ENSG00000000938,ENSG00000000971,ENSG00000001036,ENSG00000001561,ENSG00000002549,ENSG00000002726,ENSG00000004059,ENSG00000004455,ENSG00000004468,ENSG00000004478,ENSG00000004766,ENSG00000004939,ENSG00000005189,ENSG00000005249,ENSG00000005381,ENSG00000005421,ENSG00000005471,ENSG00000005844,ENSG00000005884,ENSG00000005893,ENSG00000005961,ENSG00000006042,ENSG00000006118,ENSG00000006451…
GO:0070098	P:chemokine-mediated signaling pathway	BP	chemokine-mediated signaling pathway	0.183486	3	50	ENSG00000108700,ENSG00000163734,ENSG00000213088	ENSG00000006210,ENSG00000006606,ENSG00000054598,ENSG00000081041,ENSG00000102962,ENSG00000102970,ENSG00000106178,ENSG00000107562,ENSG00000108688,ENSG00000108691,ENSG00000108700,ENSG00000108702,ENSG00000109272,ENSG00000115009,ENSG00000119737,ENSG00000120899,ENSG00000121807,ENSG00000124875,ENSG00000131142,ENSG00000137077,ENSG00000138755,ENSG00000143184,ENSG00000143185,ENSG00000144476,ENSG00000156234…
GO:0070206	P:protein trimerization	BP	protein trimerization	1	0	11		ENSG00000019582,ENSG00000082196,ENSG00000121236,ENSG00000132109,ENSG00000132256,ENSG00000132274,ENSG00000142192,ENSG00000146833,ENSG00000204713,ENSG00000223953,ENSG00000258659
GO:0070328	P:triglyceride homeostasis	BP	triglyceride homeostasis	0.00380507	5	28	ENSG00000009950,ENSG00000087237,ENSG00000101670,ENSG00000130766,ENSG00000277494	ENSG00000009950,ENSG00000025434,ENSG00000069667,ENSG00000073060,ENSG00000084734,ENSG00000087237,ENSG00000101076,ENSG00000101670,ENSG00000108510,ENSG00000110243,ENSG00000110244,ENSG00000110245,ENSG00000118137,ENSG00000130173,ENSG00000130203,ENSG00000130766,ENSG00000132855,ENSG00000138308,ENSG00000150782,ENSG00000159224,ENSG00000163485,ENSG00000166035,ENSG00000167772,ENSG00000175445,ENSG00000183747…
GO:0070374	P:positive regulation of ERK1 and ERK2 cascade	BP	positive regulation of ERK1 and ERK2 cascade	0.019727	16	205	ENSG00000037280,ENSG00000066468,ENSG00000100311,ENSG00000102755,ENSG00000108700,ENSG00000118972,ENSG00000120156,ENSG00000135898,ENSG00000141480,ENSG00000164107,ENSG00000167207,ENSG00000168961,ENSG00000169860,ENSG00000171049,ENSG00000182578,ENSG00000188257	ENSG00000003402,ENSG00000004948,ENSG00000006210,ENSG00000006606,ENSG00000010610,ENSG00000019169,ENSG00000019582,ENSG00000026508,ENSG00000036828,ENSG00000037280,ENSG00000064687,ENSG00000065427,ENSG00000066468,ENSG00000067606,ENSG00000068078,ENSG00000070193,ENSG00000071553,ENSG00000073417,ENSG00000075388,ENSG00000076984,ENSG00000078579,ENSG00000081237,ENSG00000086991,ENSG00000087250,ENSG00000090339…
GO:0070382	C:exocytic vesicle	CC	exocytic vesicle	0.041877	4	27	ENSG00000017427,ENSG00000019505,ENSG00000067715,ENSG00000204176	ENSG00000011347,ENSG00000017427,ENSG00000019505,ENSG00000067715,ENSG00000069974,ENSG00000084733,ENSG00000092929,ENSG00000102362,ENSG00000103528,ENSG00000104537,ENSG00000110975,ENSG00000113657,ENSG00000129990,ENSG00000132718,ENSG00000132872,ENSG00000134207,ENSG00000137501,ENSG00000142765,ENSG00000143858,ENSG00000145506,ENSG00000147041,ENSG00000149043,ENSG00000164674,ENSG00000170743,ENSG00000173227…
GO:0070492	F:oligosaccharide binding	MF	oligosaccharide binding	0.00563997	3	12	ENSG00000115386,ENSG00000172023,ENSG00000174175	ENSG00000007908,ENSG00000115386,ENSG00000118004,ENSG00000131981,ENSG00000134013,ENSG00000143954,ENSG00000172016,ENSG00000172023,ENSG00000174175,ENSG00000177830,ENSG00000179914,ENSG00000188404
GO:0070528	P:protein kinase C signaling	BP	protein kinase C signaling	0.0240415	3	14	ENSG00000100311,ENSG00000176971,ENSG00000205336	ENSG00000067606,ENSG00000100311,ENSG00000101200,ENSG00000103355,ENSG00000115956,ENSG00000129170,ENSG00000130368,ENSG00000135914,ENSG00000137312,ENSG00000145214,ENSG00000172232,ENSG00000176971,ENSG00000205336,ENSG00000225697
GO:0070848	P:response to growth factor	BP	response to growth factor	0.00412024	4	15	ENSG00000139318,ENSG00000139329,ENSG00000169860,ENSG00000181449	ENSG00000094631,ENSG00000099804,ENSG00000112038,ENSG00000117560,ENSG00000134138,ENSG00000136603,ENSG00000136997,ENSG00000138772,ENSG00000139318,ENSG00000139329,ENSG00000141448,ENSG00000142627,ENSG00000145979,ENSG00000169860,ENSG00000181449
GO:0070891	F:lipoteichoic acid binding	MF	lipoteichoic acid binding	0.0151722	2	5	ENSG00000013725,ENSG00000187908	ENSG00000013725,ENSG00000095970,ENSG00000129988,ENSG00000170458,ENSG00000187908
GO:0071158	P:positive regulation of cell cycle arrest	BP	positive regulation of cell cycle arrest	0.0375312	4	27	ENSG00000078098,ENSG00000102760,ENSG00000111913,ENSG00000149948	ENSG00000012048,ENSG00000068971,ENSG00000072062,ENSG00000078098,ENSG00000078900,ENSG00000102760,ENSG00000104973,ENSG00000111913,ENSG00000115738,ENSG00000116809,ENSG00000118762,ENSG00000122180,ENSG00000125691,ENSG00000128482,ENSG00000132275,ENSG00000132382,ENSG00000136848,ENSG00000141448,ENSG00000141510,ENSG00000147854,ENSG00000147889,ENSG00000149948,ENSG00000152192,ENSG00000173404,ENSG00000176390…
GO:0071277	P:cellular response to calcium ion	BP	cellular response to calcium ion	0.00692284	10	85	ENSG00000019505,ENSG00000044574,ENSG00000067715,ENSG00000092529,ENSG00000111344,ENSG00000143473,ENSG00000166869,ENSG00000170345,ENSG00000183873,ENSG00000204176	ENSG00000011347,ENSG00000015413,ENSG00000019505,ENSG00000044574,ENSG00000048545,ENSG00000060237,ENSG00000067715,ENSG00000068305,ENSG00000068831,ENSG00000078401,ENSG00000081189,ENSG00000085491,ENSG00000085719,ENSG00000087274,ENSG00000089280,ENSG00000090674,ENSG00000092529,ENSG00000100600,ENSG00000100884,ENSG00000103319,ENSG00000103528,ENSG00000105808,ENSG00000108179,ENSG00000110975,ENSG00000111344…
GO:0071346	P:cellular response to interferon-gamma	BP	cellular response to interferon-gamma	0.0338116	8	94	ENSG00000007171,ENSG00000108700,ENSG00000140968,ENSG00000154451,ENSG00000162654,ENSG00000163347,ENSG00000168961,ENSG00000231389	ENSG00000006210,ENSG00000006606,ENSG00000007171,ENSG00000015285,ENSG00000026025,ENSG00000049245,ENSG00000076944,ENSG00000078401,ENSG00000089177,ENSG00000096996,ENSG00000102794,ENSG00000102962,ENSG00000102970,ENSG00000103496,ENSG00000106178,ENSG00000108688,ENSG00000108691,ENSG00000108700,ENSG00000108702,ENSG00000111640,ENSG00000113302,ENSG00000114251,ENSG00000115009,ENSG00000115091,ENSG00000115415…
GO:0071493	P:cellular response to UV-B	BP	cellular response to UV-B	0.0415187	2	8	ENSG00000166482,ENSG00000213145	ENSG00000068001,ENSG00000114378,ENSG00000118046,ENSG00000124762,ENSG00000166482,ENSG00000186792,ENSG00000196549,ENSG00000213145
GO:0071498	P:cellular response to fluid shear stress	BP	cellular response to fluid shear stress	0.00292516	4	13	ENSG00000104267,ENSG00000105825,ENSG00000170873,ENSG00000170961	ENSG00000073756,ENSG00000081189,ENSG00000100219,ENSG00000104267,ENSG00000105825,ENSG00000116044,ENSG00000118762,ENSG00000120899,ENSG00000127528,ENSG00000170873,ENSG00000170961,ENSG00000171720,ENSG00000197122
GO:0071504	P:cellular response to heparin	BP	cellular response to heparin	0.00181639	3	5	ENSG00000002726,ENSG00000120738,ENSG00000145147	ENSG00000002726,ENSG00000104332,ENSG00000120738,ENSG00000125398,ENSG00000145147
GO:0071548	P:response to dexamethasone	BP	response to dexamethasone	0.0114955	3	10	ENSG00000021826,ENSG00000163347,ENSG00000176971	ENSG00000021826,ENSG00000078401,ENSG00000118689,ENSG00000121853,ENSG00000130427,ENSG00000132646,ENSG00000163347,ENSG00000169403,ENSG00000176971,ENSG00000177628
GO:0071805	P:potassium ion transmembrane transport	BP	potassium ion transmembrane transport	0.0172158	10	89	ENSG00000079215,ENSG00000082482,ENSG00000100433,ENSG00000111262,ENSG00000143473,ENSG00000159197,ENSG00000171385,ENSG00000177301,ENSG00000184156,ENSG00000198689	ENSG00000026559,ENSG00000053918,ENSG00000055118,ENSG00000065923,ENSG00000066230,ENSG00000075043,ENSG00000079215,ENSG00000080709,ENSG00000082482,ENSG00000089558,ENSG00000090020,ENSG00000095981,ENSG00000099337,ENSG00000099822,ENSG00000100433,ENSG00000102057,ENSG00000102452,ENSG00000104783,ENSG00000104848,ENSG00000105642,ENSG00000105707,ENSG00000107593,ENSG00000111262,ENSG00000115616,ENSG00000116396…
GO:0071897	P:DNA biosynthetic process	BP	DNA biosynthetic process	0.0360334	3	15	ENSG00000113083,ENSG00000164362,ENSG00000176170	ENSG00000005156,ENSG00000103056,ENSG00000105486,ENSG00000113083,ENSG00000117724,ENSG00000118523,ENSG00000164362,ENSG00000166169,ENSG00000166548,ENSG00000167085,ENSG00000167900,ENSG00000174405,ENSG00000176170,ENSG00000176890,ENSG00000183814
GO:0072126	P:positive regulation of glomerular mesangial cell proliferation	BP	positive regulation of glomerular mesangial cell proliferation	0.00154625	3	5	ENSG00000100311,ENSG00000160712,ENSG00000166396	ENSG00000003402,ENSG00000100311,ENSG00000160712,ENSG00000166396,ENSG00000170962
GO:0072546	C:ER membrane protein complex	CC	ER membrane protein complex	1	0	10		ENSG00000100908,ENSG00000104412,ENSG00000125037,ENSG00000127463,ENSG00000127774,ENSG00000128463,ENSG00000131148,ENSG00000134153,ENSG00000161671,ENSG00000169446
GO:0072562	C:blood microparticle	CC	blood microparticle	4.69697e-05	15	136	ENSG00000109072,ENSG00000123838,ENSG00000132465,ENSG00000149131,ENSG00000173110,ENSG00000196604,ENSG00000204983,ENSG00000211677,ENSG00000211679,ENSG00000211890,ENSG00000211893,ENSG00000211895,ENSG00000211896,ENSG00000211899,ENSG00000213931	ENSG00000000971,ENSG00000004939,ENSG00000005421,ENSG00000005961,ENSG00000047457,ENSG00000055955,ENSG00000055957,ENSG00000068400,ENSG00000072274,ENSG00000073754,ENSG00000075624,ENSG00000079557,ENSG00000087191,ENSG00000091513,ENSG00000100342,ENSG00000106927,ENSG00000108518,ENSG00000108679,ENSG00000109072,ENSG00000109971,ENSG00000110169,ENSG00000110244,ENSG00000113600,ENSG00000113889,ENSG00000113905…
GO:0086002	P:cardiac muscle cell action potential involved in contraction	BP	cardiac muscle cell action potential involved in contraction	0.00687808	4	16	ENSG00000057294,ENSG00000159197,ENSG00000177098,ENSG00000183873	ENSG00000006283,ENSG00000057294,ENSG00000105711,ENSG00000114279,ENSG00000123700,ENSG00000144285,ENSG00000149575,ENSG00000151067,ENSG00000153956,ENSG00000157388,ENSG00000159197,ENSG00000163399,ENSG00000166257,ENSG00000177098,ENSG00000180509,ENSG00000183873
GO:0086005	P:ventricular cardiac muscle cell action potential	BP	ventricular cardiac muscle cell action potential	0.00139688	5	18	ENSG00000057294,ENSG00000159197,ENSG00000183873,ENSG00000265107,ENSG00000276289	ENSG00000049759,ENSG00000053918,ENSG00000055118,ENSG00000057294,ENSG00000101400,ENSG00000145362,ENSG00000152049,ENSG00000152642,ENSG00000159197,ENSG00000166257,ENSG00000175538,ENSG00000176076,ENSG00000180509,ENSG00000182533,ENSG00000183873,ENSG00000198626,ENSG00000265107,ENSG00000276289
GO:0086006	F:voltage-gated sodium channel activity involved in cardiac muscle cell action potential	MF	voltage-gated sodium channel activity involved in cardiac muscle cell action potential	0.0200912	2	5	ENSG00000177098,ENSG00000183873	ENSG00000105711,ENSG00000149575,ENSG00000166257,ENSG00000177098,ENSG00000183873
GO:0086015	P:SA node cell action potential	BP	SA node cell action potential	0.0410657	2	6	ENSG00000183873,ENSG00000265107	ENSG00000006283,ENSG00000138622,ENSG00000145362,ENSG00000166257,ENSG00000183873,ENSG00000265107
GO:0086091	P:regulation of heart rate by cardiac conduction	BP	regulation of heart rate by cardiac conduction	0.00327709	7	38	ENSG00000057294,ENSG00000159197,ENSG00000171385,ENSG00000177098,ENSG00000183873,ENSG00000265107,ENSG00000276289	ENSG00000006283,ENSG00000046604,ENSG00000053918,ENSG00000055118,ENSG00000057294,ENSG00000096696,ENSG00000105711,ENSG00000105974,ENSG00000108953,ENSG00000120457,ENSG00000123700,ENSG00000127914,ENSG00000130037,ENSG00000130529,ENSG00000134755,ENSG00000136717,ENSG00000138622,ENSG00000145349,ENSG00000145362,ENSG00000149575,ENSG00000151067,ENSG00000152049,ENSG00000153956,ENSG00000157388,ENSG00000159197…
GO:0090023	P:positive regulation of neutrophil chemotaxis	BP	positive regulation of neutrophil chemotaxis	0.0680213	3	24	ENSG00000111913,ENSG00000135636,ENSG00000180871	ENSG00000019582,ENSG00000035664,ENSG00000078401,ENSG00000108561,ENSG00000110492,ENSG00000110944,ENSG00000111913,ENSG00000113296,ENSG00000123338,ENSG00000126353,ENSG00000128340,ENSG00000129988,ENSG00000130150,ENSG00000135636,ENSG00000136238,ENSG00000137077,ENSG00000143184,ENSG00000150455,ENSG00000169429,ENSG00000171860,ENSG00000172724,ENSG00000180871,ENSG00000183049,ENSG00000197405
GO:0090027	P:negative regulation of monocyte chemotaxis	BP	negative regulation of monocyte chemotaxis	0.0019379	3	6	ENSG00000136999,ENSG00000145147,ENSG00000158714	ENSG00000120129,ENSG00000136999,ENSG00000145147,ENSG00000158714,ENSG00000158747,ENSG00000166923
GO:0090080	P:positive regulation of MAPKKK cascade by fibroblast growth factor receptor signaling pathway	BP	positive regulation of MAPKKK cascade by fibroblast growth factor receptor signaling pathway	0.0238946	2	5	ENSG00000118972,ENSG00000133116	ENSG00000077782,ENSG00000105550,ENSG00000118972,ENSG00000133116,ENSG00000134962
GO:0090201	P:negative regulation of release of cytochrome c from mitochondria	BP	negative regulation of release of cytochrome c from mitochondria	0.143578	2	19	ENSG00000017427,ENSG00000141480	ENSG00000017427,ENSG00000019991,ENSG00000101200,ENSG00000101843,ENSG00000108179,ENSG00000120885,ENSG00000140939,ENSG00000141480,ENSG00000142208,ENSG00000160789,ENSG00000165060,ENSG00000169230,ENSG00000170855,ENSG00000171552,ENSG00000181061,ENSG00000185345,ENSG00000198836,ENSG00000217930,ENSG00000233276
GO:0090382	P:phagosome maturation	BP	phagosome maturation	1	0	7		ENSG00000075785,ENSG00000109113,ENSG00000118242,ENSG00000118508,ENSG00000168461,ENSG00000172780,ENSG00000198722
GO:0097109	F:neuroligin family protein binding	MF	neuroligin family protein binding	0.0176204	2	5	ENSG00000021645,ENSG00000172554	ENSG00000021645,ENSG00000110076,ENSG00000132535,ENSG00000172554,ENSG00000179915
GO:0097421	P:liver regeneration	BP	liver regeneration	0.0409568	4	29	ENSG00000109072,ENSG00000111087,ENSG00000115386,ENSG00000163347	ENSG00000010704,ENSG00000070159,ENSG00000070770,ENSG00000080618,ENSG00000087586,ENSG00000100292,ENSG00000100462,ENSG00000100650,ENSG00000105697,ENSG00000106462,ENSG00000106571,ENSG00000109072,ENSG00000110092,ENSG00000111087,ENSG00000115386,ENSG00000116473,ENSG00000118965,ENSG00000130988,ENSG00000132646,ENSG00000136634,ENSG00000138035,ENSG00000146648,ENSG00000163347,ENSG00000163501,ENSG00000172216…
GO:0097435	P:supramolecular fiber organization	BP	supramolecular fiber organization	0.0194812	3	13	ENSG00000119681,ENSG00000166482,ENSG00000168542	ENSG00000027847,ENSG00000088832,ENSG00000096384,ENSG00000101439,ENSG00000119681,ENSG00000130635,ENSG00000145335,ENSG00000156140,ENSG00000166333,ENSG00000166482,ENSG00000168542,ENSG00000186868,ENSG00000197614
GO:0097440	C:apical dendrite	CC	apical dendrite	0.0496269	3	16	ENSG00000106636,ENSG00000107864,ENSG00000176658	ENSG00000063015,ENSG00000105723,ENSG00000106636,ENSG00000107864,ENSG00000107954,ENSG00000109819,ENSG00000120885,ENSG00000120899,ENSG00000131711,ENSG00000144290,ENSG00000165802,ENSG00000176658,ENSG00000179520,ENSG00000184792,ENSG00000196924,ENSG00000205726
GO:0097623	P:potassium ion export across plasma membrane	BP	potassium ion export across plasma membrane	0.0262224	3	15	ENSG00000159197,ENSG00000171385,ENSG00000276289	ENSG00000053918,ENSG00000055118,ENSG00000120049,ENSG00000130037,ENSG00000143105,ENSG00000152049,ENSG00000159197,ENSG00000162687,ENSG00000171385,ENSG00000175538,ENSG00000176076,ENSG00000177272,ENSG00000180509,ENSG00000186795,ENSG00000276289
GO:0098556	C:cytoplasmic side of rough endoplasmic reticulum membrane	CC	cytoplasmic side of rough endoplasmic reticulum membrane	1	0	6		ENSG00000112425,ENSG00000131469,ENSG00000147437,ENSG00000197728,ENSG00000213741,ENSG00000233927
GO:0098656	P:anion transmembrane transport	BP	anion transmembrane transport	0.337452	1	7	ENSG00000165383	ENSG00000136802,ENSG00000165383,ENSG00000171017,ENSG00000171488,ENSG00000171492,ENSG00000177595,ENSG00000197147
GO:0098696	P:regulation of neurotransmitter receptor localization to postsynaptic specialization membrane	BP	regulation of neurotransmitter receptor localization to postsynaptic specialization membrane	0.366003	1	9	ENSG00000076716	ENSG00000067606,ENSG00000076716,ENSG00000116473,ENSG00000121853,ENSG00000124313,ENSG00000137845,ENSG00000173402,ENSG00000174775,ENSG00000183098
GO:0098839	C:postsynaptic density membrane	CC	postsynaptic density membrane	0.0317011	4	22	ENSG00000142408,ENSG00000157087,ENSG00000198576,ENSG00000273079	ENSG00000006116,ENSG00000075429,ENSG00000075461,ENSG00000075711,ENSG00000077522,ENSG00000082458,ENSG00000105464,ENSG00000105605,ENSG00000108370,ENSG00000132535,ENSG00000142408,ENSG00000150672,ENSG00000152822,ENSG00000157087,ENSG00000161509,ENSG00000166342,ENSG00000166862,ENSG00000168959,ENSG00000183454,ENSG00000198576,ENSG00000213463,ENSG00000273079
GO:0098915	P:membrane repolarization during ventricular cardiac muscle cell action potential	BP	membrane repolarization during ventricular cardiac muscle cell action potential	0.0081949	3	10	ENSG00000159197,ENSG00000171385,ENSG00000276289	ENSG00000053918,ENSG00000055118,ENSG00000121361,ENSG00000152049,ENSG00000159197,ENSG00000171385,ENSG00000175538,ENSG00000176076,ENSG00000180509,ENSG00000276289
GO:0098978	C:glutamatergic synapse	CC	glutamatergic synapse	0.0183749	27	344	ENSG00000008277,ENSG00000067715,ENSG00000069696,ENSG00000076716,ENSG00000108947,ENSG00000111262,ENSG00000117600,ENSG00000128271,ENSG00000132692,ENSG00000133019,ENSG00000140937,ENSG00000141668,ENSG00000152583,ENSG00000154928,ENSG00000155511,ENSG00000157087,ENSG00000157680,ENSG00000158258,ENSG00000164061,ENSG00000164116,ENSG00000166736,ENSG00000168824,ENSG00000169860,ENSG00000186479,ENSG00000196358…	ENSG00000001617,ENSG00000005249,ENSG00000005379,ENSG00000006116,ENSG00000006125,ENSG00000006740,ENSG00000008086,ENSG00000008277,ENSG00000010810,ENSG00000011275,ENSG00000034677,ENSG00000039068,ENSG00000040608,ENSG00000040731,ENSG00000047579,ENSG00000052126,ENSG00000058668,ENSG00000065000,ENSG00000066044,ENSG00000067560,ENSG00000067606,ENSG00000067715,ENSG00000067842,ENSG00000068400,ENSG00000069329…
GO:0099026	C:anchored component of presynaptic membrane	CC	anchored component of presynaptic membrane	0.00132781	3	5	ENSG00000018236,ENSG00000076716,ENSG00000186479	ENSG00000018236,ENSG00000076716,ENSG00000134115,ENSG00000149972,ENSG00000186479
GO:0099056	C:integral component of presynaptic membrane	CC	integral component of presynaptic membrane	0.00326422	9	59	ENSG00000108947,ENSG00000111262,ENSG00000128271,ENSG00000133019,ENSG00000143801,ENSG00000162706,ENSG00000166736,ENSG00000177301,ENSG00000196517	ENSG00000011347,ENSG00000080815,ENSG00000082556,ENSG00000101204,ENSG00000102468,ENSG00000105143,ENSG00000105426,ENSG00000105737,ENSG00000106089,ENSG00000108576,ENSG00000108947,ENSG00000109991,ENSG00000110436,ENSG00000111262,ENSG00000112038,ENSG00000113100,ENSG00000114948,ENSG00000116106,ENSG00000116329,ENSG00000117362,ENSG00000118432,ENSG00000118946,ENSG00000120907,ENSG00000125266,ENSG00000128271…
GO:0099560	P:synaptic membrane adhesion	BP	synaptic membrane adhesion	0.0322552	4	24	ENSG00000076716,ENSG00000080854,ENSG00000152583,ENSG00000196358	ENSG00000076716,ENSG00000080854,ENSG00000105426,ENSG00000113100,ENSG00000118946,ENSG00000121871,ENSG00000125848,ENSG00000126243,ENSG00000128594,ENSG00000142949,ENSG00000148948,ENSG00000152583,ENSG00000153707,ENSG00000157168,ENSG00000162631,ENSG00000165379,ENSG00000169760,ENSG00000173621,ENSG00000178235,ENSG00000179915,ENSG00000184349,ENSG00000185985,ENSG00000196083,ENSG00000196358
GO:0150077	P:regulation of neuroinflammatory response	BP	regulation of neuroinflammatory response	0.00656467	3	10	ENSG00000136244,ENSG00000149968,ENSG00000176170	ENSG00000028137,ENSG00000073756,ENSG00000091972,ENSG00000100985,ENSG00000118113,ENSG00000136244,ENSG00000149968,ENSG00000163606,ENSG00000176170,ENSG00000206531
GO:1900017	P:positive regulation of cytokine production involved in inflammatory response	BP	positive regulation of cytokine production involved in inflammatory response	0.0475442	3	18	ENSG00000013725,ENSG00000154451,ENSG00000167207	ENSG00000013725,ENSG00000025800,ENSG00000065427,ENSG00000112115,ENSG00000112116,ENSG00000127666,ENSG00000127743,ENSG00000136869,ENSG00000154451,ENSG00000157500,ENSG00000163702,ENSG00000167207,ENSG00000172243,ENSG00000172458,ENSG00000172936,ENSG00000174130,ENSG00000177663,ENSG00000213654
GO:1900026	P:positive regulation of substrate adhesion-dependent cell spreading	BP	positive regulation of substrate adhesion-dependent cell spreading	0.535623	2	37	ENSG00000102837,ENSG00000170961	ENSG00000034971,ENSG00000070831,ENSG00000072163,ENSG00000079691,ENSG00000079805,ENSG00000087589,ENSG00000092929,ENSG00000097007,ENSG00000099250,ENSG00000099942,ENSG00000100106,ENSG00000102606,ENSG00000102837,ENSG00000108561,ENSG00000110492,ENSG00000111859,ENSG00000114646,ENSG00000118137,ENSG00000124126,ENSG00000124782,ENSG00000136238,ENSG00000147459,ENSG00000150760,ENSG00000158856,ENSG00000163466…
GO:1901216	P:positive regulation of neuron death	BP	positive regulation of neuron death	0.0340654	5	40	ENSG00000006128,ENSG00000107984,ENSG00000120738,ENSG00000170345,ENSG00000273079	ENSG00000002330,ENSG00000006128,ENSG00000010810,ENSG00000011600,ENSG00000064012,ENSG00000072694,ENSG00000073921,ENSG00000082701,ENSG00000084112,ENSG00000088808,ENSG00000097007,ENSG00000106305,ENSG00000107984,ENSG00000111537,ENSG00000114251,ENSG00000117009,ENSG00000120738,ENSG00000120885,ENSG00000125266,ENSG00000126767,ENSG00000130203,ENSG00000134001,ENSG00000142192,ENSG00000143514,ENSG00000143799…
GO:1902261	P:positive regulation of delayed rectifier potassium channel activity	BP	positive regulation of delayed rectifier potassium channel activity	0.0185898	2	5	ENSG00000118507,ENSG00000198929	ENSG00000118507,ENSG00000151320,ENSG00000158286,ENSG00000175206,ENSG00000198929
GO:1902895	P:positive regulation of pri-miRNA transcription by RNA polymerase II	BP	positive regulation of pri-miRNA transcription by RNA polymerase II	0.204127	3	30	ENSG00000100311,ENSG00000164362,ENSG00000170345	ENSG00000064300,ENSG00000066336,ENSG00000072310,ENSG00000092969,ENSG00000100311,ENSG00000100644,ENSG00000102554,ENSG00000107779,ENSG00000112658,ENSG00000113580,ENSG00000125845,ENSG00000127616,ENSG00000136634,ENSG00000137834,ENSG00000141510,ENSG00000163938,ENSG00000164362,ENSG00000166949,ENSG00000168610,ENSG00000168874,ENSG00000170345,ENSG00000170365,ENSG00000171388,ENSG00000172179,ENSG00000173039…
GO:1902936	F:phosphatidylinositol bisphosphate binding	MF	phosphatidylinositol bisphosphate binding	0.0275761	2	5	ENSG00000105963,ENSG00000143473	ENSG00000104341,ENSG00000105963,ENSG00000143473,ENSG00000186868,ENSG00000233670
GO:1902949	P:positive regulation of tau-protein kinase activity	BP	positive regulation of tau-protein kinase activity	0.0362649	2	7	ENSG00000107984,ENSG00000120738	ENSG00000080824,ENSG00000096384,ENSG00000107984,ENSG00000120738,ENSG00000120885,ENSG00000142192,ENSG00000166886
GO:1903169	P:regulation of calcium ion transmembrane transport	BP	regulation of calcium ion transmembrane transport	0.0188728	2	5	ENSG00000149488,ENSG00000165091	ENSG00000105851,ENSG00000106537,ENSG00000130528,ENSG00000149488,ENSG00000165091
GO:1903861	P:positive regulation of dendrite extension	BP	positive regulation of dendrite extension	0.0220168	4	22	ENSG00000067715,ENSG00000111344,ENSG00000115386,ENSG00000176406	ENSG00000049759,ENSG00000067715,ENSG00000079841,ENSG00000090432,ENSG00000100884,ENSG00000103528,ENSG00000105605,ENSG00000111344,ENSG00000115386,ENSG00000121966,ENSG00000124772,ENSG00000130477,ENSG00000132872,ENSG00000137055,ENSG00000141576,ENSG00000143858,ENSG00000144550,ENSG00000176406,ENSG00000185345,ENSG00000198399,ENSG00000198742,ENSG00000213023
GO:1904058	P:positive regulation of sensory perception of pain	BP	positive regulation of sensory perception of pain	0.0377188	2	9	ENSG00000006128,ENSG00000187094	ENSG00000006128,ENSG00000109255,ENSG00000109991,ENSG00000125510,ENSG00000150756,ENSG00000169403,ENSG00000176358,ENSG00000187094,ENSG00000198793
GO:1904224	P:negative regulation of glucuronosyltransferase activity	BP	negative regulation of glucuronosyltransferase activity	1.59182e-05	5	8	ENSG00000167165,ENSG00000241635,ENSG00000242366,ENSG00000243135,ENSG00000244474	ENSG00000167165,ENSG00000241119,ENSG00000241635,ENSG00000242366,ENSG00000242515,ENSG00000243135,ENSG00000244122,ENSG00000244474
GO:1904262	P:negative regulation of TORC1 signaling	BP	negative regulation of TORC1 signaling	0.014188	4	18	ENSG00000130766,ENSG00000164603,ENSG00000176641,ENSG00000235387	ENSG00000052795,ENSG00000080546,ENSG00000100150,ENSG00000111203,ENSG00000118046,ENSG00000118162,ENSG00000130766,ENSG00000149212,ENSG00000149311,ENSG00000164603,ENSG00000174206,ENSG00000176641,ENSG00000198198,ENSG00000217128,ENSG00000235387,ENSG00000239282,ENSG00000239521,ENSG00000274070
GO:1904645	P:response to amyloid-beta	BP	response to amyloid-beta	0.0282951	3	14	ENSG00000141837,ENSG00000148408,ENSG00000149968	ENSG00000004948,ENSG00000010810,ENSG00000087245,ENSG00000100985,ENSG00000106976,ENSG00000122679,ENSG00000137745,ENSG00000141837,ENSG00000148408,ENSG00000149968,ENSG00000171867,ENSG00000175344,ENSG00000204305,ENSG00000262406
GO:1904707	P:positive regulation of vascular smooth muscle cell proliferation	BP	positive regulation of vascular smooth muscle cell proliferation	0.256242	3	34	ENSG00000017427,ENSG00000100311,ENSG00000164362	ENSG00000017427,ENSG00000065135,ENSG00000065970,ENSG00000078401,ENSG00000087245,ENSG00000096968,ENSG00000100219,ENSG00000100311,ENSG00000100985,ENSG00000102678,ENSG00000107779,ENSG00000114353,ENSG00000115461,ENSG00000116604,ENSG00000116688,ENSG00000119508,ENSG00000124588,ENSG00000130816,ENSG00000135312,ENSG00000135679,ENSG00000135744,ENSG00000136634,ENSG00000138685,ENSG00000149269,ENSG00000154734…
GO:1904724	C:tertiary granule lumen	CC	tertiary granule lumen	0.880849	1	55	ENSG00000102837	ENSG00000008438,ENSG00000010438,ENSG00000012223,ENSG00000035862,ENSG00000064666,ENSG00000079739,ENSG00000090382,ENSG00000096006,ENSG00000100985,ENSG00000101439,ENSG00000102837,ENSG00000103811,ENSG00000104518,ENSG00000104763,ENSG00000109107,ENSG00000110203,ENSG00000111144,ENSG00000111679,ENSG00000114021,ENSG00000114098,ENSG00000115828,ENSG00000116260,ENSG00000117984,ENSG00000118113,ENSG00000119801…
GO:1905064	P:negative regulation of vascular smooth muscle cell differentiation	BP	negative regulation of vascular smooth muscle cell differentiation	0.0214314	2	5	ENSG00000100311,ENSG00000131196	ENSG00000072736,ENSG00000100311,ENSG00000101096,ENSG00000131196,ENSG00000150593
GO:1905475	P:regulation of protein localization to membrane	BP	regulation of protein localization to membrane	0.00240284	3	6	ENSG00000076716,ENSG00000147257,ENSG00000179399	ENSG00000063660,ENSG00000076716,ENSG00000147257,ENSG00000179399,ENSG00000183098,ENSG00000213420
GO:1990440	P:positive regulation of transcription from RNA polymerase II promoter in response to endoplasmic reticulum stress	BP	positive regulation of transcription from RNA polymerase II promoter in response to endoplasmic reticulum stress	0.0174815	3	12	ENSG00000044574,ENSG00000162772,ENSG00000175197	ENSG00000012174,ENSG00000044574,ENSG00000060566,ENSG00000100219,ENSG00000118217,ENSG00000128272,ENSG00000141510,ENSG00000157613,ENSG00000162772,ENSG00000172216,ENSG00000175197,ENSG00000213676
GO:1990756	F:protein binding, bridging involved in substrate recognition for ubiquitination	MF	protein binding, bridging involved in substrate recognition for ubiquitination	0.00285881	3	7	ENSG00000051108,ENSG00000140450,ENSG00000175093	ENSG00000051108,ENSG00000111671,ENSG00000140450,ENSG00000140543,ENSG00000171621,ENSG00000175093,ENSG00000197070
GO:1990869	P:cellular response to chemokine	BP	cellular response to chemokine	0.0100037	4	17	ENSG00000107099,ENSG00000111913,ENSG00000113083,ENSG00000115386	ENSG00000039523,ENSG00000054598,ENSG00000060237,ENSG00000064651,ENSG00000067560,ENSG00000107099,ENSG00000107562,ENSG00000111252,ENSG00000111913,ENSG00000113083,ENSG00000115386,ENSG00000120129,ENSG00000136141,ENSG00000137077,ENSG00000163874,ENSG00000172939,ENSG00000198648
GO:2000048	P:negative regulation of cell-cell adhesion mediated by cadherin	BP	negative regulation of cell-cell adhesion mediated by cadherin	0.00414411	3	8	ENSG00000050030,ENSG00000102760,ENSG00000119888	ENSG00000050030,ENSG00000100034,ENSG00000102760,ENSG00000112715,ENSG00000116670,ENSG00000119888,ENSG00000122194,ENSG00000153162
GO:2000121	P:regulation of removal of superoxide radicals	BP	regulation of removal of superoxide radicals	1	0	6		ENSG00000101144,ENSG00000116044,ENSG00000131979,ENSG00000135218,ENSG00000140092,ENSG00000228716
GO:2000147	P:positive regulation of cell motility	BP	positive regulation of cell motility	0.0423429	3	18	ENSG00000119888,ENSG00000140279,ENSG00000182578	ENSG00000054148,ENSG00000065320,ENSG00000070761,ENSG00000105221,ENSG00000107742,ENSG00000119401,ENSG00000119888,ENSG00000122691,ENSG00000126353,ENSG00000137077,ENSG00000137857,ENSG00000140274,ENSG00000140279,ENSG00000170615,ENSG00000172724,ENSG00000177469,ENSG00000182578,ENSG00000184471
GO:2000352	P:negative regulation of endothelial cell apoptotic process	BP	negative regulation of endothelial cell apoptotic process	0.0445716	4	28	ENSG00000120156,ENSG00000164362,ENSG00000171951,ENSG00000173376	ENSG00000001631,ENSG00000090339,ENSG00000097007,ENSG00000105550,ENSG00000106366,ENSG00000107485,ENSG00000112902,ENSG00000113520,ENSG00000116044,ENSG00000118503,ENSG00000120156,ENSG00000128052,ENSG00000130669,ENSG00000131477,ENSG00000140992,ENSG00000154188,ENSG00000164362,ENSG00000166484,ENSG00000167772,ENSG00000168884,ENSG00000169194,ENSG00000171557,ENSG00000171560,ENSG00000171564,ENSG00000171951…
GO:2000406	P:positive regulation of T cell migration	BP	positive regulation of T cell migration	0.438991	1	15	ENSG00000107099	ENSG00000067560,ENSG00000103490,ENSG00000107099,ENSG00000107562,ENSG00000113811,ENSG00000115009,ENSG00000115232,ENSG00000137077,ENSG00000142192,ENSG00000157873,ENSG00000169245,ENSG00000181284,ENSG00000197471,ENSG00000204472,ENSG00000271503
GO:2000510	P:positive regulation of dendritic cell chemotaxis	BP	positive regulation of dendritic cell chemotaxis	0.0322498	2	7	ENSG00000168811,ENSG00000168961	ENSG00000108561,ENSG00000112486,ENSG00000126353,ENSG00000168811,ENSG00000168961,ENSG00000179218,ENSG00000183087
GO:2000573	P:positive regulation of DNA biosynthetic process	BP	positive regulation of DNA biosynthetic process	0.0394204	3	16	ENSG00000100311,ENSG00000102760,ENSG00000141480	ENSG00000019991,ENSG00000077264,ENSG00000086991,ENSG00000100311,ENSG00000102760,ENSG00000105287,ENSG00000112562,ENSG00000112715,ENSG00000113721,ENSG00000120899,ENSG00000136997,ENSG00000138685,ENSG00000141480,ENSG00000160867,ENSG00000197122,ENSG00000198563
GO:2000648	P:positive regulation of stem cell proliferation	BP	positive regulation of stem cell proliferation	0.023312	3	12	ENSG00000119888,ENSG00000149948,ENSG00000164362	ENSG00000004487,ENSG00000077463,ENSG00000081237,ENSG00000111704,ENSG00000112333,ENSG00000119888,ENSG00000135111,ENSG00000149948,ENSG00000152661,ENSG00000153187,ENSG00000164362,ENSG00000176887
GO:2000667	P:positive regulation of interleukin-13 secretion	BP	positive regulation of interleukin-13 secretion	0.0277674	2	6	ENSG00000122133,ENSG00000168961	ENSG00000056736,ENSG00000067606,ENSG00000107485,ENSG00000122133,ENSG00000168961,ENSG00000177663
GO:2000679	P:positive regulation of transcription regulatory region DNA binding	BP	positive regulation of transcription regulatory region DNA binding	0.0349827	3	15	ENSG00000017427,ENSG00000149948,ENSG00000164107	ENSG00000017427,ENSG00000107485,ENSG00000116288,ENSG00000121236,ENSG00000122691,ENSG00000136830,ENSG00000139687,ENSG00000143799,ENSG00000149948,ENSG00000151615,ENSG00000152192,ENSG00000162992,ENSG00000164107,ENSG00000175104,ENSG00000189060
GO:2000811	P:negative regulation of anoikis	BP	negative regulation of anoikis	0.256287	2	18	ENSG00000086548,ENSG00000105388	ENSG00000004799,ENSG00000019549,ENSG00000086548,ENSG00000105388,ENSG00000105974,ENSG00000121879,ENSG00000131845,ENSG00000141378,ENSG00000143384,ENSG00000148053,ENSG00000148400,ENSG00000150093,ENSG00000161638,ENSG00000169398,ENSG00000171552,ENSG00000171791,ENSG00000196781,ENSG00000197122
GO:2001030	P:negative regulation of cellular glucuronidation	BP	negative regulation of cellular glucuronidation	1.59182e-05	5	8	ENSG00000167165,ENSG00000241635,ENSG00000242366,ENSG00000243135,ENSG00000244474	ENSG00000167165,ENSG00000241119,ENSG00000241635,ENSG00000242366,ENSG00000242515,ENSG00000243135,ENSG00000244122,ENSG00000244474
GO:2001223	P:negative regulation of neuron migration	BP	negative regulation of neuron migration	0.021457	3	12	ENSG00000050030,ENSG00000168542,ENSG00000205336	ENSG00000006210,ENSG00000050030,ENSG00000120332,ENSG00000147437,ENSG00000157168,ENSG00000168542,ENSG00000168610,ENSG00000178568,ENSG00000184194,ENSG00000185737,ENSG00000205336,ENSG00000266028
GO:2001269	P:positive regulation of cysteine-type endopeptidase activity involved in apoptotic signaling pathway	BP	positive regulation of cysteine-type endopeptidase activity involved in apoptotic signaling pathway	0.030409	2	7	ENSG00000026103,ENSG00000168961	ENSG00000026103,ENSG00000090447,ENSG00000115317,ENSG00000131188,ENSG00000147488,ENSG00000148180,ENSG00000168961

## Sheet: All
ID	Description	Enriched:sample2-1 versus sample1-2:Category	Enriched:sample2-1 versus sample1-2:Term	Enriched:sample2-1 versus sample1-2:P	Enriched:sample2-1 versus sample1-2:NumDEG	Enriched:sample2-1 versus sample1-2:NumGENE	Enriched:sample2-1 versus sample1-2:MemDEG	Enriched:sample2-1 versus sample1-2:MemGENE	Enriched:sample2-1 versus sample2-2:Category	Enriched:sample2-1 versus sample2-2:Term	Enriched:sample2-1 versus sample2-2:P	Enriched:sample2-1 versus sample2-2:NumDEG	Enriched:sample2-1 versus sample2-2:NumGENE	Enriched:sample2-1 versus sample2-2:MemDEG	Enriched:sample2-1 versus sample2-2:MemGENE
GO:0000002	P:mitochondrial genome maintenance	BP	mitochondrial genome maintenance	1	0	12		ENSG00000025708,ENSG00000068305,ENSG00000114120,ENSG00000115204,ENSG00000117020,ENSG00000125459,ENSG00000125871,ENSG00000140451,ENSG00000151729,ENSG00000171612,ENSG00000196365,ENSG00000198836	BP	mitochondrial genome maintenance	1	0	12		ENSG00000025708,ENSG00000068305,ENSG00000114120,ENSG00000115204,ENSG00000117020,ENSG00000125459,ENSG00000125871,ENSG00000140451,ENSG00000151729,ENSG00000171612,ENSG00000196365,ENSG00000198836
GO:0000012	P:single strand break repair	BP	single strand break repair	1	0	8		ENSG00000042088,ENSG00000073050,ENSG00000096717,ENSG00000118245,ENSG00000137074,ENSG00000169621,ENSG00000174405,ENSG00000254469	BP	single strand break repair	1	0	8		ENSG00000042088,ENSG00000073050,ENSG00000096717,ENSG00000118245,ENSG00000137074,ENSG00000169621,ENSG00000174405,ENSG00000254469
GO:0000014	F:single-stranded DNA endodeoxyribonuclease activity	MF	single-stranded DNA endodeoxyribonuclease activity	1	0	8		ENSG00000012061,ENSG00000020922,ENSG00000101773,ENSG00000152457,ENSG00000157036,ENSG00000167136,ENSG00000170364,ENSG00000175595	MF	single-stranded DNA endodeoxyribonuclease activity	1	0	8		ENSG00000012061,ENSG00000020922,ENSG00000101773,ENSG00000152457,ENSG00000157036,ENSG00000167136,ENSG00000170364,ENSG00000175595
GO:0000018	P:regulation of DNA recombination	BP	regulation of DNA recombination	1	0	5		ENSG00000079134,ENSG00000114030,ENSG00000163104,ENSG00000168685,ENSG00000182481	BP	regulation of DNA recombination	1	0	5		ENSG00000079134,ENSG00000114030,ENSG00000163104,ENSG00000168685,ENSG00000182481
GO:0000027	P:ribosomal large subunit assembly	BP	ribosomal large subunit assembly	1	0	25		ENSG00000053372,ENSG00000073536,ENSG00000089009,ENSG00000089157,ENSG00000100316,ENSG00000105373,ENSG00000111641,ENSG00000112159,ENSG00000113460,ENSG00000114391,ENSG00000122406,ENSG00000130810,ENSG00000131653,ENSG00000137876,ENSG00000140986,ENSG00000142676,ENSG00000147403,ENSG00000165496,ENSG00000174547,ENSG00000179041,ENSG00000197498,ENSG00000197958,ENSG00000198242,ENSG00000242485,ENSG00000261236	BP	ribosomal large subunit assembly	1	0	25		ENSG00000053372,ENSG00000073536,ENSG00000089009,ENSG00000089157,ENSG00000100316,ENSG00000105373,ENSG00000111641,ENSG00000112159,ENSG00000113460,ENSG00000114391,ENSG00000122406,ENSG00000130810,ENSG00000131653,ENSG00000137876,ENSG00000140986,ENSG00000142676,ENSG00000147403,ENSG00000165496,ENSG00000174547,ENSG00000179041,ENSG00000197498,ENSG00000197958,ENSG00000198242,ENSG00000242485,ENSG00000261236
GO:0000028	P:ribosomal small subunit assembly	BP	ribosomal small subunit assembly	1	0	14		ENSG00000083845,ENSG00000105372,ENSG00000115268,ENSG00000124614,ENSG00000125445,ENSG00000132591,ENSG00000164587,ENSG00000168028,ENSG00000177954,ENSG00000181991,ENSG00000185088,ENSG00000189306,ENSG00000233927,ENSG00000241945	BP	ribosomal small subunit assembly	1	0	14		ENSG00000083845,ENSG00000105372,ENSG00000115268,ENSG00000124614,ENSG00000125445,ENSG00000132591,ENSG00000164587,ENSG00000168028,ENSG00000177954,ENSG00000181991,ENSG00000185088,ENSG00000189306,ENSG00000233927,ENSG00000241945
GO:0000030	F:mannosyltransferase activity	MF	mannosyltransferase activity	0.606408	1	18	ENSG00000179104	ENSG00000009830,ENSG00000033011,ENSG00000060642,ENSG00000069943,ENSG00000086848,ENSG00000119227,ENSG00000125247,ENSG00000130714,ENSG00000133687,ENSG00000139324,ENSG00000156162,ENSG00000173852,ENSG00000177990,ENSG00000178904,ENSG00000179104,ENSG00000182858,ENSG00000189366,ENSG00000251287	MF	mannosyltransferase activity	1	0	18		ENSG00000009830,ENSG00000033011,ENSG00000060642,ENSG00000069943,ENSG00000086848,ENSG00000119227,ENSG00000125247,ENSG00000130714,ENSG00000133687,ENSG00000139324,ENSG00000156162,ENSG00000173852,ENSG00000177990,ENSG00000178904,ENSG00000179104,ENSG00000182858,ENSG00000189366,ENSG00000251287
GO:0000038	P:very long-chain fatty acid metabolic process	BP	very long-chain fatty acid metabolic process	0.015812	3	13	ENSG00000113396,ENSG00000186115,ENSG00000186204	ENSG00000060971,ENSG00000083807,ENSG00000103740,ENSG00000113396,ENSG00000119673,ENSG00000133835,ENSG00000161533,ENSG00000164751,ENSG00000173208,ENSG00000177465,ENSG00000184227,ENSG00000186115,ENSG00000186204	BP	very long-chain fatty acid metabolic process	1	0	13		ENSG00000060971,ENSG00000083807,ENSG00000103740,ENSG00000113396,ENSG00000119673,ENSG00000133835,ENSG00000161533,ENSG00000164751,ENSG00000173208,ENSG00000177465,ENSG00000184227,ENSG00000186115,ENSG00000186204
GO:0000045	P:autophagosome assembly	BP	autophagosome assembly	0.778498	2	59	ENSG00000116299,ENSG00000197769	ENSG00000023287,ENSG00000034713,ENSG00000057663,ENSG00000062716,ENSG00000066739,ENSG00000070540,ENSG00000075785,ENSG00000078142,ENSG00000078804,ENSG00000080815,ENSG00000083290,ENSG00000085978,ENSG00000088833,ENSG00000101460,ENSG00000101844,ENSG00000110046,ENSG00000110497,ENSG00000112210,ENSG00000112425,ENSG00000116299,ENSG00000117758,ENSG00000123395,ENSG00000126581,ENSG00000126775,ENSG00000127774…	BP	autophagosome assembly	0.742959	1	59	ENSG00000197769	ENSG00000023287,ENSG00000034713,ENSG00000057663,ENSG00000062716,ENSG00000066739,ENSG00000070540,ENSG00000075785,ENSG00000078142,ENSG00000078804,ENSG00000080815,ENSG00000083290,ENSG00000085978,ENSG00000088833,ENSG00000101460,ENSG00000101844,ENSG00000110046,ENSG00000110497,ENSG00000112210,ENSG00000112425,ENSG00000116299,ENSG00000117758,ENSG00000123395,ENSG00000126581,ENSG00000126775,ENSG00000127774…
GO:0000048	F:peptidyltransferase activity	MF	peptidyltransferase activity	1	0	5		ENSG00000099998,ENSG00000100031,ENSG00000131067,ENSG00000133475,ENSG00000286070	MF	peptidyltransferase activity	1	0	5		ENSG00000099998,ENSG00000100031,ENSG00000131067,ENSG00000133475,ENSG00000286070
GO:0000049	F:tRNA binding	MF	tRNA binding	0.940381	1	58	ENSG00000164362	ENSG00000037474,ENSG00000037897,ENSG00000065427,ENSG00000066651,ENSG00000067704,ENSG00000072506,ENSG00000072756,ENSG00000090861,ENSG00000100416,ENSG00000100601,ENSG00000103356,ENSG00000104907,ENSG00000106246,ENSG00000109618,ENSG00000110619,ENSG00000113048,ENSG00000113272,ENSG00000113407,ENSG00000113643,ENSG00000117593,ENSG00000121486,ENSG00000124571,ENSG00000124608,ENSG00000125821,ENSG00000128829…	MF	tRNA binding	1	0	58		ENSG00000037474,ENSG00000037897,ENSG00000065427,ENSG00000066651,ENSG00000067704,ENSG00000072506,ENSG00000072756,ENSG00000090861,ENSG00000100416,ENSG00000100601,ENSG00000103356,ENSG00000104907,ENSG00000106246,ENSG00000109618,ENSG00000110619,ENSG00000113048,ENSG00000113272,ENSG00000113407,ENSG00000113643,ENSG00000117593,ENSG00000121486,ENSG00000124571,ENSG00000124608,ENSG00000125821,ENSG00000128829…
GO:0000050	P:urea cycle	BP	urea cycle	0.0826903	2	12	ENSG00000021826,ENSG00000245848	ENSG00000021826,ENSG00000036473,ENSG00000081181,ENSG00000091483,ENSG00000102743,ENSG00000118520,ENSG00000120329,ENSG00000126522,ENSG00000130707,ENSG00000153406,ENSG00000161653,ENSG00000245848	BP	urea cycle	1	0	12		ENSG00000021826,ENSG00000036473,ENSG00000081181,ENSG00000091483,ENSG00000102743,ENSG00000118520,ENSG00000120329,ENSG00000126522,ENSG00000130707,ENSG00000153406,ENSG00000161653,ENSG00000245848
GO:0000055	P:ribosomal large subunit export from nucleus	BP	ribosomal large subunit export from nucleus	1	0	8		ENSG00000082898,ENSG00000108559,ENSG00000132341,ENSG00000142684,ENSG00000169251,ENSG00000179041,ENSG00000181163,ENSG00000198301	BP	ribosomal large subunit export from nucleus	1	0	8		ENSG00000082898,ENSG00000108559,ENSG00000132341,ENSG00000142684,ENSG00000169251,ENSG00000179041,ENSG00000181163,ENSG00000198301
GO:0000056	P:ribosomal small subunit export from nucleus	BP	ribosomal small subunit export from nucleus	1	0	6		ENSG00000082898,ENSG00000108559,ENSG00000115268,ENSG00000132341,ENSG00000135521,ENSG00000181163	BP	ribosomal small subunit export from nucleus	1	0	6		ENSG00000082898,ENSG00000108559,ENSG00000115268,ENSG00000132341,ENSG00000135521,ENSG00000181163
GO:0000062	F:fatty-acyl-CoA binding	MF	fatty-acyl-CoA binding	0.596068	1	19	ENSG00000115361	ENSG00000057252,ENSG00000072778,ENSG00000084754,ENSG00000097021,ENSG00000105607,ENSG00000107897,ENSG00000115361,ENSG00000116171,ENSG00000117305,ENSG00000119711,ENSG00000162390,ENSG00000167780,ENSG00000172497,ENSG00000176244,ENSG00000177646,ENSG00000181513,ENSG00000182827,ENSG00000198721,ENSG00000230124	MF	fatty-acyl-CoA binding	1	0	19		ENSG00000057252,ENSG00000072778,ENSG00000084754,ENSG00000097021,ENSG00000105607,ENSG00000107897,ENSG00000115361,ENSG00000116171,ENSG00000117305,ENSG00000119711,ENSG00000162390,ENSG00000167780,ENSG00000172497,ENSG00000176244,ENSG00000177646,ENSG00000181513,ENSG00000182827,ENSG00000198721,ENSG00000230124
GO:0000064	F:L-ornithine transmembrane transporter activity	MF	L-ornithine transmembrane transporter activity	1	0	5		ENSG00000003989,ENSG00000102743,ENSG00000120329,ENSG00000139514,ENSG00000165349	MF	L-ornithine transmembrane transporter activity	1	0	5		ENSG00000003989,ENSG00000102743,ENSG00000120329,ENSG00000139514,ENSG00000165349
GO:0000070	P:mitotic sister chromatid segregation	BP	mitotic sister chromatid segregation	1	0	31		ENSG00000010244,ENSG00000037042,ENSG00000072501,ENSG00000076382,ENSG00000080986,ENSG00000086827,ENSG00000099910,ENSG00000100084,ENSG00000113810,ENSG00000117650,ENSG00000117697,ENSG00000121621,ENSG00000122952,ENSG00000123219,ENSG00000125337,ENSG00000125459,ENSG00000128908,ENSG00000128944,ENSG00000131462,ENSG00000132341,ENSG00000134690,ENSG00000135476,ENSG00000137804,ENSG00000149503,ENSG00000149636…	BP	mitotic sister chromatid segregation	1	0	31		ENSG00000010244,ENSG00000037042,ENSG00000072501,ENSG00000076382,ENSG00000080986,ENSG00000086827,ENSG00000099910,ENSG00000100084,ENSG00000113810,ENSG00000117650,ENSG00000117697,ENSG00000121621,ENSG00000122952,ENSG00000123219,ENSG00000125337,ENSG00000125459,ENSG00000128908,ENSG00000128944,ENSG00000131462,ENSG00000132341,ENSG00000134690,ENSG00000135476,ENSG00000137804,ENSG00000149503,ENSG00000149636…
GO:0000076	P:DNA replication checkpoint	BP	DNA replication checkpoint	1	0	8		ENSG00000075131,ENSG00000093009,ENSG00000094804,ENSG00000111602,ENSG00000138346,ENSG00000152942,ENSG00000167513,ENSG00000172613	BP	DNA replication checkpoint	1	0	8		ENSG00000075131,ENSG00000093009,ENSG00000094804,ENSG00000111602,ENSG00000138346,ENSG00000152942,ENSG00000167513,ENSG00000172613
GO:0000077	P:DNA damage checkpoint	BP	DNA damage checkpoint	1	0	31		ENSG00000048028,ENSG00000067369,ENSG00000091436,ENSG00000092853,ENSG00000101412,ENSG00000104320,ENSG00000104885,ENSG00000112062,ENSG00000113456,ENSG00000116663,ENSG00000128829,ENSG00000134852,ENSG00000136273,ENSG00000136492,ENSG00000143155,ENSG00000143493,ENSG00000149311,ENSG00000149554,ENSG00000152942,ENSG00000159147,ENSG00000162734,ENSG00000164053,ENSG00000171792,ENSG00000172273,ENSG00000172613…	BP	DNA damage checkpoint	1	0	31		ENSG00000048028,ENSG00000067369,ENSG00000091436,ENSG00000092853,ENSG00000101412,ENSG00000104320,ENSG00000104885,ENSG00000112062,ENSG00000113456,ENSG00000116663,ENSG00000128829,ENSG00000134852,ENSG00000136273,ENSG00000136492,ENSG00000143155,ENSG00000143493,ENSG00000149311,ENSG00000149554,ENSG00000152942,ENSG00000159147,ENSG00000162734,ENSG00000164053,ENSG00000171792,ENSG00000172273,ENSG00000172613…
GO:0000079	P:regulation of cyclin-dependent protein serine/threonine kinase activity	BP	regulation of cyclin-dependent protein serine/threonine kinase activity	0.688994	2	51	ENSG00000118971,ENSG00000147082	ENSG00000020426,ENSG00000075624,ENSG00000082258,ENSG00000090061,ENSG00000094804,ENSG00000100526,ENSG00000105173,ENSG00000105219,ENSG00000105401,ENSG00000107443,ENSG00000107937,ENSG00000107949,ENSG00000108465,ENSG00000110092,ENSG00000110768,ENSG00000111276,ENSG00000112576,ENSG00000113328,ENSG00000115649,ENSG00000116717,ENSG00000118816,ENSG00000118971,ENSG00000123080,ENSG00000124762,ENSG00000127564…	BP	regulation of cyclin-dependent protein serine/threonine kinase activity	0.683145	1	51	ENSG00000113328	ENSG00000020426,ENSG00000075624,ENSG00000082258,ENSG00000090061,ENSG00000094804,ENSG00000100526,ENSG00000105173,ENSG00000105219,ENSG00000105401,ENSG00000107443,ENSG00000107937,ENSG00000107949,ENSG00000108465,ENSG00000110092,ENSG00000110768,ENSG00000111276,ENSG00000112576,ENSG00000113328,ENSG00000115649,ENSG00000116717,ENSG00000118816,ENSG00000118971,ENSG00000123080,ENSG00000124762,ENSG00000127564…
GO:0000082	P:G1/S transition of mitotic cell cycle	BP	G1/S transition of mitotic cell cycle	0.992356	1	99	ENSG00000122641	ENSG00000006634,ENSG00000014138,ENSG00000020426,ENSG00000033800,ENSG00000036257,ENSG00000055130,ENSG00000060982,ENSG00000065328,ENSG00000070808,ENSG00000073111,ENSG00000076003,ENSG00000085840,ENSG00000091651,ENSG00000093009,ENSG00000094804,ENSG00000097046,ENSG00000099804,ENSG00000100297,ENSG00000100479,ENSG00000100526,ENSG00000101773,ENSG00000101868,ENSG00000102096,ENSG00000103342,ENSG00000104738…	BP	G1/S transition of mitotic cell cycle	1	0	99		ENSG00000006634,ENSG00000014138,ENSG00000020426,ENSG00000033800,ENSG00000036257,ENSG00000055130,ENSG00000060982,ENSG00000065328,ENSG00000070808,ENSG00000073111,ENSG00000076003,ENSG00000085840,ENSG00000091651,ENSG00000093009,ENSG00000094804,ENSG00000097046,ENSG00000099804,ENSG00000100297,ENSG00000100479,ENSG00000100526,ENSG00000101773,ENSG00000101868,ENSG00000102096,ENSG00000103342,ENSG00000104738…
GO:0000083	P:regulation of transcription involved in G1/S transition of mitotic cell cycle	BP	regulation of transcription involved in G1/S transition of mitotic cell cycle	1	0	23		ENSG00000085840,ENSG00000093009,ENSG00000094804,ENSG00000101412,ENSG00000101868,ENSG00000105173,ENSG00000112029,ENSG00000114126,ENSG00000132646,ENSG00000133101,ENSG00000141867,ENSG00000149308,ENSG00000156273,ENSG00000162676,ENSG00000167513,ENSG00000169016,ENSG00000171848,ENSG00000172059,ENSG00000172273,ENSG00000176890,ENSG00000198176,ENSG00000205250,ENSG00000228716	BP	regulation of transcription involved in G1/S transition of mitotic cell cycle	1	0	23		ENSG00000085840,ENSG00000093009,ENSG00000094804,ENSG00000101412,ENSG00000101868,ENSG00000105173,ENSG00000112029,ENSG00000114126,ENSG00000132646,ENSG00000133101,ENSG00000141867,ENSG00000149308,ENSG00000156273,ENSG00000162676,ENSG00000167513,ENSG00000169016,ENSG00000171848,ENSG00000172059,ENSG00000172273,ENSG00000176890,ENSG00000198176,ENSG00000205250,ENSG00000228716
GO:0000086	P:G2/M transition of mitotic cell cycle	BP	G2/M transition of mitotic cell cycle	0.886674	4	130	ENSG00000006611,ENSG00000085563,ENSG00000174672,ENSG00000183580	ENSG00000005249,ENSG00000006611,ENSG00000007168,ENSG00000020426,ENSG00000046651,ENSG00000054282,ENSG00000055130,ENSG00000058091,ENSG00000058272,ENSG00000064313,ENSG00000072062,ENSG00000072803,ENSG00000072864,ENSG00000074054,ENSG00000077157,ENSG00000077380,ENSG00000078674,ENSG00000079805,ENSG00000080824,ENSG00000085563,ENSG00000087586,ENSG00000088986,ENSG00000089685,ENSG00000092036,ENSG00000101004…	BP	G2/M transition of mitotic cell cycle	1	0	130		ENSG00000005249,ENSG00000006611,ENSG00000007168,ENSG00000020426,ENSG00000046651,ENSG00000054282,ENSG00000055130,ENSG00000058091,ENSG00000058272,ENSG00000064313,ENSG00000072062,ENSG00000072803,ENSG00000072864,ENSG00000074054,ENSG00000077157,ENSG00000077380,ENSG00000078674,ENSG00000079805,ENSG00000080824,ENSG00000085563,ENSG00000087586,ENSG00000088986,ENSG00000089685,ENSG00000092036,ENSG00000101004…
GO:0000096	P:sulfur amino acid metabolic process	BP	sulfur amino acid metabolic process	0.310933	1	7	ENSG00000151224	ENSG00000101444,ENSG00000116984,ENSG00000124275,ENSG00000132840,ENSG00000145692,ENSG00000151224,ENSG00000244005	BP	sulfur amino acid metabolic process	1	0	7		ENSG00000101444,ENSG00000116984,ENSG00000124275,ENSG00000132840,ENSG00000145692,ENSG00000151224,ENSG00000244005
GO:0000098	P:sulfur amino acid catabolic process	BP	sulfur amino acid catabolic process	1	0	6		ENSG00000100348,ENSG00000116761,ENSG00000128309,ENSG00000128311,ENSG00000144644,ENSG00000181915	BP	sulfur amino acid catabolic process	1	0	6		ENSG00000100348,ENSG00000116761,ENSG00000128309,ENSG00000128311,ENSG00000144644,ENSG00000181915
GO:0000109	C:nucleotide-excision repair complex	CC	nucleotide-excision repair complex	1	0	6		ENSG00000012061,ENSG00000049167,ENSG00000062822,ENSG00000134899,ENSG00000154767,ENSG00000175595	CC	nucleotide-excision repair complex	1	0	6		ENSG00000012061,ENSG00000049167,ENSG00000062822,ENSG00000134899,ENSG00000154767,ENSG00000175595
GO:0000118	C:histone deacetylase complex	CC	histone deacetylase complex	1	0	33		ENSG00000048052,ENSG00000061273,ENSG00000068024,ENSG00000092377,ENSG00000094631,ENSG00000094916,ENSG00000100429,ENSG00000101457,ENSG00000101849,ENSG00000108840,ENSG00000116478,ENSG00000118156,ENSG00000119042,ENSG00000124496,ENSG00000134046,ENSG00000135365,ENSG00000141027,ENSG00000142599,ENSG00000147099,ENSG00000149480,ENSG00000150459,ENSG00000156030,ENSG00000162227,ENSG00000163517,ENSG00000164105…	CC	histone deacetylase complex	1	0	33		ENSG00000048052,ENSG00000061273,ENSG00000068024,ENSG00000092377,ENSG00000094631,ENSG00000094916,ENSG00000100429,ENSG00000101457,ENSG00000101849,ENSG00000108840,ENSG00000116478,ENSG00000118156,ENSG00000119042,ENSG00000124496,ENSG00000134046,ENSG00000135365,ENSG00000141027,ENSG00000142599,ENSG00000147099,ENSG00000149480,ENSG00000150459,ENSG00000156030,ENSG00000162227,ENSG00000163517,ENSG00000164105…
GO:0000122	P:negative regulation of transcription by RNA polymerase II	BP	negative regulation of transcription by RNA polymerase II	0.9744	27	759	ENSG00000043039,ENSG00000066468,ENSG00000100307,ENSG00000102349,ENSG00000103449,ENSG00000107864,ENSG00000107984,ENSG00000115844,ENSG00000118707,ENSG00000120738,ENSG00000125968,ENSG00000134363,ENSG00000140968,ENSG00000149948,ENSG00000162772,ENSG00000163508,ENSG00000165556,ENSG00000170786,ENSG00000175197,ENSG00000178175,ENSG00000181449,ENSG00000183741,ENSG00000183955,ENSG00000197256,ENSG00000198597…	ENSG00000004487,ENSG00000005339,ENSG00000005436,ENSG00000006194,ENSG00000006712,ENSG00000007968,ENSG00000008196,ENSG00000008405,ENSG00000008441,ENSG00000010030,ENSG00000011590,ENSG00000012504,ENSG00000016082,ENSG00000018408,ENSG00000019549,ENSG00000020633,ENSG00000023734,ENSG00000025434,ENSG00000031698,ENSG00000033800,ENSG00000035928,ENSG00000036257,ENSG00000036672,ENSG00000037965,ENSG00000043039…	BP	negative regulation of transcription by RNA polymerase II	0.692683	16	759	ENSG00000008441,ENSG00000078401,ENSG00000100307,ENSG00000101843,ENSG00000106991,ENSG00000108813,ENSG00000112559,ENSG00000135218,ENSG00000136352,ENSG00000159263,ENSG00000163508,ENSG00000164683,ENSG00000181449,ENSG00000183741,ENSG00000184937,ENSG00000204335	ENSG00000004487,ENSG00000005339,ENSG00000005436,ENSG00000006194,ENSG00000006712,ENSG00000007968,ENSG00000008196,ENSG00000008405,ENSG00000008441,ENSG00000010030,ENSG00000011590,ENSG00000012504,ENSG00000016082,ENSG00000018408,ENSG00000019549,ENSG00000020633,ENSG00000023734,ENSG00000025434,ENSG00000031698,ENSG00000033800,ENSG00000035928,ENSG00000036257,ENSG00000036672,ENSG00000037965,ENSG00000043039…
GO:0000123	C:histone acetyltransferase complex	CC	histone acetyltransferase complex	1	0	27		ENSG00000005302,ENSG00000005339,ENSG00000011332,ENSG00000025293,ENSG00000043143,ENSG00000048649,ENSG00000077684,ENSG00000083168,ENSG00000100393,ENSG00000102221,ENSG00000103510,ENSG00000111653,ENSG00000114982,ENSG00000120071,ENSG00000123562,ENSG00000130024,ENSG00000133884,ENSG00000136504,ENSG00000139620,ENSG00000147162,ENSG00000156650,ENSG00000172534,ENSG00000172977,ENSG00000185787,ENSG00000187778…	CC	histone acetyltransferase complex	1	0	27		ENSG00000005302,ENSG00000005339,ENSG00000011332,ENSG00000025293,ENSG00000043143,ENSG00000048649,ENSG00000077684,ENSG00000083168,ENSG00000100393,ENSG00000102221,ENSG00000103510,ENSG00000111653,ENSG00000114982,ENSG00000120071,ENSG00000123562,ENSG00000130024,ENSG00000133884,ENSG00000136504,ENSG00000139620,ENSG00000147162,ENSG00000156650,ENSG00000172534,ENSG00000172977,ENSG00000185787,ENSG00000187778…
GO:0000124	C:SAGA complex	CC	SAGA complex	1	0	13		ENSG00000087152,ENSG00000102710,ENSG00000106290,ENSG00000120533,ENSG00000120656,ENSG00000124422,ENSG00000152382,ENSG00000162227,ENSG00000171148,ENSG00000176476,ENSG00000187325,ENSG00000196367,ENSG00000273841	CC	SAGA complex	1	0	13		ENSG00000087152,ENSG00000102710,ENSG00000106290,ENSG00000120533,ENSG00000120656,ENSG00000124422,ENSG00000152382,ENSG00000162227,ENSG00000171148,ENSG00000176476,ENSG00000187325,ENSG00000196367,ENSG00000273841
GO:0000125	C:PCAF complex	CC	PCAF complex	1	0	5		ENSG00000114166,ENSG00000120656,ENSG00000166337,ENSG00000196367,ENSG00000273841	CC	PCAF complex	0.0935246	1	5	ENSG00000114166	ENSG00000114166,ENSG00000120656,ENSG00000166337,ENSG00000196367,ENSG00000273841
GO:0000126	C:transcription factor TFIIIB complex	CC	transcription factor TFIIIB complex	1	0	6		ENSG00000028839,ENSG00000104221,ENSG00000112592,ENSG00000145734,ENSG00000182521,ENSG00000185024	CC	transcription factor TFIIIB complex	1	0	6		ENSG00000028839,ENSG00000104221,ENSG00000112592,ENSG00000145734,ENSG00000182521,ENSG00000185024
GO:0000127	C:transcription factor TFIIIC complex	CC	transcription factor TFIIIC complex	1	0	6		ENSG00000077235,ENSG00000115207,ENSG00000119041,ENSG00000125484,ENSG00000148308,ENSG00000155115	CC	transcription factor TFIIIC complex	1	0	6		ENSG00000077235,ENSG00000115207,ENSG00000119041,ENSG00000125484,ENSG00000148308,ENSG00000155115
GO:0000132	P:establishment of mitotic spindle orientation	BP	establishment of mitotic spindle orientation	0.404299	2	29	ENSG00000117148,ENSG00000164056	ENSG00000007168,ENSG00000007372,ENSG00000040275,ENSG00000070193,ENSG00000072864,ENSG00000080986,ENSG00000086827,ENSG00000088833,ENSG00000099812,ENSG00000107949,ENSG00000115073,ENSG00000115163,ENSG00000116584,ENSG00000117148,ENSG00000121957,ENSG00000136158,ENSG00000136861,ENSG00000137497,ENSG00000138107,ENSG00000146425,ENSG00000147316,ENSG00000164056,ENSG00000164109,ENSG00000166579,ENSG00000166851…	BP	establishment of mitotic spindle orientation	1	0	29		ENSG00000007168,ENSG00000007372,ENSG00000040275,ENSG00000070193,ENSG00000072864,ENSG00000080986,ENSG00000086827,ENSG00000088833,ENSG00000099812,ENSG00000107949,ENSG00000115073,ENSG00000115163,ENSG00000116584,ENSG00000117148,ENSG00000121957,ENSG00000136158,ENSG00000136861,ENSG00000137497,ENSG00000138107,ENSG00000146425,ENSG00000147316,ENSG00000164056,ENSG00000164109,ENSG00000166579,ENSG00000166851…
GO:0000137	C:Golgi cis cisterna	CC	Golgi cis cisterna	0.306665	2	24	ENSG00000103489,ENSG00000186399	ENSG00000103056,ENSG00000103489,ENSG00000116209,ENSG00000125967,ENSG00000131899,ENSG00000140478,ENSG00000153684,ENSG00000159289,ENSG00000167110,ENSG00000167195,ENSG00000174567,ENSG00000175265,ENSG00000179938,ENSG00000186399,ENSG00000188626,ENSG00000198513,ENSG00000206127,ENSG00000215186,ENSG00000215252,ENSG00000232653,ENSG00000249931,ENSG00000261247,ENSG00000261739,ENSG00000261794	CC	Golgi cis cisterna	0.416439	1	24	ENSG00000103489	ENSG00000103056,ENSG00000103489,ENSG00000116209,ENSG00000125967,ENSG00000131899,ENSG00000140478,ENSG00000153684,ENSG00000159289,ENSG00000167110,ENSG00000167195,ENSG00000174567,ENSG00000175265,ENSG00000179938,ENSG00000186399,ENSG00000188626,ENSG00000198513,ENSG00000206127,ENSG00000215186,ENSG00000215252,ENSG00000232653,ENSG00000249931,ENSG00000261247,ENSG00000261739,ENSG00000261794
GO:0000138	C:Golgi trans cisterna	CC	Golgi trans cisterna	0.345761	1	9	ENSG00000167861	ENSG00000058799,ENSG00000086062,ENSG00000105829,ENSG00000116209,ENSG00000130733,ENSG00000167861,ENSG00000177951,ENSG00000181704,ENSG00000198964	CC	Golgi trans cisterna	1	0	9		ENSG00000058799,ENSG00000086062,ENSG00000105829,ENSG00000116209,ENSG00000130733,ENSG00000167861,ENSG00000177951,ENSG00000181704,ENSG00000198964
GO:0000139	C:Golgi membrane	CC	Golgi membrane	0.0790261	38	604	ENSG00000003147,ENSG00000064225,ENSG00000071073,ENSG00000100311,ENSG00000101638,ENSG00000102383,ENSG00000103489,ENSG00000106636,ENSG00000111728,ENSG00000113532,ENSG00000124225,ENSG00000128268,ENSG00000128271,ENSG00000129354,ENSG00000130035,ENSG00000134594,ENSG00000139970,ENSG00000140835,ENSG00000143801,ENSG00000144730,ENSG00000154451,ENSG00000155265,ENSG00000155511,ENSG00000156966,ENSG00000158089…	ENSG00000003147,ENSG00000005206,ENSG00000005243,ENSG00000005486,ENSG00000006118,ENSG00000007255,ENSG00000007384,ENSG00000008118,ENSG00000008256,ENSG00000008513,ENSG00000008710,ENSG00000011478,ENSG00000012174,ENSG00000015532,ENSG00000017260,ENSG00000019582,ENSG00000027847,ENSG00000033100,ENSG00000033170,ENSG00000034713,ENSG00000036257,ENSG00000047932,ENSG00000051825,ENSG00000054116,ENSG00000060566…	CC	Golgi membrane	0.175964	18	604	ENSG00000019582,ENSG00000102471,ENSG00000103489,ENSG00000111711,ENSG00000113532,ENSG00000116095,ENSG00000124164,ENSG00000130035,ENSG00000142235,ENSG00000143801,ENSG00000150961,ENSG00000153936,ENSG00000157064,ENSG00000166405,ENSG00000169446,ENSG00000170340,ENSG00000172780,ENSG00000183778	ENSG00000003147,ENSG00000005206,ENSG00000005243,ENSG00000005486,ENSG00000006118,ENSG00000007255,ENSG00000007384,ENSG00000008118,ENSG00000008256,ENSG00000008513,ENSG00000008710,ENSG00000011478,ENSG00000012174,ENSG00000015532,ENSG00000017260,ENSG00000019582,ENSG00000027847,ENSG00000033100,ENSG00000033170,ENSG00000034713,ENSG00000036257,ENSG00000047932,ENSG00000051825,ENSG00000054116,ENSG00000060566…
GO:0000145	C:exocyst	CC	exocyst	0.575204	1	16	ENSG00000168952	ENSG00000070367,ENSG00000090989,ENSG00000112685,ENSG00000116903,ENSG00000131558,ENSG00000138190,ENSG00000144036,ENSG00000168385,ENSG00000168952,ENSG00000170011,ENSG00000179044,ENSG00000180104,ENSG00000182473,ENSG00000185215,ENSG00000205436,ENSG00000283632	CC	exocyst	1	0	16		ENSG00000070367,ENSG00000090989,ENSG00000112685,ENSG00000116903,ENSG00000131558,ENSG00000138190,ENSG00000144036,ENSG00000168385,ENSG00000168952,ENSG00000170011,ENSG00000179044,ENSG00000180104,ENSG00000182473,ENSG00000185215,ENSG00000205436,ENSG00000283632
GO:0000146	F:microfilament motor activity	MF	microfilament motor activity	0.099865	3	19	ENSG00000006788,ENSG00000167306,ENSG00000176658	ENSG00000006788,ENSG00000092054,ENSG00000095777,ENSG00000099331,ENSG00000100345,ENSG00000105357,ENSG00000109063,ENSG00000125414,ENSG00000128641,ENSG00000133020,ENSG00000133026,ENSG00000137474,ENSG00000157483,ENSG00000167306,ENSG00000176658,ENSG00000197535,ENSG00000197616,ENSG00000197879,ENSG00000264424	MF	microfilament motor activity	1	0	19		ENSG00000006788,ENSG00000092054,ENSG00000095777,ENSG00000099331,ENSG00000100345,ENSG00000105357,ENSG00000109063,ENSG00000125414,ENSG00000128641,ENSG00000133020,ENSG00000133026,ENSG00000137474,ENSG00000157483,ENSG00000167306,ENSG00000176658,ENSG00000197535,ENSG00000197616,ENSG00000197879,ENSG00000264424
GO:0000147	P:actin cortical patch assembly	BP	actin cortical patch assembly	1	0	6		ENSG00000015285,ENSG00000106299,ENSG00000115935,ENSG00000122574,ENSG00000171475,ENSG00000179886	BP	actin cortical patch assembly	1	0	6		ENSG00000015285,ENSG00000106299,ENSG00000115935,ENSG00000122574,ENSG00000171475,ENSG00000179886
GO:0000149	F:SNARE binding	MF	SNARE binding	0.355554	4	63	ENSG00000019505,ENSG00000067715,ENSG00000171045,ENSG00000204176	ENSG00000004766,ENSG00000007516,ENSG00000011347,ENSG00000019505,ENSG00000034713,ENSG00000065609,ENSG00000067715,ENSG00000073921,ENSG00000073969,ENSG00000079950,ENSG00000099365,ENSG00000100505,ENSG00000100568,ENSG00000103496,ENSG00000103528,ENSG00000104915,ENSG00000105186,ENSG00000105402,ENSG00000106089,ENSG00000108433,ENSG00000110975,ENSG00000111450,ENSG00000117758,ENSG00000124222,ENSG00000124333…	MF	SNARE binding	0.424042	2	63	ENSG00000145920,ENSG00000150961	ENSG00000004766,ENSG00000007516,ENSG00000011347,ENSG00000019505,ENSG00000034713,ENSG00000065609,ENSG00000067715,ENSG00000073921,ENSG00000073969,ENSG00000079950,ENSG00000099365,ENSG00000100505,ENSG00000100568,ENSG00000103496,ENSG00000103528,ENSG00000104915,ENSG00000105186,ENSG00000105402,ENSG00000106089,ENSG00000108433,ENSG00000110975,ENSG00000111450,ENSG00000117758,ENSG00000124222,ENSG00000124333…
GO:0000151	C:ubiquitin ligase complex	CC	ubiquitin ligase complex	0.965228	2	103	ENSG00000123091,ENSG00000183580	ENSG00000001629,ENSG00000005812,ENSG00000010017,ENSG00000012048,ENSG00000013561,ENSG00000024048,ENSG00000034677,ENSG00000043093,ENSG00000048140,ENSG00000065802,ENSG00000069869,ENSG00000072401,ENSG00000072803,ENSG00000078967,ENSG00000089234,ENSG00000090316,ENSG00000100225,ENSG00000100628,ENSG00000101193,ENSG00000103266,ENSG00000103549,ENSG00000105879,ENSG00000106336,ENSG00000107829,ENSG00000108590…	CC	ubiquitin ligase complex	0.433724	3	103	ENSG00000111530,ENSG00000123091,ENSG00000156587	ENSG00000001629,ENSG00000005812,ENSG00000010017,ENSG00000012048,ENSG00000013561,ENSG00000024048,ENSG00000034677,ENSG00000043093,ENSG00000048140,ENSG00000065802,ENSG00000069869,ENSG00000072401,ENSG00000072803,ENSG00000078967,ENSG00000089234,ENSG00000090316,ENSG00000100225,ENSG00000100628,ENSG00000101193,ENSG00000103266,ENSG00000103549,ENSG00000105879,ENSG00000106336,ENSG00000107829,ENSG00000108590…
GO:0000159	C:protein phosphatase type 2A complex	CC	protein phosphatase type 2A complex	0.612498	1	18	ENSG00000074211	ENSG00000066027,ENSG00000068971,ENSG00000073711,ENSG00000074211,ENSG00000078304,ENSG00000104695,ENSG00000105568,ENSG00000112640,ENSG00000113575,ENSG00000119383,ENSG00000137713,ENSG00000140807,ENSG00000154001,ENSG00000156475,ENSG00000167393,ENSG00000172115,ENSG00000175470,ENSG00000221914	CC	protein phosphatase type 2A complex	1	0	18		ENSG00000066027,ENSG00000068971,ENSG00000073711,ENSG00000074211,ENSG00000078304,ENSG00000104695,ENSG00000105568,ENSG00000112640,ENSG00000113575,ENSG00000119383,ENSG00000137713,ENSG00000140807,ENSG00000154001,ENSG00000156475,ENSG00000167393,ENSG00000172115,ENSG00000175470,ENSG00000221914
GO:0000164	C:protein phosphatase type 1 complex	CC	protein phosphatase type 1 complex	0.38521	1	9	ENSG00000087074	ENSG00000087074,ENSG00000108061,ENSG00000108819,ENSG00000158092,ENSG00000158615,ENSG00000172531,ENSG00000173281,ENSG00000186298,ENSG00000213639	CC	protein phosphatase type 1 complex	1	0	9		ENSG00000087074,ENSG00000108061,ENSG00000108819,ENSG00000158092,ENSG00000158615,ENSG00000172531,ENSG00000173281,ENSG00000186298,ENSG00000213639
GO:0000165	P:MAPK cascade	BP	MAPK cascade	0.383042	13	247	ENSG00000066468,ENSG00000100311,ENSG00000111344,ENSG00000118972,ENSG00000120156,ENSG00000133116,ENSG00000139318,ENSG00000144730,ENSG00000163590,ENSG00000165731,ENSG00000169047,ENSG00000171951,ENSG00000273079	ENSG00000006432,ENSG00000008018,ENSG00000008735,ENSG00000010017,ENSG00000010810,ENSG00000011485,ENSG00000013275,ENSG00000019991,ENSG00000036257,ENSG00000041357,ENSG00000049130,ENSG00000058335,ENSG00000065361,ENSG00000066468,ENSG00000068078,ENSG00000068305,ENSG00000068878,ENSG00000070182,ENSG00000070193,ENSG00000070388,ENSG00000071054,ENSG00000073803,ENSG00000075388,ENSG00000075391,ENSG00000075413…	BP	MAPK cascade	0.918191	3	247	ENSG00000008735,ENSG00000101843,ENSG00000133116	ENSG00000006432,ENSG00000008018,ENSG00000008735,ENSG00000010017,ENSG00000010810,ENSG00000011485,ENSG00000013275,ENSG00000019991,ENSG00000036257,ENSG00000041357,ENSG00000049130,ENSG00000058335,ENSG00000065361,ENSG00000066468,ENSG00000068078,ENSG00000068305,ENSG00000068878,ENSG00000070182,ENSG00000070193,ENSG00000070388,ENSG00000071054,ENSG00000073803,ENSG00000075388,ENSG00000075391,ENSG00000075413…
GO:0000166	F:nucleotide binding	MF	nucleotide binding	0.115301	5	59	ENSG00000068976,ENSG00000113396,ENSG00000118507,ENSG00000135318,ENSG00000162496	ENSG00000008405,ENSG00000009413,ENSG00000062822,ENSG00000068976,ENSG00000072609,ENSG00000076685,ENSG00000078668,ENSG00000080824,ENSG00000086991,ENSG00000094804,ENSG00000095906,ENSG00000099256,ENSG00000101868,ENSG00000103274,ENSG00000106348,ENSG00000107331,ENSG00000111911,ENSG00000113396,ENSG00000115947,ENSG00000116981,ENSG00000118507,ENSG00000120868,ENSG00000121957,ENSG00000122643,ENSG00000125877…	MF	nucleotide binding	1	0	59		ENSG00000008405,ENSG00000009413,ENSG00000062822,ENSG00000068976,ENSG00000072609,ENSG00000076685,ENSG00000078668,ENSG00000080824,ENSG00000086991,ENSG00000094804,ENSG00000095906,ENSG00000099256,ENSG00000101868,ENSG00000103274,ENSG00000106348,ENSG00000107331,ENSG00000111911,ENSG00000113396,ENSG00000115947,ENSG00000116981,ENSG00000118507,ENSG00000120868,ENSG00000121957,ENSG00000122643,ENSG00000125877…
GO:0000172	C:ribonuclease MRP complex	CC	ribonuclease MRP complex	1	0	6		ENSG00000104356,ENSG00000105171,ENSG00000148688,ENSG00000167272,ENSG00000172336,ENSG00000178718	CC	ribonuclease MRP complex	1	0	6		ENSG00000104356,ENSG00000105171,ENSG00000148688,ENSG00000167272,ENSG00000172336,ENSG00000178718
GO:0000175	F:3'-5'-exoribonuclease activity	MF	3'-5'-exoribonuclease activity	1	0	31		ENSG00000013523,ENSG00000075914,ENSG00000076043,ENSG00000077348,ENSG00000083520,ENSG00000088930,ENSG00000103005,ENSG00000104626,ENSG00000107371,ENSG00000113300,ENSG00000117419,ENSG00000123737,ENSG00000130713,ENSG00000132773,ENSG00000135473,ENSG00000138035,ENSG00000138767,ENSG00000140694,ENSG00000143319,ENSG00000144535,ENSG00000146453,ENSG00000151014,ENSG00000155508,ENSG00000166938,ENSG00000171824…	MF	3'-5'-exoribonuclease activity	1	0	31		ENSG00000013523,ENSG00000075914,ENSG00000076043,ENSG00000077348,ENSG00000083520,ENSG00000088930,ENSG00000103005,ENSG00000104626,ENSG00000107371,ENSG00000113300,ENSG00000117419,ENSG00000123737,ENSG00000130713,ENSG00000132773,ENSG00000135473,ENSG00000138035,ENSG00000138767,ENSG00000140694,ENSG00000143319,ENSG00000144535,ENSG00000146453,ENSG00000151014,ENSG00000155508,ENSG00000166938,ENSG00000171824…
GO:0000176	C:nuclear exosome (RNase complex)	CC	nuclear exosome (RNase complex)	1	0	14		ENSG00000075914,ENSG00000077348,ENSG00000083520,ENSG00000107371,ENSG00000120699,ENSG00000123737,ENSG00000130713,ENSG00000135698,ENSG00000166938,ENSG00000171311,ENSG00000171824,ENSG00000178896,ENSG00000197223,ENSG00000223496	CC	nuclear exosome (RNase complex)	1	0	14		ENSG00000075914,ENSG00000077348,ENSG00000083520,ENSG00000107371,ENSG00000120699,ENSG00000123737,ENSG00000130713,ENSG00000135698,ENSG00000166938,ENSG00000171311,ENSG00000171824,ENSG00000178896,ENSG00000197223,ENSG00000223496
GO:0000177	C:cytoplasmic exosome (RNase complex)	CC	cytoplasmic exosome (RNase complex)	1	0	12		ENSG00000075914,ENSG00000077348,ENSG00000083520,ENSG00000100226,ENSG00000107371,ENSG00000120699,ENSG00000123737,ENSG00000130713,ENSG00000153048,ENSG00000166938,ENSG00000178896,ENSG00000223496	CC	cytoplasmic exosome (RNase complex)	1	0	12		ENSG00000075914,ENSG00000077348,ENSG00000083520,ENSG00000100226,ENSG00000107371,ENSG00000120699,ENSG00000123737,ENSG00000130713,ENSG00000153048,ENSG00000166938,ENSG00000178896,ENSG00000223496
GO:0000178	C:exosome (RNase complex)	CC	exosome (RNase complex)	1	0	15		ENSG00000075914,ENSG00000077348,ENSG00000083520,ENSG00000107371,ENSG00000120699,ENSG00000123737,ENSG00000130713,ENSG00000133858,ENSG00000135698,ENSG00000144535,ENSG00000166938,ENSG00000171311,ENSG00000171824,ENSG00000178896,ENSG00000223496	CC	exosome (RNase complex)	1	0	15		ENSG00000075914,ENSG00000077348,ENSG00000083520,ENSG00000107371,ENSG00000120699,ENSG00000123737,ENSG00000130713,ENSG00000133858,ENSG00000135698,ENSG00000144535,ENSG00000166938,ENSG00000171311,ENSG00000171824,ENSG00000178896,ENSG00000223496
GO:0000182	F:rDNA binding	MF	rDNA binding	1	0	5		ENSG00000005100,ENSG00000113648,ENSG00000178409,ENSG00000184205,ENSG00000272047	MF	rDNA binding	1	0	5		ENSG00000005100,ENSG00000113648,ENSG00000178409,ENSG00000184205,ENSG00000272047
GO:0000183	P:chromatin silencing at rDNA	BP	chromatin silencing at rDNA	0.000596063	6	37	ENSG00000197409,ENSG00000203811,ENSG00000203852,ENSG00000270882,ENSG00000274750,ENSG00000278828	ENSG00000068903,ENSG00000076108,ENSG00000096717,ENSG00000101945,ENSG00000132275,ENSG00000132475,ENSG00000134046,ENSG00000153147,ENSG00000158406,ENSG00000163041,ENSG00000178409,ENSG00000183598,ENSG00000197061,ENSG00000197153,ENSG00000197238,ENSG00000197409,ENSG00000197837,ENSG00000203811,ENSG00000203852,ENSG00000270276,ENSG00000270882,ENSG00000273542,ENSG00000273983,ENSG00000274618,ENSG00000274750…	BP	chromatin silencing at rDNA	0.00192667	4	37	ENSG00000197409,ENSG00000270276,ENSG00000274750,ENSG00000278828	ENSG00000068903,ENSG00000076108,ENSG00000096717,ENSG00000101945,ENSG00000132275,ENSG00000132475,ENSG00000134046,ENSG00000153147,ENSG00000158406,ENSG00000163041,ENSG00000178409,ENSG00000183598,ENSG00000197061,ENSG00000197153,ENSG00000197238,ENSG00000197409,ENSG00000197837,ENSG00000203811,ENSG00000203852,ENSG00000270276,ENSG00000270882,ENSG00000273542,ENSG00000273983,ENSG00000274618,ENSG00000274750…
GO:0000184	P:nuclear-transcribed mRNA catabolic process, nonsense-mediated decay	BP	nuclear-transcribed mRNA catabolic process, nonsense-mediated decay	1	0	118		ENSG00000005007,ENSG00000008988,ENSG00000063177,ENSG00000070366,ENSG00000070756,ENSG00000071082,ENSG00000083845,ENSG00000089009,ENSG00000089157,ENSG00000100316,ENSG00000103342,ENSG00000104408,ENSG00000105193,ENSG00000105372,ENSG00000105568,ENSG00000105640,ENSG00000105771,ENSG00000108107,ENSG00000108298,ENSG00000108349,ENSG00000109475,ENSG00000110700,ENSG00000111196,ENSG00000112306,ENSG00000113575…	BP	nuclear-transcribed mRNA catabolic process, nonsense-mediated decay	0.504864	2	118	ENSG00000213741,ENSG00000272886	ENSG00000005007,ENSG00000008988,ENSG00000063177,ENSG00000070366,ENSG00000070756,ENSG00000071082,ENSG00000083845,ENSG00000089009,ENSG00000089157,ENSG00000100316,ENSG00000103342,ENSG00000104408,ENSG00000105193,ENSG00000105372,ENSG00000105568,ENSG00000105640,ENSG00000105771,ENSG00000108107,ENSG00000108298,ENSG00000108349,ENSG00000109475,ENSG00000110700,ENSG00000111196,ENSG00000112306,ENSG00000113575…
GO:0000185	P:activation of MAPKKK activity	BP	activation of MAPKKK activity	0.327406	1	9	ENSG00000104814	ENSG00000099860,ENSG00000100324,ENSG00000104814,ENSG00000116717,ENSG00000130222,ENSG00000131653,ENSG00000136848,ENSG00000142192,ENSG00000232810	BP	activation of MAPKKK activity	1	0	9		ENSG00000099860,ENSG00000100324,ENSG00000104814,ENSG00000116717,ENSG00000130222,ENSG00000131653,ENSG00000136848,ENSG00000142192,ENSG00000232810
GO:0000186	P:activation of MAPKK activity	BP	activation of MAPKK activity	0.854725	1	36	ENSG00000180815	ENSG00000055332,ENSG00000073803,ENSG00000080815,ENSG00000085511,ENSG00000091436,ENSG00000096968,ENSG00000099860,ENSG00000099942,ENSG00000100030,ENSG00000102882,ENSG00000106799,ENSG00000107263,ENSG00000109270,ENSG00000116586,ENSG00000125378,ENSG00000132155,ENSG00000134259,ENSG00000134313,ENSG00000135090,ENSG00000135341,ENSG00000138798,ENSG00000142733,ENSG00000149930,ENSG00000152822,ENSG00000160551…	BP	activation of MAPKK activity	1	0	36		ENSG00000055332,ENSG00000073803,ENSG00000080815,ENSG00000085511,ENSG00000091436,ENSG00000096968,ENSG00000099860,ENSG00000099942,ENSG00000100030,ENSG00000102882,ENSG00000106799,ENSG00000107263,ENSG00000109270,ENSG00000116586,ENSG00000125378,ENSG00000132155,ENSG00000134259,ENSG00000134313,ENSG00000135090,ENSG00000135341,ENSG00000138798,ENSG00000142733,ENSG00000149930,ENSG00000152822,ENSG00000160551…
GO:0000187	P:activation of MAPK activity	BP	activation of MAPK activity	0.336125	7	118	ENSG00000017427,ENSG00000069696,ENSG00000130513,ENSG00000139318,ENSG00000165731,ENSG00000167207,ENSG00000173432	ENSG00000017427,ENSG00000019582,ENSG00000019991,ENSG00000034152,ENSG00000051382,ENSG00000055208,ENSG00000065427,ENSG00000065559,ENSG00000069696,ENSG00000070193,ENSG00000076984,ENSG00000078900,ENSG00000081237,ENSG00000089041,ENSG00000089248,ENSG00000099942,ENSG00000100030,ENSG00000100324,ENSG00000102882,ENSG00000104312,ENSG00000106100,ENSG00000106804,ENSG00000108984,ENSG00000110514,ENSG00000110651…	BP	activation of MAPK activity	0.934572	1	118	ENSG00000019582	ENSG00000017427,ENSG00000019582,ENSG00000019991,ENSG00000034152,ENSG00000051382,ENSG00000055208,ENSG00000065427,ENSG00000065559,ENSG00000069696,ENSG00000070193,ENSG00000076984,ENSG00000078900,ENSG00000081237,ENSG00000089041,ENSG00000089248,ENSG00000099942,ENSG00000100030,ENSG00000100324,ENSG00000102882,ENSG00000104312,ENSG00000106100,ENSG00000106804,ENSG00000108984,ENSG00000110514,ENSG00000110651…
GO:0000188	P:inactivation of MAPK activity	BP	inactivation of MAPK activity	0.654841	1	21	ENSG00000139318	ENSG00000105568,ENSG00000105974,ENSG00000108861,ENSG00000111266,ENSG00000113575,ENSG00000117152,ENSG00000120129,ENSG00000120875,ENSG00000122188,ENSG00000130829,ENSG00000132522,ENSG00000138166,ENSG00000138835,ENSG00000139318,ENSG00000143507,ENSG00000158050,ENSG00000166068,ENSG00000169727,ENSG00000184545,ENSG00000188766,ENSG00000198369	BP	inactivation of MAPK activity	1	0	21		ENSG00000105568,ENSG00000105974,ENSG00000108861,ENSG00000111266,ENSG00000113575,ENSG00000117152,ENSG00000120129,ENSG00000120875,ENSG00000122188,ENSG00000130829,ENSG00000132522,ENSG00000138166,ENSG00000138835,ENSG00000139318,ENSG00000143507,ENSG00000158050,ENSG00000166068,ENSG00000169727,ENSG00000184545,ENSG00000188766,ENSG00000198369
GO:0000209	P:protein polyubiquitination	BP	protein polyubiquitination	0.999881	2	234	ENSG00000164197,ENSG00000183580	ENSG00000001629,ENSG00000002746,ENSG00000005812,ENSG00000007944,ENSG00000008018,ENSG00000009335,ENSG00000013275,ENSG00000013561,ENSG00000024048,ENSG00000034677,ENSG00000036257,ENSG00000041357,ENSG00000049167,ENSG00000049759,ENSG00000055130,ENSG00000056586,ENSG00000059145,ENSG00000067955,ENSG00000068878,ENSG00000069869,ENSG00000072401,ENSG00000072609,ENSG00000072803,ENSG00000077721,ENSG00000078747…	BP	protein polyubiquitination	0.904576	3	234	ENSG00000101843,ENSG00000121236,ENSG00000169139	ENSG00000001629,ENSG00000002746,ENSG00000005812,ENSG00000007944,ENSG00000008018,ENSG00000009335,ENSG00000013275,ENSG00000013561,ENSG00000024048,ENSG00000034677,ENSG00000036257,ENSG00000041357,ENSG00000049167,ENSG00000049759,ENSG00000055130,ENSG00000056586,ENSG00000059145,ENSG00000067955,ENSG00000068878,ENSG00000069869,ENSG00000072401,ENSG00000072609,ENSG00000072803,ENSG00000077721,ENSG00000078747…
GO:0000212	P:meiotic spindle organization	BP	meiotic spindle organization	1	0	6		ENSG00000037042,ENSG00000085224,ENSG00000100345,ENSG00000131462,ENSG00000135476,ENSG00000172680	BP	meiotic spindle organization	1	0	6		ENSG00000037042,ENSG00000085224,ENSG00000100345,ENSG00000131462,ENSG00000135476,ENSG00000172680
GO:0000226	P:microtubule cytoskeleton organization	BP	microtubule cytoskeleton organization	0.912694	3	107	ENSG00000100285,ENSG00000183785,ENSG00000285258	ENSG00000007047,ENSG00000007168,ENSG00000013810,ENSG00000034677,ENSG00000037042,ENSG00000044090,ENSG00000047849,ENSG00000066427,ENSG00000066629,ENSG00000067606,ENSG00000068796,ENSG00000072518,ENSG00000072832,ENSG00000074054,ENSG00000074935,ENSG00000075413,ENSG00000076826,ENSG00000078018,ENSG00000079335,ENSG00000081377,ENSG00000092020,ENSG00000100285,ENSG00000101162,ENSG00000101871,ENSG00000104833…	BP	microtubule cytoskeleton organization	0.923574	1	107	ENSG00000285053	ENSG00000007047,ENSG00000007168,ENSG00000013810,ENSG00000034677,ENSG00000037042,ENSG00000044090,ENSG00000047849,ENSG00000066427,ENSG00000066629,ENSG00000067606,ENSG00000068796,ENSG00000072518,ENSG00000072832,ENSG00000074054,ENSG00000074935,ENSG00000075413,ENSG00000076826,ENSG00000078018,ENSG00000079335,ENSG00000081377,ENSG00000092020,ENSG00000100285,ENSG00000101162,ENSG00000101871,ENSG00000104833…
GO:0000228	C:nuclear chromosome	CC	nuclear chromosome	0.0237262	5	47	ENSG00000149948,ENSG00000197409,ENSG00000270882,ENSG00000274750,ENSG00000278828	ENSG00000051180,ENSG00000057468,ENSG00000073584,ENSG00000089685,ENSG00000100296,ENSG00000107290,ENSG00000113648,ENSG00000123737,ENSG00000132436,ENSG00000132475,ENSG00000136824,ENSG00000147099,ENSG00000149948,ENSG00000153187,ENSG00000158406,ENSG00000163041,ENSG00000163939,ENSG00000164190,ENSG00000164808,ENSG00000166848,ENSG00000177606,ENSG00000179456,ENSG00000197061,ENSG00000197153,ENSG00000197238…	CC	nuclear chromosome	0.00835685	4	47	ENSG00000197409,ENSG00000270276,ENSG00000274750,ENSG00000278828	ENSG00000051180,ENSG00000057468,ENSG00000073584,ENSG00000089685,ENSG00000100296,ENSG00000107290,ENSG00000113648,ENSG00000123737,ENSG00000132436,ENSG00000132475,ENSG00000136824,ENSG00000147099,ENSG00000149948,ENSG00000153187,ENSG00000158406,ENSG00000163041,ENSG00000163939,ENSG00000164190,ENSG00000164808,ENSG00000166848,ENSG00000177606,ENSG00000179456,ENSG00000197061,ENSG00000197153,ENSG00000197238…
GO:0000242	C:pericentriolar material	CC	pericentriolar material	1	0	21		ENSG00000037042,ENSG00000074935,ENSG00000078674,ENSG00000079974,ENSG00000100503,ENSG00000101639,ENSG00000103995,ENSG00000107854,ENSG00000120438,ENSG00000122507,ENSG00000126870,ENSG00000130695,ENSG00000131462,ENSG00000136861,ENSG00000137601,ENSG00000139350,ENSG00000140463,ENSG00000143479,ENSG00000168172,ENSG00000173273,ENSG00000182866	CC	pericentriolar material	1	0	21		ENSG00000037042,ENSG00000074935,ENSG00000078674,ENSG00000079974,ENSG00000100503,ENSG00000101639,ENSG00000103995,ENSG00000107854,ENSG00000120438,ENSG00000122507,ENSG00000126870,ENSG00000130695,ENSG00000131462,ENSG00000136861,ENSG00000137601,ENSG00000139350,ENSG00000140463,ENSG00000143479,ENSG00000168172,ENSG00000173273,ENSG00000182866
GO:0000243	C:commitment complex	CC	commitment complex	1	0	5		ENSG00000063244,ENSG00000100028,ENSG00000124562,ENSG00000167088,ENSG00000185246	CC	commitment complex	1	0	5		ENSG00000063244,ENSG00000100028,ENSG00000124562,ENSG00000167088,ENSG00000185246
GO:0000244	P:spliceosomal tri-snRNP complex assembly	BP	spliceosomal tri-snRNP complex assembly	1	0	12		ENSG00000064703,ENSG00000075856,ENSG00000101161,ENSG00000105618,ENSG00000110107,ENSG00000114316,ENSG00000117360,ENSG00000131043,ENSG00000154548,ENSG00000169217,ENSG00000174231,ENSG00000188529	BP	spliceosomal tri-snRNP complex assembly	1	0	12		ENSG00000064703,ENSG00000075856,ENSG00000101161,ENSG00000105618,ENSG00000110107,ENSG00000114316,ENSG00000117360,ENSG00000131043,ENSG00000154548,ENSG00000169217,ENSG00000174231,ENSG00000188529
GO:0000245	P:spliceosomal complex assembly	BP	spliceosomal complex assembly	1	0	26		ENSG00000003756,ENSG00000005436,ENSG00000079785,ENSG00000092208,ENSG00000096063,ENSG00000101161,ENSG00000101343,ENSG00000104897,ENSG00000110107,ENSG00000115524,ENSG00000125743,ENSG00000135250,ENSG00000136937,ENSG00000139218,ENSG00000141759,ENSG00000143977,ENSG00000152147,ENSG00000167088,ENSG00000168066,ENSG00000168883,ENSG00000169249,ENSG00000172062,ENSG00000182004,ENSG00000184343,ENSG00000198563…	BP	spliceosomal complex assembly	1	0	26		ENSG00000003756,ENSG00000005436,ENSG00000079785,ENSG00000092208,ENSG00000096063,ENSG00000101161,ENSG00000101343,ENSG00000104897,ENSG00000110107,ENSG00000115524,ENSG00000125743,ENSG00000135250,ENSG00000136937,ENSG00000139218,ENSG00000141759,ENSG00000143977,ENSG00000152147,ENSG00000167088,ENSG00000168066,ENSG00000168883,ENSG00000169249,ENSG00000172062,ENSG00000182004,ENSG00000184343,ENSG00000198563…
GO:0000253	F:3-keto sterol reductase activity	MF	3-keto sterol reductase activity	1	0	5		ENSG00000132196,ENSG00000157326,ENSG00000159231,ENSG00000203857,ENSG00000278535	MF	3-keto sterol reductase activity	1	0	5		ENSG00000132196,ENSG00000157326,ENSG00000159231,ENSG00000203857,ENSG00000278535
GO:0000266	P:mitochondrial fission	BP	mitochondrial fission	1	0	15		ENSG00000006695,ENSG00000066855,ENSG00000087470,ENSG00000090432,ENSG00000100335,ENSG00000104381,ENSG00000117640,ENSG00000146410,ENSG00000157601,ENSG00000168958,ENSG00000183486,ENSG00000185345,ENSG00000198836,ENSG00000214253,ENSG00000242114	BP	mitochondrial fission	1	0	15		ENSG00000006695,ENSG00000066855,ENSG00000087470,ENSG00000090432,ENSG00000100335,ENSG00000104381,ENSG00000117640,ENSG00000146410,ENSG00000157601,ENSG00000168958,ENSG00000183486,ENSG00000185345,ENSG00000198836,ENSG00000214253,ENSG00000242114
GO:0000276	C:mitochondrial proton-transporting ATP synthase complex, coupling factor F(o)	CC	mitochondrial proton-transporting ATP synthase complex, coupling factor F(o)	1	0	10		ENSG00000116459,ENSG00000135390,ENSG00000154518,ENSG00000154723,ENSG00000159199,ENSG00000167283,ENSG00000169020,ENSG00000228253,ENSG00000241468,ENSG00000249222	CC	mitochondrial proton-transporting ATP synthase complex, coupling factor F(o)	1	0	10		ENSG00000116459,ENSG00000135390,ENSG00000154518,ENSG00000154723,ENSG00000159199,ENSG00000167283,ENSG00000169020,ENSG00000228253,ENSG00000241468,ENSG00000249222
GO:0000278	P:mitotic cell cycle	BP	mitotic cell cycle	0.964324	3	136	ENSG00000074211,ENSG00000183580,ENSG00000183785	ENSG00000008128,ENSG00000011485,ENSG00000019991,ENSG00000037042,ENSG00000058272,ENSG00000062650,ENSG00000070371,ENSG00000074211,ENSG00000074935,ENSG00000079335,ENSG00000079616,ENSG00000080986,ENSG00000081377,ENSG00000085840,ENSG00000087586,ENSG00000088325,ENSG00000089685,ENSG00000094804,ENSG00000094880,ENSG00000096401,ENSG00000097007,ENSG00000101057,ENSG00000101162,ENSG00000101224,ENSG00000102901…	BP	mitotic cell cycle	0.959332	1	136	ENSG00000127337	ENSG00000008128,ENSG00000011485,ENSG00000019991,ENSG00000037042,ENSG00000058272,ENSG00000062650,ENSG00000070371,ENSG00000074211,ENSG00000074935,ENSG00000079335,ENSG00000079616,ENSG00000080986,ENSG00000081377,ENSG00000085840,ENSG00000087586,ENSG00000088325,ENSG00000089685,ENSG00000094804,ENSG00000094880,ENSG00000096401,ENSG00000097007,ENSG00000101057,ENSG00000101162,ENSG00000101224,ENSG00000102901…
GO:0000281	P:mitotic cytokinesis	BP	mitotic cytokinesis	0.945471	1	54	ENSG00000011426	ENSG00000011295,ENSG00000011426,ENSG00000021574,ENSG00000044090,ENSG00000067900,ENSG00000072121,ENSG00000089685,ENSG00000090889,ENSG00000096093,ENSG00000101421,ENSG00000107816,ENSG00000109103,ENSG00000111737,ENSG00000112984,ENSG00000114346,ENSG00000114993,ENSG00000115163,ENSG00000115306,ENSG00000117632,ENSG00000122966,ENSG00000124356,ENSG00000125354,ENSG00000130340,ENSG00000133026,ENSG00000134318…	BP	mitotic cytokinesis	1	0	54		ENSG00000011295,ENSG00000011426,ENSG00000021574,ENSG00000044090,ENSG00000067900,ENSG00000072121,ENSG00000089685,ENSG00000090889,ENSG00000096093,ENSG00000101421,ENSG00000107816,ENSG00000109103,ENSG00000111737,ENSG00000112984,ENSG00000114346,ENSG00000114993,ENSG00000115163,ENSG00000115306,ENSG00000117632,ENSG00000122966,ENSG00000124356,ENSG00000125354,ENSG00000130340,ENSG00000133026,ENSG00000134318…
GO:0000287	F:magnesium ion binding	MF	magnesium ion binding	0.793858	8	211	ENSG00000078295,ENSG00000088992,ENSG00000105613,ENSG00000128951,ENSG00000155252,ENSG00000171219,ENSG00000174672,ENSG00000176170	ENSG00000001084,ENSG00000013375,ENSG00000015532,ENSG00000035687,ENSG00000054793,ENSG00000058063,ENSG00000060237,ENSG00000064655,ENSG00000065911,ENSG00000067064,ENSG00000067225,ENSG00000067829,ENSG00000068650,ENSG00000069020,ENSG00000071242,ENSG00000072062,ENSG00000072133,ENSG00000072518,ENSG00000073146,ENSG00000074800,ENSG00000076984,ENSG00000078295,ENSG00000079739,ENSG00000081923,ENSG00000086015…	MF	magnesium ion binding	0.523357	5	211	ENSG00000035687,ENSG00000101974,ENSG00000142178,ENSG00000155252,ENSG00000211455	ENSG00000001084,ENSG00000013375,ENSG00000015532,ENSG00000035687,ENSG00000054793,ENSG00000058063,ENSG00000060237,ENSG00000064655,ENSG00000065911,ENSG00000067064,ENSG00000067225,ENSG00000067829,ENSG00000068650,ENSG00000069020,ENSG00000071242,ENSG00000072062,ENSG00000072133,ENSG00000072518,ENSG00000073146,ENSG00000074800,ENSG00000076984,ENSG00000078295,ENSG00000079739,ENSG00000081923,ENSG00000086015…
GO:0000288	P:nuclear-transcribed mRNA catabolic process, deadenylation-dependent decay	BP	nuclear-transcribed mRNA catabolic process, deadenylation-dependent decay	1	0	7		ENSG00000110063,ENSG00000128016,ENSG00000135870,ENSG00000144231,ENSG00000152518,ENSG00000174840,ENSG00000185650	BP	nuclear-transcribed mRNA catabolic process, deadenylation-dependent decay	1	0	7		ENSG00000110063,ENSG00000128016,ENSG00000135870,ENSG00000144231,ENSG00000152518,ENSG00000174840,ENSG00000185650
GO:0000289	P:nuclear-transcribed mRNA poly(A) tail shortening	BP	nuclear-transcribed mRNA poly(A) tail shortening	1	0	23		ENSG00000020577,ENSG00000076242,ENSG00000080802,ENSG00000083223,ENSG00000088038,ENSG00000111596,ENSG00000113300,ENSG00000125107,ENSG00000128016,ENSG00000134744,ENSG00000135473,ENSG00000138767,ENSG00000140694,ENSG00000144580,ENSG00000146453,ENSG00000149115,ENSG00000151014,ENSG00000152520,ENSG00000155508,ENSG00000158435,ENSG00000179134,ENSG00000182973,ENSG00000198791	BP	nuclear-transcribed mRNA poly(A) tail shortening	1	0	23		ENSG00000020577,ENSG00000076242,ENSG00000080802,ENSG00000083223,ENSG00000088038,ENSG00000111596,ENSG00000113300,ENSG00000125107,ENSG00000128016,ENSG00000134744,ENSG00000135473,ENSG00000138767,ENSG00000140694,ENSG00000144580,ENSG00000146453,ENSG00000149115,ENSG00000151014,ENSG00000152520,ENSG00000155508,ENSG00000158435,ENSG00000179134,ENSG00000182973,ENSG00000198791
GO:0000290	P:deadenylation-dependent decapping of nuclear-transcribed mRNA	BP	deadenylation-dependent decapping of nuclear-transcribed mRNA	1	0	10		ENSG00000110063,ENSG00000151014,ENSG00000151065,ENSG00000152520,ENSG00000166889,ENSG00000172795,ENSG00000175324,ENSG00000198791,ENSG00000229474,ENSG00000272886	BP	deadenylation-dependent decapping of nuclear-transcribed mRNA	0.0204477	2	10	ENSG00000229474,ENSG00000272886	ENSG00000110063,ENSG00000151014,ENSG00000151065,ENSG00000152520,ENSG00000166889,ENSG00000172795,ENSG00000175324,ENSG00000198791,ENSG00000229474,ENSG00000272886
GO:0000302	P:response to reactive oxygen species	BP	response to reactive oxygen species	1	0	11		ENSG00000054356,ENSG00000068001,ENSG00000084207,ENSG00000109819,ENSG00000114378,ENSG00000121691,ENSG00000130203,ENSG00000136159,ENSG00000143556,ENSG00000173846,ENSG00000189058	BP	response to reactive oxygen species	1	0	11		ENSG00000054356,ENSG00000068001,ENSG00000084207,ENSG00000109819,ENSG00000114378,ENSG00000121691,ENSG00000130203,ENSG00000136159,ENSG00000143556,ENSG00000173846,ENSG00000189058
GO:0000307	C:cyclin-dependent protein kinase holoenzyme complex	CC	cyclin-dependent protein kinase holoenzyme complex	0.415757	2	30	ENSG00000118971,ENSG00000147082	ENSG00000065883,ENSG00000105173,ENSG00000105219,ENSG00000105810,ENSG00000107443,ENSG00000110092,ENSG00000112576,ENSG00000113328,ENSG00000118816,ENSG00000118971,ENSG00000123374,ENSG00000123975,ENSG00000124762,ENSG00000132646,ENSG00000133101,ENSG00000134057,ENSG00000135083,ENSG00000135446,ENSG00000136807,ENSG00000138764,ENSG00000145386,ENSG00000147082,ENSG00000152669,ENSG00000157456,ENSG00000162063…	CC	cyclin-dependent protein kinase holoenzyme complex	0.492721	1	30	ENSG00000113328	ENSG00000065883,ENSG00000105173,ENSG00000105219,ENSG00000105810,ENSG00000107443,ENSG00000110092,ENSG00000112576,ENSG00000113328,ENSG00000118816,ENSG00000118971,ENSG00000123374,ENSG00000123975,ENSG00000124762,ENSG00000132646,ENSG00000133101,ENSG00000134057,ENSG00000135083,ENSG00000135446,ENSG00000136807,ENSG00000138764,ENSG00000145386,ENSG00000147082,ENSG00000152669,ENSG00000157456,ENSG00000162063…
GO:0000338	P:protein deneddylation	BP	protein deneddylation	1	0	10		ENSG00000111652,ENSG00000121022,ENSG00000136827,ENSG00000138663,ENSG00000141030,ENSG00000144524,ENSG00000166200,ENSG00000168090,ENSG00000169727,ENSG00000198612	BP	protein deneddylation	1	0	10		ENSG00000111652,ENSG00000121022,ENSG00000136827,ENSG00000138663,ENSG00000141030,ENSG00000144524,ENSG00000166200,ENSG00000168090,ENSG00000169727,ENSG00000198612
GO:0000339	F:RNA cap binding	MF	RNA cap binding	1	0	11		ENSG00000075151,ENSG00000114503,ENSG00000135930,ENSG00000136937,ENSG00000151247,ENSG00000152778,ENSG00000155506,ENSG00000161960,ENSG00000169371,ENSG00000170935,ENSG00000175324	MF	RNA cap binding	1	0	11		ENSG00000075151,ENSG00000114503,ENSG00000135930,ENSG00000136937,ENSG00000151247,ENSG00000152778,ENSG00000155506,ENSG00000161960,ENSG00000169371,ENSG00000170935,ENSG00000175324
GO:0000340	F:RNA 7-methylguanosine cap binding	MF	RNA 7-methylguanosine cap binding	1	0	12		ENSG00000074356,ENSG00000082516,ENSG00000110063,ENSG00000114503,ENSG00000123908,ENSG00000135930,ENSG00000136937,ENSG00000151247,ENSG00000155506,ENSG00000163412,ENSG00000175766,ENSG00000273749	MF	RNA 7-methylguanosine cap binding	1	0	12		ENSG00000074356,ENSG00000082516,ENSG00000110063,ENSG00000114503,ENSG00000123908,ENSG00000135930,ENSG00000136937,ENSG00000151247,ENSG00000155506,ENSG00000163412,ENSG00000175766,ENSG00000273749
GO:0000346	C:transcription export complex	CC	transcription export complex	1	0	10		ENSG00000051596,ENSG00000079134,ENSG00000100296,ENSG00000123136,ENSG00000125676,ENSG00000131652,ENSG00000160679,ENSG00000163634,ENSG00000198563,ENSG00000205323	CC	transcription export complex	1	0	10		ENSG00000051596,ENSG00000079134,ENSG00000100296,ENSG00000123136,ENSG00000125676,ENSG00000131652,ENSG00000160679,ENSG00000163634,ENSG00000198563,ENSG00000205323
GO:0000347	C:THO complex	CC	THO complex	1	0	5		ENSG00000079134,ENSG00000100296,ENSG00000125676,ENSG00000131652,ENSG00000163634	CC	THO complex	1	0	5		ENSG00000079134,ENSG00000100296,ENSG00000125676,ENSG00000131652,ENSG00000163634
GO:0000375	P:RNA splicing, via transesterification reactions	BP	RNA splicing, via transesterification reactions	1	0	25		ENSG00000060688,ENSG00000088247,ENSG00000092208,ENSG00000101161,ENSG00000115524,ENSG00000116350,ENSG00000116752,ENSG00000117360,ENSG00000119953,ENSG00000123154,ENSG00000124383,ENSG00000133226,ENSG00000136527,ENSG00000136875,ENSG00000138231,ENSG00000139218,ENSG00000141759,ENSG00000143368,ENSG00000164609,ENSG00000174231,ENSG00000174243,ENSG00000175324,ENSG00000183431,ENSG00000188529,ENSG00000189091	BP	RNA splicing, via transesterification reactions	1	0	25		ENSG00000060688,ENSG00000088247,ENSG00000092208,ENSG00000101161,ENSG00000115524,ENSG00000116350,ENSG00000116752,ENSG00000117360,ENSG00000119953,ENSG00000123154,ENSG00000124383,ENSG00000133226,ENSG00000136527,ENSG00000136875,ENSG00000138231,ENSG00000139218,ENSG00000141759,ENSG00000143368,ENSG00000164609,ENSG00000174231,ENSG00000174243,ENSG00000175324,ENSG00000183431,ENSG00000188529,ENSG00000189091
GO:0000380	P:alternative mRNA splicing, via spliceosome	BP	alternative mRNA splicing, via spliceosome	0.538858	1	17	ENSG00000174891	ENSG00000004487,ENSG00000061936,ENSG00000065883,ENSG00000099783,ENSG00000100201,ENSG00000101489,ENSG00000102103,ENSG00000103067,ENSG00000108654,ENSG00000116560,ENSG00000124193,ENSG00000134453,ENSG00000135829,ENSG00000136450,ENSG00000163156,ENSG00000164609,ENSG00000174891	BP	alternative mRNA splicing, via spliceosome	1	0	17		ENSG00000004487,ENSG00000061936,ENSG00000065883,ENSG00000099783,ENSG00000100201,ENSG00000101489,ENSG00000102103,ENSG00000103067,ENSG00000108654,ENSG00000116560,ENSG00000124193,ENSG00000134453,ENSG00000135829,ENSG00000136450,ENSG00000163156,ENSG00000164609,ENSG00000174891
GO:0000381	P:regulation of alternative mRNA splicing, via spliceosome	BP	regulation of alternative mRNA splicing, via spliceosome	0.618685	3	65	ENSG00000048740,ENSG00000078328,ENSG00000185272	ENSG00000003756,ENSG00000011304,ENSG00000048740,ENSG00000054118,ENSG00000075856,ENSG00000076053,ENSG00000076770,ENSG00000078328,ENSG00000084093,ENSG00000100201,ENSG00000100320,ENSG00000100650,ENSG00000101489,ENSG00000102081,ENSG00000104824,ENSG00000108654,ENSG00000111786,ENSG00000112081,ENSG00000112183,ENSG00000113391,ENSG00000115875,ENSG00000116350,ENSG00000119707,ENSG00000121774,ENSG00000122692…	BP	regulation of alternative mRNA splicing, via spliceosome	0.444129	2	65	ENSG00000140488,ENSG00000152601	ENSG00000003756,ENSG00000011304,ENSG00000048740,ENSG00000054118,ENSG00000075856,ENSG00000076053,ENSG00000076770,ENSG00000078328,ENSG00000084093,ENSG00000100201,ENSG00000100320,ENSG00000100650,ENSG00000101489,ENSG00000102081,ENSG00000104824,ENSG00000108654,ENSG00000111786,ENSG00000112081,ENSG00000112183,ENSG00000113391,ENSG00000115875,ENSG00000116350,ENSG00000119707,ENSG00000121774,ENSG00000122692…
GO:0000387	P:spliceosomal snRNP assembly	BP	spliceosomal snRNP assembly	1	0	28		ENSG00000023734,ENSG00000046647,ENSG00000064703,ENSG00000074201,ENSG00000075856,ENSG00000082516,ENSG00000092208,ENSG00000100028,ENSG00000100462,ENSG00000116455,ENSG00000121058,ENSG00000124562,ENSG00000125743,ENSG00000125835,ENSG00000130520,ENSG00000132600,ENSG00000137574,ENSG00000139343,ENSG00000142252,ENSG00000143977,ENSG00000152147,ENSG00000167088,ENSG00000169371,ENSG00000172062,ENSG00000175467…	BP	spliceosomal snRNP assembly	1	0	28		ENSG00000023734,ENSG00000046647,ENSG00000064703,ENSG00000074201,ENSG00000075856,ENSG00000082516,ENSG00000092208,ENSG00000100028,ENSG00000100462,ENSG00000116455,ENSG00000121058,ENSG00000124562,ENSG00000125743,ENSG00000125835,ENSG00000130520,ENSG00000132600,ENSG00000137574,ENSG00000139343,ENSG00000142252,ENSG00000143977,ENSG00000152147,ENSG00000167088,ENSG00000169371,ENSG00000172062,ENSG00000175467…
GO:0000389	P:mRNA 3'-splice site recognition	BP	mRNA 3'-splice site recognition	1	0	6		ENSG00000099995,ENSG00000104897,ENSG00000164609,ENSG00000168066,ENSG00000183431,ENSG00000240682	BP	mRNA 3'-splice site recognition	1	0	6		ENSG00000099995,ENSG00000104897,ENSG00000164609,ENSG00000168066,ENSG00000183431,ENSG00000240682
GO:0000395	P:mRNA 5'-splice site recognition	BP	mRNA 5'-splice site recognition	1	0	7		ENSG00000061936,ENSG00000124562,ENSG00000136450,ENSG00000154548,ENSG00000164985,ENSG00000185246,ENSG00000188529	BP	mRNA 5'-splice site recognition	1	0	7		ENSG00000061936,ENSG00000124562,ENSG00000136450,ENSG00000154548,ENSG00000164985,ENSG00000185246,ENSG00000188529
GO:0000398	P:mRNA splicing, via spliceosome	BP	mRNA splicing, via spliceosome	0.999631	2	235	ENSG00000107105,ENSG00000174891	ENSG00000003756,ENSG00000005075,ENSG00000005436,ENSG00000011304,ENSG00000021776,ENSG00000033030,ENSG00000039123,ENSG00000047315,ENSG00000060339,ENSG00000060688,ENSG00000063244,ENSG00000065978,ENSG00000066044,ENSG00000067596,ENSG00000068394,ENSG00000070756,ENSG00000071894,ENSG00000075856,ENSG00000076650,ENSG00000076924,ENSG00000077312,ENSG00000082516,ENSG00000084072,ENSG00000084463,ENSG00000085872…	BP	mRNA splicing, via spliceosome	0.870438	3	235	ENSG00000104967,ENSG00000107105,ENSG00000172409	ENSG00000003756,ENSG00000005075,ENSG00000005436,ENSG00000011304,ENSG00000021776,ENSG00000033030,ENSG00000039123,ENSG00000047315,ENSG00000060339,ENSG00000060688,ENSG00000063244,ENSG00000065978,ENSG00000066044,ENSG00000067596,ENSG00000068394,ENSG00000070756,ENSG00000071894,ENSG00000075856,ENSG00000076650,ENSG00000076924,ENSG00000077312,ENSG00000082516,ENSG00000084072,ENSG00000084463,ENSG00000085872…
GO:0000400	F:four-way junction DNA binding	MF	four-way junction DNA binding	1	0	10		ENSG00000029993,ENSG00000097007,ENSG00000100811,ENSG00000116062,ENSG00000133895,ENSG00000164104,ENSG00000165392,ENSG00000178295,ENSG00000189403,ENSG00000197299	MF	four-way junction DNA binding	1	0	10		ENSG00000029993,ENSG00000097007,ENSG00000100811,ENSG00000116062,ENSG00000133895,ENSG00000164104,ENSG00000165392,ENSG00000178295,ENSG00000189403,ENSG00000197299
GO:0000403	F:Y-form DNA binding	MF	Y-form DNA binding	1	0	5		ENSG00000070950,ENSG00000101773,ENSG00000133895,ENSG00000165392,ENSG00000197299	MF	Y-form DNA binding	1	0	5		ENSG00000070950,ENSG00000101773,ENSG00000133895,ENSG00000165392,ENSG00000197299
GO:0000405	F:bubble DNA binding	MF	bubble DNA binding	1	0	8		ENSG00000097007,ENSG00000109674,ENSG00000134899,ENSG00000154767,ENSG00000160957,ENSG00000165392,ENSG00000189403,ENSG00000197299	MF	bubble DNA binding	1	0	8		ENSG00000097007,ENSG00000109674,ENSG00000134899,ENSG00000154767,ENSG00000160957,ENSG00000165392,ENSG00000189403,ENSG00000197299
GO:0000407	C:phagophore assembly site	CC	phagophore assembly site	1	0	25		ENSG00000023287,ENSG00000062716,ENSG00000066739,ENSG00000070540,ENSG00000078142,ENSG00000083290,ENSG00000110046,ENSG00000117758,ENSG00000123395,ENSG00000126581,ENSG00000140474,ENSG00000141580,ENSG00000153339,ENSG00000157954,ENSG00000161011,ENSG00000165861,ENSG00000175224,ENSG00000177169,ENSG00000181652,ENSG00000188554,ENSG00000196289,ENSG00000196821,ENSG00000196998,ENSG00000197548,ENSG00000198925	CC	phagophore assembly site	1	0	25		ENSG00000023287,ENSG00000062716,ENSG00000066739,ENSG00000070540,ENSG00000078142,ENSG00000083290,ENSG00000110046,ENSG00000117758,ENSG00000123395,ENSG00000126581,ENSG00000140474,ENSG00000141580,ENSG00000153339,ENSG00000157954,ENSG00000161011,ENSG00000165861,ENSG00000175224,ENSG00000177169,ENSG00000181652,ENSG00000188554,ENSG00000196289,ENSG00000196821,ENSG00000196998,ENSG00000197548,ENSG00000198925
GO:0000408	C:EKC/KEOPS complex	CC	EKC/KEOPS complex	1	0	6		ENSG00000092094,ENSG00000128694,ENSG00000144034,ENSG00000170270,ENSG00000172315,ENSG00000196976	CC	EKC/KEOPS complex	1	0	6		ENSG00000092094,ENSG00000128694,ENSG00000144034,ENSG00000170270,ENSG00000172315,ENSG00000196976
GO:0000413	P:protein peptidyl-prolyl isomerization	BP	protein peptidyl-prolyl isomerization	1	0	21		ENSG00000004478,ENSG00000077800,ENSG00000084072,ENSG00000088832,ENSG00000096060,ENSG00000100023,ENSG00000108179,ENSG00000113593,ENSG00000114857,ENSG00000119782,ENSG00000127445,ENSG00000137168,ENSG00000138398,ENSG00000153015,ENSG00000153201,ENSG00000166794,ENSG00000168938,ENSG00000171497,ENSG00000171960,ENSG00000196262,ENSG00000240344	BP	protein peptidyl-prolyl isomerization	1	0	21		ENSG00000004478,ENSG00000077800,ENSG00000084072,ENSG00000088832,ENSG00000096060,ENSG00000100023,ENSG00000108179,ENSG00000113593,ENSG00000114857,ENSG00000119782,ENSG00000127445,ENSG00000137168,ENSG00000138398,ENSG00000153015,ENSG00000153201,ENSG00000166794,ENSG00000168938,ENSG00000171497,ENSG00000171960,ENSG00000196262,ENSG00000240344
GO:0000421	C:autophagosome membrane	CC	autophagosome membrane	0.756322	1	31	ENSG00000197769	ENSG00000034713,ENSG00000055732,ENSG00000062716,ENSG00000070540,ENSG00000075785,ENSG00000085978,ENSG00000097033,ENSG00000099940,ENSG00000100926,ENSG00000101460,ENSG00000102445,ENSG00000118705,ENSG00000126775,ENSG00000136436,ENSG00000136874,ENSG00000139112,ENSG00000140941,ENSG00000164081,ENSG00000164841,ENSG00000167716,ENSG00000168010,ENSG00000170296,ENSG00000180061,ENSG00000181652,ENSG00000184304…	CC	autophagosome membrane	0.4896	1	31	ENSG00000197769	ENSG00000034713,ENSG00000055732,ENSG00000062716,ENSG00000070540,ENSG00000075785,ENSG00000085978,ENSG00000097033,ENSG00000099940,ENSG00000100926,ENSG00000101460,ENSG00000102445,ENSG00000118705,ENSG00000126775,ENSG00000136436,ENSG00000136874,ENSG00000139112,ENSG00000140941,ENSG00000164081,ENSG00000164841,ENSG00000167716,ENSG00000168010,ENSG00000170296,ENSG00000180061,ENSG00000181652,ENSG00000184304…
GO:0000422	P:autophagy of mitochondrion	BP	autophagy of mitochondrion	0.806396	1	37	ENSG00000197769	ENSG00000023287,ENSG00000034713,ENSG00000057663,ENSG00000066739,ENSG00000069509,ENSG00000070540,ENSG00000072518,ENSG00000100225,ENSG00000101460,ENSG00000109819,ENSG00000110046,ENSG00000110497,ENSG00000126581,ENSG00000135093,ENSG00000139112,ENSG00000140941,ENSG00000141580,ENSG00000143387,ENSG00000144848,ENSG00000145354,ENSG00000145782,ENSG00000147889,ENSG00000157954,ENSG00000158828,ENSG00000161011…	BP	autophagy of mitochondrion	0.543618	1	37	ENSG00000197769	ENSG00000023287,ENSG00000034713,ENSG00000057663,ENSG00000066739,ENSG00000069509,ENSG00000070540,ENSG00000072518,ENSG00000100225,ENSG00000101460,ENSG00000109819,ENSG00000110046,ENSG00000110497,ENSG00000126581,ENSG00000135093,ENSG00000139112,ENSG00000140941,ENSG00000141580,ENSG00000143387,ENSG00000144848,ENSG00000145354,ENSG00000145782,ENSG00000147889,ENSG00000157954,ENSG00000158828,ENSG00000161011…
GO:0000423	P:mitophagy	BP	mitophagy	1	0	6		ENSG00000110497,ENSG00000126581,ENSG00000126775,ENSG00000161011,ENSG00000175224,ENSG00000185345	BP	mitophagy	1	0	6		ENSG00000110497,ENSG00000126581,ENSG00000126775,ENSG00000161011,ENSG00000175224,ENSG00000185345
GO:0000439	C:transcription factor TFIIH core complex	CC	transcription factor TFIIH core complex	1	0	8		ENSG00000104884,ENSG00000110768,ENSG00000111358,ENSG00000145736,ENSG00000163161,ENSG00000183474,ENSG00000213780,ENSG00000272047	CC	transcription factor TFIIH core complex	1	0	8		ENSG00000104884,ENSG00000110768,ENSG00000111358,ENSG00000145736,ENSG00000163161,ENSG00000183474,ENSG00000213780,ENSG00000272047
GO:0000445	C:THO complex part of transcription export complex	CC	THO complex part of transcription export complex	1	0	6		ENSG00000051596,ENSG00000079134,ENSG00000100296,ENSG00000125676,ENSG00000131652,ENSG00000163634	CC	THO complex part of transcription export complex	1	0	6		ENSG00000051596,ENSG00000079134,ENSG00000100296,ENSG00000125676,ENSG00000131652,ENSG00000163634
GO:0000447	P:endonucleolytic cleavage in ITS1 to separate SSU-rRNA from 5.8S rRNA and LSU-rRNA from tricistronic rRNA transcript (SSU-rRNA, 5.8S rRNA, LSU-rRNA)	BP	endonucleolytic cleavage in ITS1 to separate SSU-rRNA from 5.8S rRNA and LSU-rRNA from tricistronic rRNA transcript (SSU-rRNA, 5.8S rRNA, LSU-rRNA)	1	0	8		ENSG00000087269,ENSG00000119616,ENSG00000120158,ENSG00000120800,ENSG00000129347,ENSG00000146109,ENSG00000171858,ENSG00000179041	BP	endonucleolytic cleavage in ITS1 to separate SSU-rRNA from 5.8S rRNA and LSU-rRNA from tricistronic rRNA transcript (SSU-rRNA, 5.8S rRNA, LSU-rRNA)	1	0	8		ENSG00000087269,ENSG00000119616,ENSG00000120158,ENSG00000120800,ENSG00000129347,ENSG00000146109,ENSG00000171858,ENSG00000179041
GO:0000460	P:maturation of 5.8S rRNA	BP	maturation of 5.8S rRNA	1	0	7		ENSG00000001497,ENSG00000039123,ENSG00000135698,ENSG00000162408,ENSG00000171824,ENSG00000178896,ENSG00000197223	BP	maturation of 5.8S rRNA	1	0	7		ENSG00000001497,ENSG00000039123,ENSG00000135698,ENSG00000162408,ENSG00000171824,ENSG00000178896,ENSG00000197223
GO:0000462	P:maturation of SSU-rRNA from tricistronic rRNA transcript (SSU-rRNA, 5.8S rRNA, LSU-rRNA)	BP	maturation of SSU-rRNA from tricistronic rRNA transcript (SSU-rRNA, 5.8S rRNA, LSU-rRNA)	1	0	26		ENSG00000087269,ENSG00000105193,ENSG00000105372,ENSG00000108651,ENSG00000112578,ENSG00000115761,ENSG00000117597,ENSG00000119285,ENSG00000124541,ENSG00000129460,ENSG00000132467,ENSG00000135972,ENSG00000141076,ENSG00000142937,ENSG00000150990,ENSG00000158526,ENSG00000160256,ENSG00000164587,ENSG00000164934,ENSG00000165733,ENSG00000166167,ENSG00000167721,ENSG00000181991,ENSG00000183751,ENSG00000227057…	BP	maturation of SSU-rRNA from tricistronic rRNA transcript (SSU-rRNA, 5.8S rRNA, LSU-rRNA)	1	0	26		ENSG00000087269,ENSG00000105193,ENSG00000105372,ENSG00000108651,ENSG00000112578,ENSG00000115761,ENSG00000117597,ENSG00000119285,ENSG00000124541,ENSG00000129460,ENSG00000132467,ENSG00000135972,ENSG00000141076,ENSG00000142937,ENSG00000150990,ENSG00000158526,ENSG00000160256,ENSG00000164587,ENSG00000164934,ENSG00000165733,ENSG00000166167,ENSG00000167721,ENSG00000181991,ENSG00000183751,ENSG00000227057…
GO:0000463	P:maturation of LSU-rRNA from tricistronic rRNA transcript (SSU-rRNA, 5.8S rRNA, LSU-rRNA)	BP	maturation of LSU-rRNA from tricistronic rRNA transcript (SSU-rRNA, 5.8S rRNA, LSU-rRNA)	1	0	13		ENSG00000088205,ENSG00000100029,ENSG00000107937,ENSG00000108592,ENSG00000117174,ENSG00000136942,ENSG00000138442,ENSG00000142207,ENSG00000146223,ENSG00000147604,ENSG00000197498,ENSG00000261236,ENSG00000273611	BP	maturation of LSU-rRNA from tricistronic rRNA transcript (SSU-rRNA, 5.8S rRNA, LSU-rRNA)	0.247262	1	13	ENSG00000138442	ENSG00000088205,ENSG00000100029,ENSG00000107937,ENSG00000108592,ENSG00000117174,ENSG00000136942,ENSG00000138442,ENSG00000142207,ENSG00000146223,ENSG00000147604,ENSG00000197498,ENSG00000261236,ENSG00000273611
GO:0000467	P:exonucleolytic trimming to generate mature 3'-end of 5.8S rRNA from tricistronic rRNA transcript (SSU-rRNA, 5.8S rRNA, LSU-rRNA)	BP	exonucleolytic trimming to generate mature 3'-end of 5.8S rRNA from tricistronic rRNA transcript (SSU-rRNA, 5.8S rRNA, LSU-rRNA)	1	0	8		ENSG00000075914,ENSG00000104626,ENSG00000107371,ENSG00000117419,ENSG00000120699,ENSG00000123737,ENSG00000130713,ENSG00000171824	BP	exonucleolytic trimming to generate mature 3'-end of 5.8S rRNA from tricistronic rRNA transcript (SSU-rRNA, 5.8S rRNA, LSU-rRNA)	1	0	8		ENSG00000075914,ENSG00000104626,ENSG00000107371,ENSG00000117419,ENSG00000120699,ENSG00000123737,ENSG00000130713,ENSG00000171824
GO:0000470	P:maturation of LSU-rRNA	BP	maturation of LSU-rRNA	1	0	7		ENSG00000001497,ENSG00000100138,ENSG00000145912,ENSG00000148303,ENSG00000169288,ENSG00000171490,ENSG00000198755	BP	maturation of LSU-rRNA	1	0	7		ENSG00000001497,ENSG00000100138,ENSG00000145912,ENSG00000148303,ENSG00000169288,ENSG00000171490,ENSG00000198755
GO:0000480	P:endonucleolytic cleavage in 5'-ETS of tricistronic rRNA transcript (SSU-rRNA, 5.8S rRNA, LSU-rRNA)	BP	endonucleolytic cleavage in 5'-ETS of tricistronic rRNA transcript (SSU-rRNA, 5.8S rRNA, LSU-rRNA)	1	0	6		ENSG00000087269,ENSG00000119616,ENSG00000120158,ENSG00000120800,ENSG00000146109,ENSG00000147679	BP	endonucleolytic cleavage in 5'-ETS of tricistronic rRNA transcript (SSU-rRNA, 5.8S rRNA, LSU-rRNA)	1	0	6		ENSG00000087269,ENSG00000119616,ENSG00000120158,ENSG00000120800,ENSG00000146109,ENSG00000147679
GO:0000492	P:box C/D snoRNP assembly	BP	box C/D snoRNP assembly	1	0	9		ENSG00000083635,ENSG00000100138,ENSG00000104872,ENSG00000117174,ENSG00000150773,ENSG00000175792,ENSG00000183207,ENSG00000273611,ENSG00000273841	BP	box C/D snoRNP assembly	1	0	9		ENSG00000083635,ENSG00000100138,ENSG00000104872,ENSG00000117174,ENSG00000150773,ENSG00000175792,ENSG00000183207,ENSG00000273611,ENSG00000273841
GO:0000502	C:proteasome complex	CC	proteasome complex	1	0	56		ENSG00000008018,ENSG00000009335,ENSG00000013275,ENSG00000041357,ENSG00000087191,ENSG00000091164,ENSG00000092010,ENSG00000095261,ENSG00000099341,ENSG00000100519,ENSG00000100567,ENSG00000100764,ENSG00000100804,ENSG00000100902,ENSG00000100911,ENSG00000101182,ENSG00000101557,ENSG00000101843,ENSG00000103035,ENSG00000106211,ENSG00000106588,ENSG00000108344,ENSG00000108671,ENSG00000114062,ENSG00000115233…	CC	proteasome complex	0.65093	1	56	ENSG00000101843	ENSG00000008018,ENSG00000009335,ENSG00000013275,ENSG00000041357,ENSG00000087191,ENSG00000091164,ENSG00000092010,ENSG00000095261,ENSG00000099341,ENSG00000100519,ENSG00000100567,ENSG00000100764,ENSG00000100804,ENSG00000100902,ENSG00000100911,ENSG00000101182,ENSG00000101557,ENSG00000101843,ENSG00000103035,ENSG00000106211,ENSG00000106588,ENSG00000108344,ENSG00000108671,ENSG00000114062,ENSG00000115233…
GO:0000506	C:glycosylphosphatidylinositol-N-acetylglucosaminyltransferase (GPI-GnT) complex	CC	glycosylphosphatidylinositol-N-acetylglucosaminyltransferase (GPI-GnT) complex	1	0	8		ENSG00000007541,ENSG00000100564,ENSG00000135845,ENSG00000136908,ENSG00000145337,ENSG00000165195,ENSG00000185808,ENSG00000255072	CC	glycosylphosphatidylinositol-N-acetylglucosaminyltransferase (GPI-GnT) complex	1	0	8		ENSG00000007541,ENSG00000100564,ENSG00000135845,ENSG00000136908,ENSG00000145337,ENSG00000165195,ENSG00000185808,ENSG00000255072
GO:0000578	P:embryonic axis specification	BP	embryonic axis specification	1	0	7		ENSG00000106078,ENSG00000123473,ENSG00000125084,ENSG00000125931,ENSG00000154764,ENSG00000163251,ENSG00000168036	BP	embryonic axis specification	1	0	7		ENSG00000106078,ENSG00000123473,ENSG00000125084,ENSG00000125931,ENSG00000154764,ENSG00000163251,ENSG00000168036
GO:0000712	P:resolution of meiotic recombination intermediates	BP	resolution of meiotic recombination intermediates	1	0	18		ENSG00000057468,ENSG00000076242,ENSG00000077097,ENSG00000120498,ENSG00000131747,ENSG00000154920,ENSG00000162039,ENSG00000162669,ENSG00000163312,ENSG00000165181,ENSG00000169689,ENSG00000172732,ENSG00000175279,ENSG00000175595,ENSG00000178966,ENSG00000187790,ENSG00000188827,ENSG00000197774	BP	resolution of meiotic recombination intermediates	1	0	18		ENSG00000057468,ENSG00000076242,ENSG00000077097,ENSG00000120498,ENSG00000131747,ENSG00000154920,ENSG00000162039,ENSG00000162669,ENSG00000163312,ENSG00000165181,ENSG00000169689,ENSG00000172732,ENSG00000175279,ENSG00000175595,ENSG00000178966,ENSG00000187790,ENSG00000188827,ENSG00000197774
GO:0000715	P:nucleotide-excision repair, DNA damage recognition	BP	nucleotide-excision repair, DNA damage recognition	1	0	23		ENSG00000100387,ENSG00000111652,ENSG00000119318,ENSG00000121022,ENSG00000134574,ENSG00000136936,ENSG00000138663,ENSG00000139842,ENSG00000141030,ENSG00000143799,ENSG00000143947,ENSG00000144524,ENSG00000147400,ENSG00000150991,ENSG00000154767,ENSG00000158290,ENSG00000166200,ENSG00000167986,ENSG00000168090,ENSG00000169727,ENSG00000170315,ENSG00000198612,ENSG00000221983	BP	nucleotide-excision repair, DNA damage recognition	1	0	23		ENSG00000100387,ENSG00000111652,ENSG00000119318,ENSG00000121022,ENSG00000134574,ENSG00000136936,ENSG00000138663,ENSG00000139842,ENSG00000141030,ENSG00000143799,ENSG00000143947,ENSG00000144524,ENSG00000147400,ENSG00000150991,ENSG00000154767,ENSG00000158290,ENSG00000166200,ENSG00000167986,ENSG00000168090,ENSG00000169727,ENSG00000170315,ENSG00000198612,ENSG00000221983
GO:0000717	P:nucleotide-excision repair, DNA duplex unwinding	BP	nucleotide-excision repair, DNA duplex unwinding	1	0	22		ENSG00000100387,ENSG00000104884,ENSG00000110768,ENSG00000111358,ENSG00000119318,ENSG00000131778,ENSG00000134574,ENSG00000136936,ENSG00000139842,ENSG00000143799,ENSG00000143947,ENSG00000145736,ENSG00000147400,ENSG00000150991,ENSG00000154767,ENSG00000158290,ENSG00000163161,ENSG00000167986,ENSG00000170315,ENSG00000213780,ENSG00000221983,ENSG00000272047	BP	nucleotide-excision repair, DNA duplex unwinding	1	0	22		ENSG00000100387,ENSG00000104884,ENSG00000110768,ENSG00000111358,ENSG00000119318,ENSG00000131778,ENSG00000134574,ENSG00000136936,ENSG00000139842,ENSG00000143799,ENSG00000143947,ENSG00000145736,ENSG00000147400,ENSG00000150991,ENSG00000154767,ENSG00000158290,ENSG00000163161,ENSG00000167986,ENSG00000170315,ENSG00000213780,ENSG00000221983,ENSG00000272047
GO:0000722	P:telomere maintenance via recombination	BP	telomere maintenance via recombination	1	0	9		ENSG00000051180,ENSG00000108384,ENSG00000113522,ENSG00000126215,ENSG00000129566,ENSG00000139618,ENSG00000156831,ENSG00000163029,ENSG00000198887	BP	telomere maintenance via recombination	1	0	9		ENSG00000051180,ENSG00000108384,ENSG00000113522,ENSG00000126215,ENSG00000129566,ENSG00000139618,ENSG00000156831,ENSG00000163029,ENSG00000198887
GO:0000723	P:telomere maintenance	BP	telomere maintenance	0.895296	1	45	ENSG00000164362	ENSG00000020922,ENSG00000041880,ENSG00000062822,ENSG00000067066,ENSG00000077514,ENSG00000079246,ENSG00000080345,ENSG00000100823,ENSG00000102977,ENSG00000104320,ENSG00000105173,ENSG00000106399,ENSG00000106628,ENSG00000107960,ENSG00000110958,ENSG00000113522,ENSG00000117748,ENSG00000118655,ENSG00000132383,ENSG00000132604,ENSG00000132646,ENSG00000136273,ENSG00000138311,ENSG00000138346,ENSG00000140451…	BP	telomere maintenance	0.652523	1	45	ENSG00000138311	ENSG00000020922,ENSG00000041880,ENSG00000062822,ENSG00000067066,ENSG00000077514,ENSG00000079246,ENSG00000080345,ENSG00000100823,ENSG00000102977,ENSG00000104320,ENSG00000105173,ENSG00000106399,ENSG00000106628,ENSG00000107960,ENSG00000110958,ENSG00000113522,ENSG00000117748,ENSG00000118655,ENSG00000132383,ENSG00000132604,ENSG00000132646,ENSG00000136273,ENSG00000138311,ENSG00000138346,ENSG00000140451…
GO:0000724	P:double-strand break repair via homologous recombination	BP	double-strand break repair via homologous recombination	1	0	82		ENSG00000002016,ENSG00000004700,ENSG00000005156,ENSG00000009413,ENSG00000012048,ENSG00000020922,ENSG00000051180,ENSG00000051341,ENSG00000069275,ENSG00000072121,ENSG00000073050,ENSG00000081177,ENSG00000083093,ENSG00000100811,ENSG00000100918,ENSG00000101347,ENSG00000101773,ENSG00000104320,ENSG00000106399,ENSG00000108384,ENSG00000108469,ENSG00000111247,ENSG00000111877,ENSG00000113522,ENSG00000114742…	BP	double-strand break repair via homologous recombination	0.845881	1	82	ENSG00000069275	ENSG00000002016,ENSG00000004700,ENSG00000005156,ENSG00000009413,ENSG00000012048,ENSG00000020922,ENSG00000051180,ENSG00000051341,ENSG00000069275,ENSG00000072121,ENSG00000073050,ENSG00000081177,ENSG00000083093,ENSG00000100811,ENSG00000100918,ENSG00000101347,ENSG00000101773,ENSG00000104320,ENSG00000106399,ENSG00000108384,ENSG00000108469,ENSG00000111247,ENSG00000111877,ENSG00000113522,ENSG00000114742…
GO:0000727	P:double-strand break repair via break-induced replication	BP	double-strand break repair via break-induced replication	1	0	11		ENSG00000073111,ENSG00000076003,ENSG00000093009,ENSG00000097046,ENSG00000100297,ENSG00000104738,ENSG00000112118,ENSG00000131153,ENSG00000147536,ENSG00000166508,ENSG00000172732	BP	double-strand break repair via break-induced replication	1	0	11		ENSG00000073111,ENSG00000076003,ENSG00000093009,ENSG00000097046,ENSG00000100297,ENSG00000104738,ENSG00000112118,ENSG00000131153,ENSG00000147536,ENSG00000166508,ENSG00000172732
GO:0000729	P:DNA double-strand break processing	BP	DNA double-strand break processing	1	0	15		ENSG00000012048,ENSG00000020922,ENSG00000081177,ENSG00000101773,ENSG00000104320,ENSG00000113522,ENSG00000138346,ENSG00000138376,ENSG00000149311,ENSG00000163104,ENSG00000169139,ENSG00000170364,ENSG00000172977,ENSG00000177889,ENSG00000197299	BP	DNA double-strand break processing	0.313096	1	15	ENSG00000169139	ENSG00000012048,ENSG00000020922,ENSG00000081177,ENSG00000101773,ENSG00000104320,ENSG00000113522,ENSG00000138346,ENSG00000138376,ENSG00000149311,ENSG00000163104,ENSG00000169139,ENSG00000170364,ENSG00000172977,ENSG00000177889,ENSG00000197299
GO:0000731	P:DNA synthesis involved in DNA repair	BP	DNA synthesis involved in DNA repair	1	0	10		ENSG00000062822,ENSG00000077514,ENSG00000096717,ENSG00000101868,ENSG00000124535,ENSG00000129355,ENSG00000133119,ENSG00000165392,ENSG00000170734,ENSG00000177084	BP	DNA synthesis involved in DNA repair	1	0	10		ENSG00000062822,ENSG00000077514,ENSG00000096717,ENSG00000101868,ENSG00000124535,ENSG00000129355,ENSG00000133119,ENSG00000165392,ENSG00000170734,ENSG00000177084
GO:0000737	P:DNA catabolic process, endonucleolytic	BP	DNA catabolic process, endonucleolytic	1	0	11		ENSG00000013563,ENSG00000054796,ENSG00000134452,ENSG00000148300,ENSG00000157036,ENSG00000163687,ENSG00000167136,ENSG00000167968,ENSG00000170364,ENSG00000172732,ENSG00000213918	BP	DNA catabolic process, endonucleolytic	1	0	11		ENSG00000013563,ENSG00000054796,ENSG00000134452,ENSG00000148300,ENSG00000157036,ENSG00000163687,ENSG00000167136,ENSG00000167968,ENSG00000170364,ENSG00000172732,ENSG00000213918
GO:0000738	P:DNA catabolic process, exonucleolytic	BP	DNA catabolic process, exonucleolytic	1	0	5		ENSG00000088930,ENSG00000104626,ENSG00000117419,ENSG00000148300,ENSG00000172183	BP	DNA catabolic process, exonucleolytic	1	0	5		ENSG00000088930,ENSG00000104626,ENSG00000117419,ENSG00000148300,ENSG00000172183
GO:0000774	F:adenyl-nucleotide exchange factor activity	MF	adenyl-nucleotide exchange factor activity	1	0	9		ENSG00000107262,ENSG00000108518,ENSG00000109519,ENSG00000112208,ENSG00000120694,ENSG00000120725,ENSG00000133265,ENSG00000151929,ENSG00000164284	MF	adenyl-nucleotide exchange factor activity	1	0	9		ENSG00000107262,ENSG00000108518,ENSG00000109519,ENSG00000112208,ENSG00000120694,ENSG00000120725,ENSG00000133265,ENSG00000151929,ENSG00000164284
GO:0000775	C:chromosome, centromeric region	CC	chromosome, centromeric region	1	0	53		ENSG00000062650,ENSG00000066027,ENSG00000066923,ENSG00000072501,ENSG00000077935,ENSG00000078304,ENSG00000080986,ENSG00000083642,ENSG00000089685,ENSG00000100084,ENSG00000101945,ENSG00000101972,ENSG00000102081,ENSG00000102901,ENSG00000102974,ENSG00000104147,ENSG00000104695,ENSG00000105568,ENSG00000108055,ENSG00000108468,ENSG00000109445,ENSG00000113575,ENSG00000115163,ENSG00000117724,ENSG00000118007…	CC	chromosome, centromeric region	1	0	53		ENSG00000062650,ENSG00000066027,ENSG00000066923,ENSG00000072501,ENSG00000077935,ENSG00000078304,ENSG00000080986,ENSG00000083642,ENSG00000089685,ENSG00000100084,ENSG00000101945,ENSG00000101972,ENSG00000102081,ENSG00000102901,ENSG00000102974,ENSG00000104147,ENSG00000104695,ENSG00000105568,ENSG00000108055,ENSG00000108468,ENSG00000109445,ENSG00000113575,ENSG00000115163,ENSG00000117724,ENSG00000118007…
GO:0000776	C:kinetochore	CC	kinetochore	0.97627	1	74	ENSG00000143801	ENSG00000002822,ENSG00000007168,ENSG00000010244,ENSG00000031691,ENSG00000047410,ENSG00000058272,ENSG00000072501,ENSG00000072864,ENSG00000074054,ENSG00000076382,ENSG00000079616,ENSG00000080815,ENSG00000080986,ENSG00000082898,ENSG00000086827,ENSG00000088986,ENSG00000094916,ENSG00000101265,ENSG00000102384,ENSG00000102901,ENSG00000103510,ENSG00000112742,ENSG00000114166,ENSG00000117650,ENSG00000117724…	CC	kinetochore	0.517476	2	74	ENSG00000114166,ENSG00000143801	ENSG00000002822,ENSG00000007168,ENSG00000010244,ENSG00000031691,ENSG00000047410,ENSG00000058272,ENSG00000072501,ENSG00000072864,ENSG00000074054,ENSG00000076382,ENSG00000079616,ENSG00000080815,ENSG00000080986,ENSG00000082898,ENSG00000086827,ENSG00000088986,ENSG00000094916,ENSG00000101265,ENSG00000102384,ENSG00000102901,ENSG00000103510,ENSG00000112742,ENSG00000114166,ENSG00000117650,ENSG00000117724…
GO:0000777	C:condensed chromosome kinetochore	CC	condensed chromosome kinetochore	1	0	87		ENSG00000002822,ENSG00000010244,ENSG00000067369,ENSG00000069248,ENSG00000072501,ENSG00000072864,ENSG00000074054,ENSG00000075188,ENSG00000076382,ENSG00000080986,ENSG00000085415,ENSG00000086827,ENSG00000089685,ENSG00000100162,ENSG00000100401,ENSG00000101265,ENSG00000102901,ENSG00000104671,ENSG00000111581,ENSG00000113712,ENSG00000117650,ENSG00000117697,ENSG00000120071,ENSG00000120253,ENSG00000121101…	CC	condensed chromosome kinetochore	1	0	87		ENSG00000002822,ENSG00000010244,ENSG00000067369,ENSG00000069248,ENSG00000072501,ENSG00000072864,ENSG00000074054,ENSG00000075188,ENSG00000076382,ENSG00000080986,ENSG00000085415,ENSG00000086827,ENSG00000089685,ENSG00000100162,ENSG00000100401,ENSG00000101265,ENSG00000102901,ENSG00000104671,ENSG00000111581,ENSG00000113712,ENSG00000117650,ENSG00000117697,ENSG00000120071,ENSG00000120253,ENSG00000121101…
GO:0000778	C:condensed nuclear chromosome kinetochore	CC	condensed nuclear chromosome kinetochore	1	0	9		ENSG00000080986,ENSG00000100918,ENSG00000115163,ENSG00000129534,ENSG00000138092,ENSG00000143228,ENSG00000145241,ENSG00000156970,ENSG00000169679	CC	condensed nuclear chromosome kinetochore	1	0	9		ENSG00000080986,ENSG00000100918,ENSG00000115163,ENSG00000129534,ENSG00000138092,ENSG00000143228,ENSG00000145241,ENSG00000156970,ENSG00000169679
GO:0000779	C:condensed chromosome, centromeric region	CC	condensed chromosome, centromeric region	1	0	8		ENSG00000010292,ENSG00000109805,ENSG00000122565,ENSG00000129810,ENSG00000138778,ENSG00000151503,ENSG00000172216,ENSG00000178999	CC	condensed chromosome, centromeric region	1	0	8		ENSG00000010292,ENSG00000109805,ENSG00000122565,ENSG00000129810,ENSG00000138778,ENSG00000151503,ENSG00000172216,ENSG00000178999
GO:0000780	C:condensed nuclear chromosome, centromeric region	CC	condensed nuclear chromosome, centromeric region	1	0	13		ENSG00000085224,ENSG00000087586,ENSG00000105146,ENSG00000110066,ENSG00000115163,ENSG00000125817,ENSG00000129810,ENSG00000133247,ENSG00000145241,ENSG00000153157,ENSG00000178999,ENSG00000184402,ENSG00000239642	CC	condensed nuclear chromosome, centromeric region	0.240958	1	13	ENSG00000110066	ENSG00000085224,ENSG00000087586,ENSG00000105146,ENSG00000110066,ENSG00000115163,ENSG00000125817,ENSG00000129810,ENSG00000133247,ENSG00000145241,ENSG00000153157,ENSG00000178999,ENSG00000184402,ENSG00000239642
GO:0000781	C:chromosome, telomeric region	CC	chromosome, telomeric region	0.630437	2	43	ENSG00000164362,ENSG00000255150	ENSG00000054796,ENSG00000068903,ENSG00000070366,ENSG00000080345,ENSG00000092330,ENSG00000100206,ENSG00000104885,ENSG00000106462,ENSG00000107290,ENSG00000107672,ENSG00000108799,ENSG00000110958,ENSG00000112130,ENSG00000117748,ENSG00000118655,ENSG00000122566,ENSG00000123374,ENSG00000128513,ENSG00000129566,ENSG00000132604,ENSG00000141499,ENSG00000147601,ENSG00000156831,ENSG00000160957,ENSG00000161609…	CC	chromosome, telomeric region	1	0	43		ENSG00000054796,ENSG00000068903,ENSG00000070366,ENSG00000080345,ENSG00000092330,ENSG00000100206,ENSG00000104885,ENSG00000106462,ENSG00000107290,ENSG00000107672,ENSG00000108799,ENSG00000110958,ENSG00000112130,ENSG00000117748,ENSG00000118655,ENSG00000122566,ENSG00000123374,ENSG00000128513,ENSG00000129566,ENSG00000132604,ENSG00000141499,ENSG00000147601,ENSG00000156831,ENSG00000160957,ENSG00000161609…
GO:0000783	C:nuclear telomere cap complex	CC	nuclear telomere cap complex	0.37002	1	9	ENSG00000164362	ENSG00000079246,ENSG00000092330,ENSG00000102977,ENSG00000128513,ENSG00000132604,ENSG00000147601,ENSG00000164362,ENSG00000166848,ENSG00000196419	CC	nuclear telomere cap complex	1	0	9		ENSG00000079246,ENSG00000092330,ENSG00000102977,ENSG00000128513,ENSG00000132604,ENSG00000147601,ENSG00000164362,ENSG00000166848,ENSG00000196419
GO:0000784	C:nuclear chromosome, telomeric region	CC	nuclear chromosome, telomeric region	0.937984	2	101	ENSG00000164362,ENSG00000270882	ENSG00000004487,ENSG00000005007,ENSG00000012061,ENSG00000020922,ENSG00000051180,ENSG00000067066,ENSG00000067369,ENSG00000073050,ENSG00000073111,ENSG00000076003,ENSG00000079246,ENSG00000085224,ENSG00000085840,ENSG00000092330,ENSG00000094916,ENSG00000095002,ENSG00000099284,ENSG00000100109,ENSG00000100242,ENSG00000100297,ENSG00000100726,ENSG00000100823,ENSG00000102977,ENSG00000104320,ENSG00000104738…	CC	nuclear chromosome, telomeric region	0.881579	1	101	ENSG00000270276	ENSG00000004487,ENSG00000005007,ENSG00000012061,ENSG00000020922,ENSG00000051180,ENSG00000067066,ENSG00000067369,ENSG00000073050,ENSG00000073111,ENSG00000076003,ENSG00000079246,ENSG00000085224,ENSG00000085840,ENSG00000092330,ENSG00000094916,ENSG00000095002,ENSG00000099284,ENSG00000100109,ENSG00000100242,ENSG00000100297,ENSG00000100726,ENSG00000100823,ENSG00000102977,ENSG00000104320,ENSG00000104738…
GO:0000785	C:chromatin	CC	chromatin	0.856295	3	93	ENSG00000118971,ENSG00000168453,ENSG00000198157	ENSG00000005007,ENSG00000005483,ENSG00000011243,ENSG00000024048,ENSG00000051180,ENSG00000062650,ENSG00000066923,ENSG00000069275,ENSG00000069869,ENSG00000070770,ENSG00000073111,ENSG00000077721,ENSG00000079616,ENSG00000080839,ENSG00000083642,ENSG00000092203,ENSG00000101972,ENSG00000103479,ENSG00000104147,ENSG00000108055,ENSG00000108468,ENSG00000109685,ENSG00000115317,ENSG00000115548,ENSG00000116288…	CC	chromatin	0.652204	2	93	ENSG00000069275,ENSG00000198830	ENSG00000005007,ENSG00000005483,ENSG00000011243,ENSG00000024048,ENSG00000051180,ENSG00000062650,ENSG00000066923,ENSG00000069275,ENSG00000069869,ENSG00000070770,ENSG00000073111,ENSG00000077721,ENSG00000079616,ENSG00000080839,ENSG00000083642,ENSG00000092203,ENSG00000101972,ENSG00000103479,ENSG00000104147,ENSG00000108055,ENSG00000108468,ENSG00000109685,ENSG00000115317,ENSG00000115548,ENSG00000116288…
GO:0000786	C:nucleosome	CC	nucleosome	0.0136552	7	98	ENSG00000140632,ENSG00000197409,ENSG00000203811,ENSG00000203852,ENSG00000270882,ENSG00000274750,ENSG00000278828	ENSG00000063176,ENSG00000083168,ENSG00000099284,ENSG00000100485,ENSG00000101812,ENSG00000105968,ENSG00000113648,ENSG00000115163,ENSG00000115904,ENSG00000118245,ENSG00000122304,ENSG00000123569,ENSG00000124575,ENSG00000124610,ENSG00000124635,ENSG00000127483,ENSG00000132475,ENSG00000133302,ENSG00000140632,ENSG00000146047,ENSG00000146414,ENSG00000156650,ENSG00000158373,ENSG00000158406,ENSG00000163041…	CC	nucleosome	0.00975764	5	98	ENSG00000184678,ENSG00000197409,ENSG00000270276,ENSG00000274750,ENSG00000278828	ENSG00000063176,ENSG00000083168,ENSG00000099284,ENSG00000100485,ENSG00000101812,ENSG00000105968,ENSG00000113648,ENSG00000115163,ENSG00000115904,ENSG00000118245,ENSG00000122304,ENSG00000123569,ENSG00000124575,ENSG00000124610,ENSG00000124635,ENSG00000127483,ENSG00000132475,ENSG00000133302,ENSG00000140632,ENSG00000146047,ENSG00000146414,ENSG00000156650,ENSG00000158373,ENSG00000158406,ENSG00000163041…
GO:0000788	C:nuclear nucleosome	CC	nuclear nucleosome	0.0106273	4	40	ENSG00000197409,ENSG00000270882,ENSG00000274750,ENSG00000278828	ENSG00000115163,ENSG00000118245,ENSG00000132475,ENSG00000137265,ENSG00000146047,ENSG00000158406,ENSG00000163041,ENSG00000168148,ENSG00000168298,ENSG00000178279,ENSG00000181218,ENSG00000196199,ENSG00000197061,ENSG00000197153,ENSG00000197238,ENSG00000197409,ENSG00000197837,ENSG00000268799,ENSG00000269466,ENSG00000270276,ENSG00000270882,ENSG00000273542,ENSG00000273983,ENSG00000274183,ENSG00000274618…	CC	nuclear nucleosome	0.00113568	4	40	ENSG00000197409,ENSG00000270276,ENSG00000274750,ENSG00000278828	ENSG00000115163,ENSG00000118245,ENSG00000132475,ENSG00000137265,ENSG00000146047,ENSG00000158406,ENSG00000163041,ENSG00000168148,ENSG00000168298,ENSG00000178279,ENSG00000181218,ENSG00000196199,ENSG00000197061,ENSG00000197153,ENSG00000197238,ENSG00000197409,ENSG00000197837,ENSG00000268799,ENSG00000269466,ENSG00000270276,ENSG00000270882,ENSG00000273542,ENSG00000273983,ENSG00000274183,ENSG00000274618…
GO:0000790	C:nuclear chromatin	CC	nuclear chromatin	0.90815	35	893	ENSG00000006468,ENSG00000009950,ENSG00000043039,ENSG00000082175,ENSG00000100307,ENSG00000102349,ENSG00000105419,ENSG00000106004,ENSG00000113430,ENSG00000115844,ENSG00000116833,ENSG00000117595,ENSG00000118707,ENSG00000120738,ENSG00000121297,ENSG00000125878,ENSG00000131196,ENSG00000134595,ENSG00000136944,ENSG00000138083,ENSG00000140968,ENSG00000143355,ENSG00000151322,ENSG00000162624,ENSG00000162772…	ENSG00000001167,ENSG00000004487,ENSG00000004848,ENSG00000005102,ENSG00000005339,ENSG00000005513,ENSG00000006377,ENSG00000006468,ENSG00000007372,ENSG00000007866,ENSG00000007968,ENSG00000008196,ENSG00000008197,ENSG00000008441,ENSG00000009709,ENSG00000009950,ENSG00000010030,ENSG00000011332,ENSG00000011590,ENSG00000012504,ENSG00000012822,ENSG00000013573,ENSG00000016082,ENSG00000019549,ENSG00000020633…	CC	nuclear chromatin	0.218061	24	893	ENSG00000008441,ENSG00000069275,ENSG00000100307,ENSG00000100968,ENSG00000100987,ENSG00000108813,ENSG00000111269,ENSG00000116990,ENSG00000125816,ENSG00000135373,ENSG00000136327,ENSG00000136352,ENSG00000143171,ENSG00000143355,ENSG00000148704,ENSG00000159263,ENSG00000159387,ENSG00000163508,ENSG00000164683,ENSG00000170345,ENSG00000171476,ENSG00000179772,ENSG00000181449,ENSG00000204335	ENSG00000001167,ENSG00000004487,ENSG00000004848,ENSG00000005102,ENSG00000005339,ENSG00000005513,ENSG00000006377,ENSG00000006468,ENSG00000007372,ENSG00000007866,ENSG00000007968,ENSG00000008196,ENSG00000008197,ENSG00000008441,ENSG00000009709,ENSG00000009950,ENSG00000010030,ENSG00000011332,ENSG00000011590,ENSG00000012504,ENSG00000012822,ENSG00000013573,ENSG00000016082,ENSG00000019549,ENSG00000020633…
GO:0000791	C:euchromatin	CC	euchromatin	1	0	8		ENSG00000107447,ENSG00000119772,ENSG00000121481,ENSG00000160208,ENSG00000165887,ENSG00000173894,ENSG00000185122,ENSG00000276043	CC	euchromatin	0.174257	1	8	ENSG00000160208	ENSG00000107447,ENSG00000119772,ENSG00000121481,ENSG00000160208,ENSG00000165887,ENSG00000173894,ENSG00000185122,ENSG00000276043
GO:0000792	C:heterochromatin	CC	heterochromatin	0.382448	2	24	ENSG00000103449,ENSG00000183741	ENSG00000071655,ENSG00000092470,ENSG00000101115,ENSG00000101945,ENSG00000103449,ENSG00000110367,ENSG00000115942,ENSG00000116030,ENSG00000116254,ENSG00000116478,ENSG00000133422,ENSG00000134046,ENSG00000134686,ENSG00000140464,ENSG00000141570,ENSG00000160208,ENSG00000163104,ENSG00000163946,ENSG00000169057,ENSG00000173894,ENSG00000183741,ENSG00000185122,ENSG00000196199,ENSG00000276043	CC	heterochromatin	0.125809	2	24	ENSG00000160208,ENSG00000183741	ENSG00000071655,ENSG00000092470,ENSG00000101115,ENSG00000101945,ENSG00000103449,ENSG00000110367,ENSG00000115942,ENSG00000116030,ENSG00000116254,ENSG00000116478,ENSG00000133422,ENSG00000134046,ENSG00000134686,ENSG00000140464,ENSG00000141570,ENSG00000160208,ENSG00000163104,ENSG00000163946,ENSG00000169057,ENSG00000173894,ENSG00000183741,ENSG00000185122,ENSG00000196199,ENSG00000276043
GO:0000793	C:condensed chromosome	CC	condensed chromosome	1	0	24		ENSG00000009954,ENSG00000010292,ENSG00000025770,ENSG00000051180,ENSG00000080345,ENSG00000100029,ENSG00000100038,ENSG00000102974,ENSG00000105127,ENSG00000105146,ENSG00000109805,ENSG00000113648,ENSG00000119715,ENSG00000123374,ENSG00000131747,ENSG00000136824,ENSG00000144554,ENSG00000153147,ENSG00000164104,ENSG00000174405,ENSG00000175334,ENSG00000185513,ENSG00000189403,ENSG00000198824	CC	condensed chromosome	1	0	24		ENSG00000009954,ENSG00000010292,ENSG00000025770,ENSG00000051180,ENSG00000080345,ENSG00000100029,ENSG00000100038,ENSG00000102974,ENSG00000105127,ENSG00000105146,ENSG00000109805,ENSG00000113648,ENSG00000119715,ENSG00000123374,ENSG00000131747,ENSG00000136824,ENSG00000144554,ENSG00000153147,ENSG00000164104,ENSG00000174405,ENSG00000175334,ENSG00000185513,ENSG00000189403,ENSG00000198824
GO:0000794	C:condensed nuclear chromosome	CC	condensed nuclear chromosome	0.804733	1	29	ENSG00000165556	ENSG00000051180,ENSG00000072501,ENSG00000075945,ENSG00000100206,ENSG00000100242,ENSG00000101945,ENSG00000113522,ENSG00000117650,ENSG00000126070,ENSG00000131165,ENSG00000131462,ENSG00000138095,ENSG00000141696,ENSG00000141867,ENSG00000148700,ENSG00000149554,ENSG00000155438,ENSG00000155657,ENSG00000159788,ENSG00000160188,ENSG00000163781,ENSG00000164754,ENSG00000165181,ENSG00000165271,ENSG00000165556…	CC	condensed nuclear chromosome	1	0	29		ENSG00000051180,ENSG00000072501,ENSG00000075945,ENSG00000100206,ENSG00000100242,ENSG00000101945,ENSG00000113522,ENSG00000117650,ENSG00000126070,ENSG00000131165,ENSG00000131462,ENSG00000138095,ENSG00000141696,ENSG00000141867,ENSG00000148700,ENSG00000149554,ENSG00000155438,ENSG00000155657,ENSG00000159788,ENSG00000160188,ENSG00000163781,ENSG00000164754,ENSG00000165181,ENSG00000165271,ENSG00000165556…
GO:0000795	C:synaptonemal complex	CC	synaptonemal complex	0.638012	1	24	ENSG00000196074	ENSG00000008056,ENSG00000057468,ENSG00000062650,ENSG00000066923,ENSG00000076242,ENSG00000077800,ENSG00000100814,ENSG00000103275,ENSG00000119684,ENSG00000126803,ENSG00000139351,ENSG00000141696,ENSG00000143452,ENSG00000166851,ENSG00000171772,ENSG00000176635,ENSG00000177138,ENSG00000178222,ENSG00000183304,ENSG00000187268,ENSG00000196074,ENSG00000198765,ENSG00000205078,ENSG00000215277	CC	synaptonemal complex	1	0	24		ENSG00000008056,ENSG00000057468,ENSG00000062650,ENSG00000066923,ENSG00000076242,ENSG00000077800,ENSG00000100814,ENSG00000103275,ENSG00000119684,ENSG00000126803,ENSG00000139351,ENSG00000141696,ENSG00000143452,ENSG00000166851,ENSG00000171772,ENSG00000176635,ENSG00000177138,ENSG00000178222,ENSG00000183304,ENSG00000187268,ENSG00000196074,ENSG00000198765,ENSG00000205078,ENSG00000215277
GO:0000796	C:condensin complex	CC	condensin complex	1	0	7		ENSG00000010292,ENSG00000025770,ENSG00000109805,ENSG00000113810,ENSG00000121152,ENSG00000136824,ENSG00000146918	CC	condensin complex	1	0	7		ENSG00000010292,ENSG00000025770,ENSG00000109805,ENSG00000113810,ENSG00000121152,ENSG00000136824,ENSG00000146918
GO:0000800	C:lateral element	CC	lateral element	0.474349	1	13	ENSG00000196074	ENSG00000012048,ENSG00000051180,ENSG00000077935,ENSG00000100918,ENSG00000108055,ENSG00000139351,ENSG00000139618,ENSG00000149503,ENSG00000161609,ENSG00000196074,ENSG00000197299,ENSG00000244588,ENSG00000269964	CC	lateral element	1	0	13		ENSG00000012048,ENSG00000051180,ENSG00000077935,ENSG00000100918,ENSG00000108055,ENSG00000139351,ENSG00000139618,ENSG00000149503,ENSG00000161609,ENSG00000196074,ENSG00000197299,ENSG00000244588,ENSG00000269964
GO:0000801	C:central element	CC	central element	1	0	8		ENSG00000120498,ENSG00000149503,ENSG00000150783,ENSG00000161860,ENSG00000171772,ENSG00000179008,ENSG00000198765,ENSG00000217442	CC	central element	1	0	8		ENSG00000120498,ENSG00000149503,ENSG00000150783,ENSG00000161860,ENSG00000171772,ENSG00000179008,ENSG00000198765,ENSG00000217442
GO:0000808	C:origin recognition complex	CC	origin recognition complex	1	0	6		ENSG00000085840,ENSG00000091651,ENSG00000115942,ENSG00000115947,ENSG00000135336,ENSG00000164815	CC	origin recognition complex	1	0	6		ENSG00000085840,ENSG00000091651,ENSG00000115942,ENSG00000115947,ENSG00000135336,ENSG00000164815
GO:0000812	C:Swr1 complex	CC	Swr1 complex	1	0	12		ENSG00000071243,ENSG00000075089,ENSG00000080603,ENSG00000106400,ENSG00000112983,ENSG00000143401,ENSG00000172977,ENSG00000175792,ENSG00000178028,ENSG00000183207,ENSG00000183495,ENSG00000196367	CC	Swr1 complex	1	0	12		ENSG00000071243,ENSG00000075089,ENSG00000080603,ENSG00000106400,ENSG00000112983,ENSG00000143401,ENSG00000172977,ENSG00000175792,ENSG00000178028,ENSG00000183207,ENSG00000183495,ENSG00000196367
GO:0000813	C:ESCRT I complex	CC	ESCRT I complex	1	0	10		ENSG00000074319,ENSG00000139722,ENSG00000141971,ENSG00000155975,ENSG00000160948,ENSG00000165006,ENSG00000167987,ENSG00000176428,ENSG00000196814,ENSG00000246922	CC	ESCRT I complex	0.198282	1	10	ENSG00000176428	ENSG00000074319,ENSG00000139722,ENSG00000141971,ENSG00000155975,ENSG00000160948,ENSG00000165006,ENSG00000167987,ENSG00000176428,ENSG00000196814,ENSG00000246922
GO:0000815	C:ESCRT III complex	CC	ESCRT III complex	1	0	10		ENSG00000083937,ENSG00000101421,ENSG00000115561,ENSG00000130724,ENSG00000131165,ENSG00000147457,ENSG00000164695,ENSG00000176108,ENSG00000254505,ENSG00000255112	CC	ESCRT III complex	1	0	10		ENSG00000083937,ENSG00000101421,ENSG00000115561,ENSG00000130724,ENSG00000131165,ENSG00000147457,ENSG00000164695,ENSG00000176108,ENSG00000254505,ENSG00000255112
GO:0000828	F:inositol hexakisphosphate kinase activity	MF	inositol hexakisphosphate kinase activity	1	0	5		ENSG00000068745,ENSG00000145725,ENSG00000161896,ENSG00000168781,ENSG00000176095	MF	inositol hexakisphosphate kinase activity	1	0	5		ENSG00000068745,ENSG00000145725,ENSG00000161896,ENSG00000168781,ENSG00000176095
GO:0000832	F:inositol hexakisphosphate 5-kinase activity	MF	inositol hexakisphosphate 5-kinase activity	1	0	5		ENSG00000068745,ENSG00000145725,ENSG00000161896,ENSG00000168781,ENSG00000176095	MF	inositol hexakisphosphate 5-kinase activity	1	0	5		ENSG00000068745,ENSG00000145725,ENSG00000161896,ENSG00000168781,ENSG00000176095
GO:0000839	C:Hrd1p ubiquitin ligase ERAD-L complex	CC	Hrd1p ubiquitin ligase ERAD-L complex	0.248365	1	7	ENSG00000099958	ENSG00000071537,ENSG00000072849,ENSG00000099958,ENSG00000101251,ENSG00000115307,ENSG00000136986,ENSG00000162298	CC	Hrd1p ubiquitin ligase ERAD-L complex	1	0	7		ENSG00000071537,ENSG00000072849,ENSG00000099958,ENSG00000101251,ENSG00000115307,ENSG00000136986,ENSG00000162298
GO:0000900	F:translation repressor activity, mRNA regulatory element binding	MF	translation repressor activity, mRNA regulatory element binding	0.515725	1	14	ENSG00000107864	ENSG00000101489,ENSG00000107864,ENSG00000113742,ENSG00000120727,ENSG00000124374,ENSG00000131759,ENSG00000137449,ENSG00000149187,ENSG00000171817,ENSG00000176890,ENSG00000176974,ENSG00000185129,ENSG00000214575,ENSG00000228716	MF	translation repressor activity, mRNA regulatory element binding	1	0	14		ENSG00000101489,ENSG00000107864,ENSG00000113742,ENSG00000120727,ENSG00000124374,ENSG00000131759,ENSG00000137449,ENSG00000149187,ENSG00000171817,ENSG00000176890,ENSG00000176974,ENSG00000185129,ENSG00000214575,ENSG00000228716
GO:0000902	P:cell morphogenesis	BP	cell morphogenesis	0.818785	3	88	ENSG00000129910,ENSG00000140937,ENSG00000145526	ENSG00000008853,ENSG00000019991,ENSG00000039068,ENSG00000040731,ENSG00000055163,ENSG00000061676,ENSG00000062038,ENSG00000071991,ENSG00000072422,ENSG00000073910,ENSG00000075539,ENSG00000077549,ENSG00000079112,ENSG00000081138,ENSG00000084112,ENSG00000086991,ENSG00000087274,ENSG00000089041,ENSG00000092108,ENSG00000092969,ENSG00000100373,ENSG00000101109,ENSG00000101542,ENSG00000102218,ENSG00000107798…	BP	cell morphogenesis	0.151785	4	88	ENSG00000062038,ENSG00000084112,ENSG00000128536,ENSG00000170558	ENSG00000008853,ENSG00000019991,ENSG00000039068,ENSG00000040731,ENSG00000055163,ENSG00000061676,ENSG00000062038,ENSG00000071991,ENSG00000072422,ENSG00000073910,ENSG00000075539,ENSG00000077549,ENSG00000079112,ENSG00000081138,ENSG00000084112,ENSG00000086991,ENSG00000087274,ENSG00000089041,ENSG00000092108,ENSG00000092969,ENSG00000100373,ENSG00000101109,ENSG00000101542,ENSG00000102218,ENSG00000107798…
GO:0000915	P:actomyosin contractile ring assembly	BP	actomyosin contractile ring assembly	0.243456	1	5	ENSG00000011426	ENSG00000011426,ENSG00000114993,ENSG00000137807,ENSG00000161800,ENSG00000170248	BP	actomyosin contractile ring assembly	1	0	5		ENSG00000011426,ENSG00000114993,ENSG00000137807,ENSG00000161800,ENSG00000170248
GO:0000922	C:spindle pole	CC	spindle pole	0.943045	3	123	ENSG00000184731,ENSG00000189431,ENSG00000198901	ENSG00000002822,ENSG00000008323,ENSG00000013573,ENSG00000013810,ENSG00000038219,ENSG00000040275,ENSG00000060069,ENSG00000068028,ENSG00000068796,ENSG00000073910,ENSG00000075702,ENSG00000079335,ENSG00000081377,ENSG00000086827,ENSG00000088325,ENSG00000094804,ENSG00000094914,ENSG00000096093,ENSG00000100154,ENSG00000100503,ENSG00000100629,ENSG00000101224,ENSG00000102409,ENSG00000102781,ENSG00000103769…	CC	spindle pole	1	0	123		ENSG00000002822,ENSG00000008323,ENSG00000013573,ENSG00000013810,ENSG00000038219,ENSG00000040275,ENSG00000060069,ENSG00000068028,ENSG00000068796,ENSG00000073910,ENSG00000075702,ENSG00000079335,ENSG00000081377,ENSG00000086827,ENSG00000088325,ENSG00000094804,ENSG00000094914,ENSG00000096093,ENSG00000100154,ENSG00000100503,ENSG00000100629,ENSG00000101224,ENSG00000102409,ENSG00000102781,ENSG00000103769…
GO:0000923	C:equatorial microtubule organizing center	CC	equatorial microtubule organizing center	1	0	5		ENSG00000126216,ENSG00000128159,ENSG00000130640,ENSG00000137822,ENSG00000275835	CC	equatorial microtubule organizing center	1	0	5		ENSG00000126216,ENSG00000128159,ENSG00000130640,ENSG00000137822,ENSG00000275835
GO:0000930	C:gamma-tubulin complex	CC	gamma-tubulin complex	1	0	11		ENSG00000007047,ENSG00000037042,ENSG00000126216,ENSG00000128159,ENSG00000130640,ENSG00000131462,ENSG00000137822,ENSG00000184588,ENSG00000196072,ENSG00000197579,ENSG00000275835	CC	gamma-tubulin complex	1	0	11		ENSG00000007047,ENSG00000037042,ENSG00000126216,ENSG00000128159,ENSG00000130640,ENSG00000131462,ENSG00000137822,ENSG00000184588,ENSG00000196072,ENSG00000197579,ENSG00000275835
GO:0000932	C:P-body	CC	P-body	1	0	84		ENSG00000005007,ENSG00000020577,ENSG00000038358,ENSG00000041357,ENSG00000056586,ENSG00000064726,ENSG00000078687,ENSG00000088038,ENSG00000090905,ENSG00000092847,ENSG00000100298,ENSG00000100354,ENSG00000100902,ENSG00000106588,ENSG00000110063,ENSG00000110367,ENSG00000111596,ENSG00000111732,ENSG00000114127,ENSG00000123908,ENSG00000125107,ENSG00000126070,ENSG00000128016,ENSG00000128394,ENSG00000129474…	CC	P-body	0.294787	3	84	ENSG00000090905,ENSG00000229474,ENSG00000272886	ENSG00000005007,ENSG00000020577,ENSG00000038358,ENSG00000041357,ENSG00000056586,ENSG00000064726,ENSG00000078687,ENSG00000088038,ENSG00000090905,ENSG00000092847,ENSG00000100298,ENSG00000100354,ENSG00000100902,ENSG00000106588,ENSG00000110063,ENSG00000110367,ENSG00000111596,ENSG00000111732,ENSG00000114127,ENSG00000123908,ENSG00000125107,ENSG00000126070,ENSG00000128016,ENSG00000128394,ENSG00000129474…
GO:0000940	C:condensed chromosome outer kinetochore	CC	condensed chromosome outer kinetochore	1	0	9		ENSG00000038219,ENSG00000040275,ENSG00000117724,ENSG00000145919,ENSG00000154839,ENSG00000156970,ENSG00000165480,ENSG00000182628,ENSG00000228075	CC	condensed chromosome outer kinetochore	1	0	9		ENSG00000038219,ENSG00000040275,ENSG00000117724,ENSG00000145919,ENSG00000154839,ENSG00000156970,ENSG00000165480,ENSG00000182628,ENSG00000228075
GO:0000956	P:nuclear-transcribed mRNA catabolic process	BP	nuclear-transcribed mRNA catabolic process	1	0	13		ENSG00000005007,ENSG00000053372,ENSG00000054118,ENSG00000092847,ENSG00000108654,ENSG00000114127,ENSG00000123737,ENSG00000134815,ENSG00000135870,ENSG00000151779,ENSG00000171824,ENSG00000178896,ENSG00000204272	BP	nuclear-transcribed mRNA catabolic process	1	0	13		ENSG00000005007,ENSG00000053372,ENSG00000054118,ENSG00000092847,ENSG00000108654,ENSG00000114127,ENSG00000123737,ENSG00000134815,ENSG00000135870,ENSG00000151779,ENSG00000171824,ENSG00000178896,ENSG00000204272
GO:0000974	C:Prp19 complex	CC	Prp19 complex	1	0	11		ENSG00000076924,ENSG00000086589,ENSG00000096401,ENSG00000101343,ENSG00000109971,ENSG00000110107,ENSG00000116752,ENSG00000117614,ENSG00000132792,ENSG00000171566,ENSG00000240682	CC	Prp19 complex	1	0	11		ENSG00000076924,ENSG00000086589,ENSG00000096401,ENSG00000101343,ENSG00000109971,ENSG00000110107,ENSG00000116752,ENSG00000117614,ENSG00000132792,ENSG00000171566,ENSG00000240682
GO:0000976	F:transcription regulatory region sequence-specific DNA binding	MF	transcription regulatory region sequence-specific DNA binding	0.082627	7	73	ENSG00000116833,ENSG00000120738,ENSG00000138083,ENSG00000162772,ENSG00000168453,ENSG00000175197,ENSG00000181449	ENSG00000012504,ENSG00000025434,ENSG00000049246,ENSG00000050344,ENSG00000060566,ENSG00000077092,ENSG00000082641,ENSG00000100625,ENSG00000101945,ENSG00000102145,ENSG00000107485,ENSG00000109320,ENSG00000111424,ENSG00000112033,ENSG00000112837,ENSG00000115548,ENSG00000116044,ENSG00000116478,ENSG00000116560,ENSG00000116833,ENSG00000118217,ENSG00000120733,ENSG00000120738,ENSG00000121390,ENSG00000121671…	MF	transcription regulatory region sequence-specific DNA binding	0.834184	1	73	ENSG00000181449	ENSG00000012504,ENSG00000025434,ENSG00000049246,ENSG00000050344,ENSG00000060566,ENSG00000077092,ENSG00000082641,ENSG00000100625,ENSG00000101945,ENSG00000102145,ENSG00000107485,ENSG00000109320,ENSG00000111424,ENSG00000112033,ENSG00000112837,ENSG00000115548,ENSG00000116044,ENSG00000116478,ENSG00000116560,ENSG00000116833,ENSG00000118217,ENSG00000120733,ENSG00000120738,ENSG00000121390,ENSG00000121671…
GO:0000977	F:RNA polymerase II regulatory region sequence-specific DNA binding	MF	RNA polymerase II regulatory region sequence-specific DNA binding	0.791713	12	297	ENSG00000043039,ENSG00000111087,ENSG00000120738,ENSG00000136944,ENSG00000143355,ENSG00000147180,ENSG00000162624,ENSG00000162772,ENSG00000163508,ENSG00000164107,ENSG00000165556,ENSG00000180535	ENSG00000004848,ENSG00000008083,ENSG00000008196,ENSG00000008197,ENSG00000010030,ENSG00000012504,ENSG00000019485,ENSG00000019549,ENSG00000020633,ENSG00000025156,ENSG00000025434,ENSG00000043039,ENSG00000043355,ENSG00000052850,ENSG00000054598,ENSG00000057657,ENSG00000060138,ENSG00000060566,ENSG00000061455,ENSG00000068305,ENSG00000069667,ENSG00000069812,ENSG00000070444,ENSG00000072310,ENSG00000073861…	MF	RNA polymerase II regulatory region sequence-specific DNA binding	0.0852141	11	297	ENSG00000111087,ENSG00000114166,ENSG00000116017,ENSG00000136352,ENSG00000143171,ENSG00000143355,ENSG00000163508,ENSG00000164683,ENSG00000165495,ENSG00000172733,ENSG00000204335	ENSG00000004848,ENSG00000008083,ENSG00000008196,ENSG00000008197,ENSG00000010030,ENSG00000012504,ENSG00000019485,ENSG00000019549,ENSG00000020633,ENSG00000025156,ENSG00000025434,ENSG00000043039,ENSG00000043355,ENSG00000052850,ENSG00000054598,ENSG00000057657,ENSG00000060138,ENSG00000060566,ENSG00000061455,ENSG00000068305,ENSG00000069667,ENSG00000069812,ENSG00000070444,ENSG00000072310,ENSG00000073861…
GO:0000978	F:RNA polymerase II proximal promoter sequence-specific DNA binding	MF	RNA polymerase II proximal promoter sequence-specific DNA binding	0.88646	19	484	ENSG00000006468,ENSG00000082175,ENSG00000102349,ENSG00000103449,ENSG00000103495,ENSG00000106004,ENSG00000111087,ENSG00000115844,ENSG00000116833,ENSG00000125878,ENSG00000131196,ENSG00000140968,ENSG00000149948,ENSG00000162772,ENSG00000170345,ENSG00000175197,ENSG00000198597,ENSG00000245848,ENSG00000268738	ENSG00000001167,ENSG00000005102,ENSG00000005436,ENSG00000006377,ENSG00000006468,ENSG00000007372,ENSG00000008196,ENSG00000016082,ENSG00000025156,ENSG00000028277,ENSG00000028839,ENSG00000029153,ENSG00000031698,ENSG00000049768,ENSG00000050344,ENSG00000057657,ENSG00000059728,ENSG00000064195,ENSG00000064835,ENSG00000065970,ENSG00000065978,ENSG00000066136,ENSG00000066336,ENSG00000067082,ENSG00000068024…	MF	RNA polymerase II proximal promoter sequence-specific DNA binding	0.34893	13	484	ENSG00000100968,ENSG00000103495,ENSG00000108813,ENSG00000111087,ENSG00000116990,ENSG00000125816,ENSG00000130511,ENSG00000135373,ENSG00000136327,ENSG00000136352,ENSG00000148704,ENSG00000170345,ENSG00000179772	ENSG00000001167,ENSG00000005102,ENSG00000005436,ENSG00000006377,ENSG00000006468,ENSG00000007372,ENSG00000008196,ENSG00000016082,ENSG00000025156,ENSG00000028277,ENSG00000028839,ENSG00000029153,ENSG00000031698,ENSG00000049768,ENSG00000050344,ENSG00000057657,ENSG00000059728,ENSG00000064195,ENSG00000064835,ENSG00000065970,ENSG00000065978,ENSG00000066136,ENSG00000066336,ENSG00000067082,ENSG00000068024…
GO:0000979	F:RNA polymerase II core promoter sequence-specific DNA binding	MF	RNA polymerase II core promoter sequence-specific DNA binding	0.510982	2	35	ENSG00000134595,ENSG00000170345	ENSG00000005513,ENSG00000007372,ENSG00000028839,ENSG00000084093,ENSG00000106459,ENSG00000106462,ENSG00000110777,ENSG00000112200,ENSG00000112592,ENSG00000113648,ENSG00000115415,ENSG00000115548,ENSG00000116478,ENSG00000116717,ENSG00000125686,ENSG00000132475,ENSG00000134595,ENSG00000137947,ENSG00000142192,ENSG00000143190,ENSG00000143442,ENSG00000148143,ENSG00000151612,ENSG00000163041,ENSG00000163795…	MF	RNA polymerase II core promoter sequence-specific DNA binding	0.550881	1	35	ENSG00000170345	ENSG00000005513,ENSG00000007372,ENSG00000028839,ENSG00000084093,ENSG00000106459,ENSG00000106462,ENSG00000110777,ENSG00000112200,ENSG00000112592,ENSG00000113648,ENSG00000115415,ENSG00000115548,ENSG00000116478,ENSG00000116717,ENSG00000125686,ENSG00000132475,ENSG00000134595,ENSG00000137947,ENSG00000142192,ENSG00000143190,ENSG00000143442,ENSG00000148143,ENSG00000151612,ENSG00000163041,ENSG00000163795…
GO:0000980	F:RNA polymerase II distal enhancer sequence-specific DNA binding	MF	RNA polymerase II distal enhancer sequence-specific DNA binding	0.31287	5	80	ENSG00000106004,ENSG00000116833,ENSG00000131196,ENSG00000138083,ENSG00000165556	ENSG00000004848,ENSG00000012504,ENSG00000012822,ENSG00000054118,ENSG00000060339,ENSG00000066336,ENSG00000081189,ENSG00000082641,ENSG00000092199,ENSG00000095951,ENSG00000096717,ENSG00000100146,ENSG00000100811,ENSG00000102145,ENSG00000104856,ENSG00000106004,ENSG00000106006,ENSG00000106511,ENSG00000108511,ENSG00000109320,ENSG00000109906,ENSG00000112182,ENSG00000113722,ENSG00000115966,ENSG00000116044…	MF	RNA polymerase II distal enhancer sequence-specific DNA binding	0.833185	1	80	ENSG00000136352	ENSG00000004848,ENSG00000012504,ENSG00000012822,ENSG00000054118,ENSG00000060339,ENSG00000066336,ENSG00000081189,ENSG00000082641,ENSG00000092199,ENSG00000095951,ENSG00000096717,ENSG00000100146,ENSG00000100811,ENSG00000102145,ENSG00000104856,ENSG00000106004,ENSG00000106006,ENSG00000106511,ENSG00000108511,ENSG00000109320,ENSG00000109906,ENSG00000112182,ENSG00000113722,ENSG00000115966,ENSG00000116044…
GO:0000981	F:DNA-binding transcription factor activity, RNA polymerase II-specific	MF	DNA-binding transcription factor activity, RNA polymerase II-specific	0.931057	40	993	ENSG00000006468,ENSG00000009950,ENSG00000043039,ENSG00000082175,ENSG00000102349,ENSG00000103449,ENSG00000103495,ENSG00000105419,ENSG00000106004,ENSG00000111087,ENSG00000113430,ENSG00000115844,ENSG00000116833,ENSG00000117595,ENSG00000118707,ENSG00000120738,ENSG00000121297,ENSG00000125878,ENSG00000125968,ENSG00000131196,ENSG00000134595,ENSG00000136944,ENSG00000138083,ENSG00000140968,ENSG00000143355…	ENSG00000001167,ENSG00000004848,ENSG00000005073,ENSG00000005102,ENSG00000005513,ENSG00000005889,ENSG00000006377,ENSG00000006468,ENSG00000006704,ENSG00000007372,ENSG00000007545,ENSG00000007866,ENSG00000007968,ENSG00000008196,ENSG00000008197,ENSG00000008441,ENSG00000009709,ENSG00000009950,ENSG00000010030,ENSG00000010539,ENSG00000010818,ENSG00000011590,ENSG00000012504,ENSG00000014164,ENSG00000014824…	MF	DNA-binding transcription factor activity, RNA polymerase II-specific	0.173399	28	993	ENSG00000008441,ENSG00000100968,ENSG00000100987,ENSG00000103495,ENSG00000107779,ENSG00000108813,ENSG00000111087,ENSG00000111269,ENSG00000116990,ENSG00000125816,ENSG00000135373,ENSG00000136327,ENSG00000136352,ENSG00000143171,ENSG00000143355,ENSG00000148704,ENSG00000159263,ENSG00000159387,ENSG00000163508,ENSG00000164683,ENSG00000165495,ENSG00000170345,ENSG00000171476,ENSG00000179772,ENSG00000181449…	ENSG00000001167,ENSG00000004848,ENSG00000005073,ENSG00000005102,ENSG00000005513,ENSG00000005889,ENSG00000006377,ENSG00000006468,ENSG00000006704,ENSG00000007372,ENSG00000007545,ENSG00000007866,ENSG00000007968,ENSG00000008196,ENSG00000008197,ENSG00000008441,ENSG00000009709,ENSG00000009950,ENSG00000010030,ENSG00000010539,ENSG00000010818,ENSG00000011590,ENSG00000012504,ENSG00000014164,ENSG00000014824…
GO:0000987	F:proximal promoter sequence-specific DNA binding	MF	proximal promoter sequence-specific DNA binding	1	0	30		ENSG00000005339,ENSG00000007968,ENSG00000075891,ENSG00000100811,ENSG00000101412,ENSG00000101493,ENSG00000105610,ENSG00000107485,ENSG00000112242,ENSG00000112592,ENSG00000123405,ENSG00000125820,ENSG00000129173,ENSG00000135457,ENSG00000136826,ENSG00000137090,ENSG00000137203,ENSG00000139687,ENSG00000141646,ENSG00000154832,ENSG00000165891,ENSG00000166949,ENSG00000172845,ENSG00000185155,ENSG00000185591…	MF	proximal promoter sequence-specific DNA binding	1	0	30		ENSG00000005339,ENSG00000007968,ENSG00000075891,ENSG00000100811,ENSG00000101412,ENSG00000101493,ENSG00000105610,ENSG00000107485,ENSG00000112242,ENSG00000112592,ENSG00000123405,ENSG00000125820,ENSG00000129173,ENSG00000135457,ENSG00000136826,ENSG00000137090,ENSG00000137203,ENSG00000139687,ENSG00000141646,ENSG00000154832,ENSG00000165891,ENSG00000166949,ENSG00000172845,ENSG00000185155,ENSG00000185591…
GO:0000993	F:RNA polymerase II complex binding	MF	RNA polymerase II complex binding	1	0	29		ENSG00000006712,ENSG00000087302,ENSG00000092847,ENSG00000095787,ENSG00000101413,ENSG00000105176,ENSG00000108469,ENSG00000109911,ENSG00000119715,ENSG00000123908,ENSG00000124151,ENSG00000130165,ENSG00000134371,ENSG00000134899,ENSG00000135829,ENSG00000137947,ENSG00000141425,ENSG00000143499,ENSG00000153187,ENSG00000153767,ENSG00000158941,ENSG00000162664,ENSG00000163125,ENSG00000163945,ENSG00000165494…	MF	RNA polymerase II complex binding	1	0	29		ENSG00000006712,ENSG00000087302,ENSG00000092847,ENSG00000095787,ENSG00000101413,ENSG00000105176,ENSG00000108469,ENSG00000109911,ENSG00000119715,ENSG00000123908,ENSG00000124151,ENSG00000130165,ENSG00000134371,ENSG00000134899,ENSG00000135829,ENSG00000137947,ENSG00000141425,ENSG00000143499,ENSG00000153187,ENSG00000153767,ENSG00000158941,ENSG00000162664,ENSG00000163125,ENSG00000163945,ENSG00000165494…
GO:0001012	F:RNA polymerase II regulatory region DNA binding	MF	RNA polymerase II regulatory region DNA binding	1	0	9		ENSG00000074966,ENSG00000080839,ENSG00000084676,ENSG00000103479,ENSG00000123594,ENSG00000136352,ENSG00000139687,ENSG00000141027,ENSG00000196498	MF	RNA polymerase II regulatory region DNA binding	0.20361	1	9	ENSG00000136352	ENSG00000074966,ENSG00000080839,ENSG00000084676,ENSG00000103479,ENSG00000123594,ENSG00000136352,ENSG00000139687,ENSG00000141027,ENSG00000196498
GO:0001042	F:RNA polymerase I core binding	MF	RNA polymerase I core binding	1	0	5		ENSG00000070814,ENSG00000085721,ENSG00000141736,ENSG00000166197,ENSG00000179119	MF	RNA polymerase I core binding	1	0	5		ENSG00000070814,ENSG00000085721,ENSG00000141736,ENSG00000166197,ENSG00000179119
GO:0001047	F:core promoter binding	MF	core promoter binding	1	0	13		ENSG00000019485,ENSG00000092847,ENSG00000112592,ENSG00000113580,ENSG00000116809,ENSG00000117505,ENSG00000123908,ENSG00000136997,ENSG00000137947,ENSG00000149596,ENSG00000158711,ENSG00000181163,ENSG00000262406	MF	core promoter binding	1	0	13		ENSG00000019485,ENSG00000092847,ENSG00000112592,ENSG00000113580,ENSG00000116809,ENSG00000117505,ENSG00000123908,ENSG00000136997,ENSG00000137947,ENSG00000149596,ENSG00000158711,ENSG00000181163,ENSG00000262406
GO:0001085	F:RNA polymerase II transcription factor binding	MF	RNA polymerase II transcription factor binding	0.573476	3	61	ENSG00000125968,ENSG00000131196,ENSG00000176909	ENSG00000004487,ENSG00000005339,ENSG00000007866,ENSG00000033800,ENSG00000064835,ENSG00000065526,ENSG00000066336,ENSG00000068024,ENSG00000068305,ENSG00000069011,ENSG00000074219,ENSG00000078043,ENSG00000082701,ENSG00000100393,ENSG00000102145,ENSG00000105229,ENSG00000107187,ENSG00000107859,ENSG00000108175,ENSG00000108840,ENSG00000111676,ENSG00000115738,ENSG00000116478,ENSG00000117318,ENSG00000122515…	MF	RNA polymerase II transcription factor binding	1	0	61		ENSG00000004487,ENSG00000005339,ENSG00000007866,ENSG00000033800,ENSG00000064835,ENSG00000065526,ENSG00000066336,ENSG00000068024,ENSG00000068305,ENSG00000069011,ENSG00000074219,ENSG00000078043,ENSG00000082701,ENSG00000100393,ENSG00000102145,ENSG00000105229,ENSG00000107187,ENSG00000107859,ENSG00000108175,ENSG00000108840,ENSG00000111676,ENSG00000115738,ENSG00000116478,ENSG00000117318,ENSG00000122515…
GO:0001094	F:TFIID-class transcription factor complex binding	MF	TFIID-class transcription factor complex binding	1	0	11		ENSG00000012061,ENSG00000055044,ENSG00000064313,ENSG00000105202,ENSG00000106546,ENSG00000107223,ENSG00000117174,ENSG00000141510,ENSG00000175595,ENSG00000175792,ENSG00000183207	MF	TFIID-class transcription factor complex binding	1	0	11		ENSG00000012061,ENSG00000055044,ENSG00000064313,ENSG00000105202,ENSG00000106546,ENSG00000107223,ENSG00000117174,ENSG00000141510,ENSG00000175595,ENSG00000175792,ENSG00000183207
GO:0001102	F:RNA polymerase II activating transcription factor binding	MF	RNA polymerase II activating transcription factor binding	0.760333	2	53	ENSG00000163508,ENSG00000170345	ENSG00000005339,ENSG00000016082,ENSG00000064393,ENSG00000064835,ENSG00000067369,ENSG00000073861,ENSG00000080839,ENSG00000089225,ENSG00000092607,ENSG00000100393,ENSG00000101076,ENSG00000103479,ENSG00000112837,ENSG00000115966,ENSG00000116044,ENSG00000116670,ENSG00000118260,ENSG00000121068,ENSG00000121075,ENSG00000122145,ENSG00000122877,ENSG00000123095,ENSG00000123737,ENSG00000133169,ENSG00000133878…	MF	RNA polymerase II activating transcription factor binding	0.359212	2	53	ENSG00000163508,ENSG00000170345	ENSG00000005339,ENSG00000016082,ENSG00000064393,ENSG00000064835,ENSG00000067369,ENSG00000073861,ENSG00000080839,ENSG00000089225,ENSG00000092607,ENSG00000100393,ENSG00000101076,ENSG00000103479,ENSG00000112837,ENSG00000115966,ENSG00000116044,ENSG00000116670,ENSG00000118260,ENSG00000121068,ENSG00000121075,ENSG00000122145,ENSG00000122877,ENSG00000123095,ENSG00000123737,ENSG00000133169,ENSG00000133878…
GO:0001103	F:RNA polymerase II repressing transcription factor binding	MF	RNA polymerase II repressing transcription factor binding	1	0	35		ENSG00000057935,ENSG00000101773,ENSG00000105556,ENSG00000111642,ENSG00000112033,ENSG00000112592,ENSG00000113649,ENSG00000116478,ENSG00000125124,ENSG00000125863,ENSG00000132170,ENSG00000133937,ENSG00000138686,ENSG00000140307,ENSG00000140463,ENSG00000141448,ENSG00000148737,ENSG00000149480,ENSG00000155545,ENSG00000163093,ENSG00000165417,ENSG00000165533,ENSG00000168214,ENSG00000168610,ENSG00000169375…	MF	RNA polymerase II repressing transcription factor binding	1	0	35		ENSG00000057935,ENSG00000101773,ENSG00000105556,ENSG00000111642,ENSG00000112033,ENSG00000112592,ENSG00000113649,ENSG00000116478,ENSG00000125124,ENSG00000125863,ENSG00000132170,ENSG00000133937,ENSG00000138686,ENSG00000140307,ENSG00000140463,ENSG00000141448,ENSG00000148737,ENSG00000149480,ENSG00000155545,ENSG00000163093,ENSG00000165417,ENSG00000165533,ENSG00000168214,ENSG00000168610,ENSG00000169375…
GO:0001158	F:enhancer sequence-specific DNA binding	MF	enhancer sequence-specific DNA binding	1	0	24		ENSG00000008196,ENSG00000016082,ENSG00000100219,ENSG00000100811,ENSG00000107485,ENSG00000115966,ENSG00000119715,ENSG00000125398,ENSG00000128714,ENSG00000130700,ENSG00000136574,ENSG00000137309,ENSG00000139445,ENSG00000143013,ENSG00000143178,ENSG00000160685,ENSG00000164104,ENSG00000164684,ENSG00000176887,ENSG00000179348,ENSG00000185507,ENSG00000186918,ENSG00000198728,ENSG00000273706	MF	enhancer sequence-specific DNA binding	1	0	24		ENSG00000008196,ENSG00000016082,ENSG00000100219,ENSG00000100811,ENSG00000107485,ENSG00000115966,ENSG00000119715,ENSG00000125398,ENSG00000128714,ENSG00000130700,ENSG00000136574,ENSG00000137309,ENSG00000139445,ENSG00000143013,ENSG00000143178,ENSG00000160685,ENSG00000164104,ENSG00000164684,ENSG00000176887,ENSG00000179348,ENSG00000185507,ENSG00000186918,ENSG00000198728,ENSG00000273706
GO:0001162	F:RNA polymerase II intronic transcription regulatory region sequence-specific DNA binding	MF	RNA polymerase II intronic transcription regulatory region sequence-specific DNA binding	1	0	14		ENSG00000025156,ENSG00000116035,ENSG00000130749,ENSG00000135638,ENSG00000140396,ENSG00000144161,ENSG00000148704,ENSG00000169840,ENSG00000170370,ENSG00000185122,ENSG00000185420,ENSG00000188177,ENSG00000214513,ENSG00000256683	MF	RNA polymerase II intronic transcription regulatory region sequence-specific DNA binding	0.270493	1	14	ENSG00000148704	ENSG00000025156,ENSG00000116035,ENSG00000130749,ENSG00000135638,ENSG00000140396,ENSG00000144161,ENSG00000148704,ENSG00000169840,ENSG00000170370,ENSG00000185122,ENSG00000185420,ENSG00000188177,ENSG00000214513,ENSG00000256683
GO:0001164	F:RNA polymerase I CORE element sequence-specific DNA binding	MF	RNA polymerase I CORE element sequence-specific DNA binding	1	0	8		ENSG00000076108,ENSG00000085721,ENSG00000099956,ENSG00000103168,ENSG00000104872,ENSG00000108312,ENSG00000115750,ENSG00000127616	MF	RNA polymerase I CORE element sequence-specific DNA binding	1	0	8		ENSG00000076108,ENSG00000085721,ENSG00000099956,ENSG00000103168,ENSG00000104872,ENSG00000108312,ENSG00000115750,ENSG00000127616
GO:0001221	F:transcription cofactor binding	MF	transcription cofactor binding	1	0	6		ENSG00000116044,ENSG00000118689,ENSG00000124177,ENSG00000136826,ENSG00000175866,ENSG00000198517	MF	transcription cofactor binding	1	0	6		ENSG00000116044,ENSG00000118689,ENSG00000124177,ENSG00000136826,ENSG00000175866,ENSG00000198517
GO:0001222	F:transcription corepressor binding	MF	transcription corepressor binding	0.518324	1	14	ENSG00000138083	ENSG00000049246,ENSG00000069667,ENSG00000096401,ENSG00000109118,ENSG00000116030,ENSG00000119408,ENSG00000126368,ENSG00000132326,ENSG00000138083,ENSG00000143321,ENSG00000176973,ENSG00000178951,ENSG00000179094,ENSG00000188612	MF	transcription corepressor binding	1	0	14		ENSG00000049246,ENSG00000069667,ENSG00000096401,ENSG00000109118,ENSG00000116030,ENSG00000119408,ENSG00000126368,ENSG00000132326,ENSG00000138083,ENSG00000143321,ENSG00000176973,ENSG00000178951,ENSG00000179094,ENSG00000188612
GO:0001223	F:transcription coactivator binding	MF	transcription coactivator binding	0.670271	1	20	ENSG00000164362	ENSG00000054598,ENSG00000069667,ENSG00000074219,ENSG00000082258,ENSG00000091831,ENSG00000106546,ENSG00000108064,ENSG00000116809,ENSG00000119508,ENSG00000125691,ENSG00000126778,ENSG00000136807,ENSG00000143365,ENSG00000144560,ENSG00000150907,ENSG00000164362,ENSG00000166049,ENSG00000168826,ENSG00000186951,ENSG00000187079	MF	transcription coactivator binding	1	0	20		ENSG00000054598,ENSG00000069667,ENSG00000074219,ENSG00000082258,ENSG00000091831,ENSG00000106546,ENSG00000108064,ENSG00000116809,ENSG00000119508,ENSG00000125691,ENSG00000126778,ENSG00000136807,ENSG00000143365,ENSG00000144560,ENSG00000150907,ENSG00000164362,ENSG00000166049,ENSG00000168826,ENSG00000186951,ENSG00000187079
GO:0001227	F:DNA-binding transcription repressor activity, RNA polymerase II-specific	MF	DNA-binding transcription repressor activity, RNA polymerase II-specific	0.922506	8	243	ENSG00000009950,ENSG00000102349,ENSG00000103449,ENSG00000140968,ENSG00000149948,ENSG00000162772,ENSG00000165556,ENSG00000198597	ENSG00000004848,ENSG00000005436,ENSG00000006194,ENSG00000007372,ENSG00000008083,ENSG00000009950,ENSG00000010030,ENSG00000019549,ENSG00000050344,ENSG00000057657,ENSG00000059728,ENSG00000060138,ENSG00000066336,ENSG00000069812,ENSG00000070444,ENSG00000071564,ENSG00000072736,ENSG00000073861,ENSG00000074800,ENSG00000081059,ENSG00000082641,ENSG00000084093,ENSG00000086102,ENSG00000087510,ENSG00000089902…	MF	DNA-binding transcription repressor activity, RNA polymerase II-specific	0.509041	6	243	ENSG00000100968,ENSG00000108813,ENSG00000148704,ENSG00000164683,ENSG00000172733,ENSG00000179772	ENSG00000004848,ENSG00000005436,ENSG00000006194,ENSG00000007372,ENSG00000008083,ENSG00000009950,ENSG00000010030,ENSG00000019549,ENSG00000050344,ENSG00000057657,ENSG00000059728,ENSG00000060138,ENSG00000066336,ENSG00000069812,ENSG00000070444,ENSG00000071564,ENSG00000072736,ENSG00000073861,ENSG00000074800,ENSG00000081059,ENSG00000082641,ENSG00000084093,ENSG00000086102,ENSG00000087510,ENSG00000089902…
GO:0001228	F:DNA-binding transcription activator activity, RNA polymerase II-specific	MF	DNA-binding transcription activator activity, RNA polymerase II-specific	0.587473	21	433	ENSG00000006468,ENSG00000043039,ENSG00000082175,ENSG00000105419,ENSG00000106004,ENSG00000115844,ENSG00000116833,ENSG00000117595,ENSG00000120738,ENSG00000125878,ENSG00000131196,ENSG00000138083,ENSG00000149948,ENSG00000162772,ENSG00000163508,ENSG00000164107,ENSG00000170345,ENSG00000175197,ENSG00000180535,ENSG00000181449,ENSG00000245848	ENSG00000005102,ENSG00000005513,ENSG00000006468,ENSG00000007372,ENSG00000007968,ENSG00000008196,ENSG00000012504,ENSG00000016082,ENSG00000025156,ENSG00000028277,ENSG00000028839,ENSG00000043039,ENSG00000052850,ENSG00000054598,ENSG00000060566,ENSG00000064195,ENSG00000064835,ENSG00000065029,ENSG00000065970,ENSG00000065978,ENSG00000066136,ENSG00000066336,ENSG00000066827,ENSG00000067082,ENSG00000068305…	MF	DNA-binding transcription activator activity, RNA polymerase II-specific	0.691846	9	433	ENSG00000069275,ENSG00000116017,ENSG00000116990,ENSG00000135373,ENSG00000136327,ENSG00000163508,ENSG00000170345,ENSG00000181449,ENSG00000184937	ENSG00000005102,ENSG00000005513,ENSG00000006468,ENSG00000007372,ENSG00000007968,ENSG00000008196,ENSG00000012504,ENSG00000016082,ENSG00000025156,ENSG00000028277,ENSG00000028839,ENSG00000043039,ENSG00000052850,ENSG00000054598,ENSG00000060566,ENSG00000064195,ENSG00000064835,ENSG00000065029,ENSG00000065970,ENSG00000065978,ENSG00000066136,ENSG00000066336,ENSG00000066827,ENSG00000067082,ENSG00000068305…
GO:0001302	P:replicative cell aging	BP	replicative cell aging	1	0	5		ENSG00000012061,ENSG00000073282,ENSG00000125995,ENSG00000165392,ENSG00000183765	BP	replicative cell aging	1	0	5		ENSG00000012061,ENSG00000073282,ENSG00000125995,ENSG00000165392,ENSG00000183765
GO:0001405	C:PAM complex, Tim23 associated import motor	CC	PAM complex, Tim23 associated import motor	1	0	5		ENSG00000109519,ENSG00000120675,ENSG00000164284,ENSG00000205981,ENSG00000217930	CC	PAM complex, Tim23 associated import motor	1	0	5		ENSG00000109519,ENSG00000120675,ENSG00000164284,ENSG00000205981,ENSG00000217930
GO:0001501	P:skeletal system development	BP	skeletal system development	0.21438	9	134	ENSG00000017427,ENSG00000087494,ENSG00000132692,ENSG00000140937,ENSG00000162551,ENSG00000164692,ENSG00000168542,ENSG00000188783,ENSG00000265107	ENSG00000005073,ENSG00000006377,ENSG00000017427,ENSG00000038295,ENSG00000038427,ENSG00000049089,ENSG00000049860,ENSG00000052850,ENSG00000068024,ENSG00000068078,ENSG00000069011,ENSG00000070010,ENSG00000070814,ENSG00000072080,ENSG00000072840,ENSG00000073282,ENSG00000074047,ENSG00000077782,ENSG00000081870,ENSG00000082293,ENSG00000087494,ENSG00000088256,ENSG00000090539,ENSG00000090932,ENSG00000092969…	BP	skeletal system development	0.821027	2	134	ENSG00000174600,ENSG00000242252	ENSG00000005073,ENSG00000006377,ENSG00000017427,ENSG00000038295,ENSG00000038427,ENSG00000049089,ENSG00000049860,ENSG00000052850,ENSG00000068024,ENSG00000068078,ENSG00000069011,ENSG00000070010,ENSG00000070814,ENSG00000072080,ENSG00000072840,ENSG00000073282,ENSG00000074047,ENSG00000077782,ENSG00000081870,ENSG00000082293,ENSG00000087494,ENSG00000088256,ENSG00000090539,ENSG00000090932,ENSG00000092969…
GO:0001502	P:cartilage condensation	BP	cartilage condensation	0.630373	1	20	ENSG00000043039	ENSG00000008710,ENSG00000043039,ENSG00000060718,ENSG00000075388,ENSG00000111049,ENSG00000111241,ENSG00000111341,ENSG00000112062,ENSG00000118523,ENSG00000125398,ENSG00000125879,ENSG00000126351,ENSG00000138696,ENSG00000139219,ENSG00000154764,ENSG00000157766,ENSG00000164853,ENSG00000168487,ENSG00000169071,ENSG00000180318	BP	cartilage condensation	1	0	20		ENSG00000008710,ENSG00000043039,ENSG00000060718,ENSG00000075388,ENSG00000111049,ENSG00000111241,ENSG00000111341,ENSG00000112062,ENSG00000118523,ENSG00000125398,ENSG00000125879,ENSG00000126351,ENSG00000138696,ENSG00000139219,ENSG00000154764,ENSG00000157766,ENSG00000164853,ENSG00000168487,ENSG00000169071,ENSG00000180318
GO:0001503	P:ossification	BP	ossification	0.705341	3	75	ENSG00000101938,ENSG00000116039,ENSG00000140937	ENSG00000012223,ENSG00000036828,ENSG00000046653,ENSG00000054938,ENSG00000060718,ENSG00000070404,ENSG00000094975,ENSG00000101144,ENSG00000101265,ENSG00000101938,ENSG00000102575,ENSG00000105472,ENSG00000105929,ENSG00000107789,ENSG00000107821,ENSG00000108821,ENSG00000110719,ENSG00000111049,ENSG00000111341,ENSG00000112175,ENSG00000112293,ENSG00000113140,ENSG00000116039,ENSG00000116985,ENSG00000118523…	BP	ossification	0.507286	2	75	ENSG00000167941,ENSG00000242252	ENSG00000012223,ENSG00000036828,ENSG00000046653,ENSG00000054938,ENSG00000060718,ENSG00000070404,ENSG00000094975,ENSG00000101144,ENSG00000101265,ENSG00000101938,ENSG00000102575,ENSG00000105472,ENSG00000105929,ENSG00000107789,ENSG00000107821,ENSG00000108821,ENSG00000110719,ENSG00000111049,ENSG00000111341,ENSG00000112175,ENSG00000112293,ENSG00000113140,ENSG00000116039,ENSG00000116985,ENSG00000118523…
GO:0001504	P:neurotransmitter uptake	BP	neurotransmitter uptake	0.0912052	2	10	ENSG00000079215,ENSG00000196517	ENSG00000018625,ENSG00000079215,ENSG00000105143,ENSG00000111371,ENSG00000127561,ENSG00000132639,ENSG00000135821,ENSG00000142319,ENSG00000162383,ENSG00000196517	BP	neurotransmitter uptake	1	0	10		ENSG00000018625,ENSG00000079215,ENSG00000105143,ENSG00000111371,ENSG00000127561,ENSG00000132639,ENSG00000135821,ENSG00000142319,ENSG00000162383,ENSG00000196517
GO:0001508	P:action potential	BP	action potential	0.591917	1	17	ENSG00000118507	ENSG00000075142,ENSG00000088256,ENSG00000101204,ENSG00000117971,ENSG00000118507,ENSG00000135643,ENSG00000145390,ENSG00000145888,ENSG00000151320,ENSG00000156052,ENSG00000158445,ENSG00000159248,ENSG00000160716,ENSG00000171121,ENSG00000184408,ENSG00000188603,ENSG00000197584	BP	action potential	1	0	17		ENSG00000075142,ENSG00000088256,ENSG00000101204,ENSG00000117971,ENSG00000118507,ENSG00000135643,ENSG00000145390,ENSG00000145888,ENSG00000151320,ENSG00000156052,ENSG00000158445,ENSG00000159248,ENSG00000160716,ENSG00000171121,ENSG00000184408,ENSG00000188603,ENSG00000197584
GO:0001510	P:RNA methylation	BP	RNA methylation	1	0	7		ENSG00000108592,ENSG00000146834,ENSG00000162639,ENSG00000162775,ENSG00000165819,ENSG00000186666,ENSG00000259956	BP	RNA methylation	1	0	7		ENSG00000108592,ENSG00000146834,ENSG00000162639,ENSG00000162775,ENSG00000165819,ENSG00000186666,ENSG00000259956
GO:0001514	P:selenocysteine incorporation	BP	selenocysteine incorporation	0.297847	1	7	ENSG00000211448	ENSG00000109618,ENSG00000132394,ENSG00000138593,ENSG00000180098,ENSG00000187742,ENSG00000198843,ENSG00000211448	BP	selenocysteine incorporation	1	0	7		ENSG00000109618,ENSG00000132394,ENSG00000138593,ENSG00000180098,ENSG00000187742,ENSG00000198843,ENSG00000211448
GO:0001516	P:prostaglandin biosynthetic process	BP	prostaglandin biosynthetic process	1	0	13		ENSG00000019582,ENSG00000073756,ENSG00000078401,ENSG00000095303,ENSG00000107317,ENSG00000110958,ENSG00000124212,ENSG00000127129,ENSG00000135241,ENSG00000148344,ENSG00000157870,ENSG00000168907,ENSG00000240972	BP	prostaglandin biosynthetic process	0.0287316	2	13	ENSG00000019582,ENSG00000078401	ENSG00000019582,ENSG00000073756,ENSG00000078401,ENSG00000095303,ENSG00000107317,ENSG00000110958,ENSG00000124212,ENSG00000127129,ENSG00000135241,ENSG00000148344,ENSG00000157870,ENSG00000168907,ENSG00000240972
GO:0001517	F:N-acetylglucosamine 6-O-sulfotransferase activity	MF	N-acetylglucosamine 6-O-sulfotransferase activity	0.335672	1	7	ENSG00000140835	ENSG00000122863,ENSG00000135702,ENSG00000140835,ENSG00000147119,ENSG00000175040,ENSG00000175264,ENSG00000183196	MF	N-acetylglucosamine 6-O-sulfotransferase activity	1	0	7		ENSG00000122863,ENSG00000135702,ENSG00000140835,ENSG00000147119,ENSG00000175040,ENSG00000175264,ENSG00000183196
GO:0001518	C:voltage-gated sodium channel complex	CC	voltage-gated sodium channel complex	0.043438	3	14	ENSG00000169432,ENSG00000177098,ENSG00000183873	ENSG00000007314,ENSG00000105711,ENSG00000136531,ENSG00000136546,ENSG00000144285,ENSG00000149575,ENSG00000153253,ENSG00000166257,ENSG00000168356,ENSG00000169432,ENSG00000177098,ENSG00000183873,ENSG00000185313,ENSG00000196876	CC	voltage-gated sodium channel complex	1	0	14		ENSG00000007314,ENSG00000105711,ENSG00000136531,ENSG00000136546,ENSG00000144285,ENSG00000149575,ENSG00000153253,ENSG00000166257,ENSG00000168356,ENSG00000169432,ENSG00000177098,ENSG00000183873,ENSG00000185313,ENSG00000196876
GO:0001520	C:outer dense fiber	CC	outer dense fiber	1	0	6		ENSG00000110367,ENSG00000136811,ENSG00000155087,ENSG00000155749,ENSG00000160188,ENSG00000177947	CC	outer dense fiber	1	0	6		ENSG00000110367,ENSG00000136811,ENSG00000155087,ENSG00000155749,ENSG00000160188,ENSG00000177947
GO:0001522	P:pseudouridine synthesis	BP	pseudouridine synthesis	1	0	6		ENSG00000007376,ENSG00000129317,ENSG00000156990,ENSG00000165526,ENSG00000167112,ENSG00000182117	BP	pseudouridine synthesis	1	0	6		ENSG00000007376,ENSG00000129317,ENSG00000156990,ENSG00000165526,ENSG00000167112,ENSG00000182117
GO:0001523	P:retinoid metabolic process	BP	retinoid metabolic process	0.0125358	7	62	ENSG00000076716,ENSG00000081479,ENSG00000147257,ENSG00000162496,ENSG00000179399,ENSG00000198074,ENSG00000277494	ENSG00000063660,ENSG00000072042,ENSG00000076716,ENSG00000081479,ENSG00000084674,ENSG00000085662,ENSG00000102076,ENSG00000106538,ENSG00000110244,ENSG00000110245,ENSG00000114113,ENSG00000114115,ENSG00000115884,ENSG00000116745,ENSG00000118137,ENSG00000118271,ENSG00000121039,ENSG00000121207,ENSG00000123384,ENSG00000124145,ENSG00000128617,ENSG00000130203,ENSG00000135437,ENSG00000135697,ENSG00000137392…	BP	retinoid metabolic process	0.344379	2	62	ENSG00000076716,ENSG00000175535	ENSG00000063660,ENSG00000072042,ENSG00000076716,ENSG00000081479,ENSG00000084674,ENSG00000085662,ENSG00000102076,ENSG00000106538,ENSG00000110244,ENSG00000110245,ENSG00000114113,ENSG00000114115,ENSG00000115884,ENSG00000116745,ENSG00000118137,ENSG00000118271,ENSG00000121039,ENSG00000121207,ENSG00000123384,ENSG00000124145,ENSG00000128617,ENSG00000130203,ENSG00000135437,ENSG00000135697,ENSG00000137392…
GO:0001525	P:angiogenesis	BP	angiogenesis	0.00253909	22	232	ENSG00000021645,ENSG00000066056,ENSG00000066468,ENSG00000078098,ENSG00000101280,ENSG00000120156,ENSG00000120708,ENSG00000125968,ENSG00000135636,ENSG00000136999,ENSG00000139567,ENSG00000144810,ENSG00000150630,ENSG00000154928,ENSG00000164107,ENSG00000164867,ENSG00000166825,ENSG00000171951,ENSG00000173376,ENSG00000205336,ENSG00000249751,ENSG00000265107	ENSG00000001631,ENSG00000004399,ENSG00000005108,ENSG00000006327,ENSG00000007952,ENSG00000021645,ENSG00000025708,ENSG00000027869,ENSG00000050767,ENSG00000054598,ENSG00000064989,ENSG00000066056,ENSG00000066468,ENSG00000069667,ENSG00000070193,ENSG00000071246,ENSG00000073756,ENSG00000074842,ENSG00000076706,ENSG00000077782,ENSG00000078098,ENSG00000079337,ENSG00000079385,ENSG00000081052,ENSG00000087245…	BP	angiogenesis	0.0202057	11	232	ENSG00000021645,ENSG00000100292,ENSG00000101280,ENSG00000117281,ENSG00000121879,ENSG00000135048,ENSG00000164683,ENSG00000169429,ENSG00000170989,ENSG00000196189,ENSG00000261371	ENSG00000001631,ENSG00000004399,ENSG00000005108,ENSG00000006327,ENSG00000007952,ENSG00000021645,ENSG00000025708,ENSG00000027869,ENSG00000050767,ENSG00000054598,ENSG00000064989,ENSG00000066056,ENSG00000066468,ENSG00000069667,ENSG00000070193,ENSG00000071246,ENSG00000073756,ENSG00000074842,ENSG00000076706,ENSG00000077782,ENSG00000078098,ENSG00000079337,ENSG00000079385,ENSG00000081052,ENSG00000087245…
GO:0001527	C:microfibril	CC	microfibril	0.00825551	3	9	ENSG00000117122,ENSG00000138829,ENSG00000166482	ENSG00000049323,ENSG00000117122,ENSG00000138829,ENSG00000140259,ENSG00000142303,ENSG00000166147,ENSG00000166482,ENSG00000187720,ENSG00000197614	CC	microfibril	1	0	9		ENSG00000049323,ENSG00000117122,ENSG00000138829,ENSG00000140259,ENSG00000142303,ENSG00000166147,ENSG00000166482,ENSG00000187720,ENSG00000197614
GO:0001530	F:lipopolysaccharide binding	MF	lipopolysaccharide binding	0.033117	4	37	ENSG00000013725,ENSG00000174175,ENSG00000187908,ENSG00000255690	ENSG00000012223,ENSG00000013725,ENSG00000073060,ENSG00000089041,ENSG00000095970,ENSG00000101425,ENSG00000113360,ENSG00000122852,ENSG00000124635,ENSG00000129084,ENSG00000129988,ENSG00000131050,ENSG00000132485,ENSG00000133661,ENSG00000136869,ENSG00000137462,ENSG00000144381,ENSG00000154589,ENSG00000159377,ENSG00000159674,ENSG00000164047,ENSG00000165799,ENSG00000169397,ENSG00000169403,ENSG00000170458…	MF	lipopolysaccharide binding	0.465238	1	37	ENSG00000187908	ENSG00000012223,ENSG00000013725,ENSG00000073060,ENSG00000089041,ENSG00000095970,ENSG00000101425,ENSG00000113360,ENSG00000122852,ENSG00000124635,ENSG00000129084,ENSG00000129988,ENSG00000131050,ENSG00000132485,ENSG00000133661,ENSG00000136869,ENSG00000137462,ENSG00000144381,ENSG00000154589,ENSG00000159377,ENSG00000159674,ENSG00000164047,ENSG00000165799,ENSG00000169397,ENSG00000169403,ENSG00000170458…
GO:0001533	C:cornified envelope	CC	cornified envelope	0.656798	2	64	ENSG00000057294,ENSG00000143631	ENSG00000046604,ENSG00000057294,ENSG00000081277,ENSG00000092295,ENSG00000096696,ENSG00000105427,ENSG00000118898,ENSG00000121552,ENSG00000124102,ENSG00000134755,ENSG00000134757,ENSG00000134760,ENSG00000134762,ENSG00000134765,ENSG00000135046,ENSG00000136155,ENSG00000143520,ENSG00000143631,ENSG00000144283,ENSG00000159450,ENSG00000159455,ENSG00000159516,ENSG00000163202,ENSG00000163207,ENSG00000163209…	CC	cornified envelope	1	0	64		ENSG00000046604,ENSG00000057294,ENSG00000081277,ENSG00000092295,ENSG00000096696,ENSG00000105427,ENSG00000118898,ENSG00000121552,ENSG00000124102,ENSG00000134755,ENSG00000134757,ENSG00000134760,ENSG00000134762,ENSG00000134765,ENSG00000135046,ENSG00000136155,ENSG00000143520,ENSG00000143631,ENSG00000144283,ENSG00000159450,ENSG00000159455,ENSG00000159516,ENSG00000163202,ENSG00000163207,ENSG00000163209…
GO:0001537	F:N-acetylgalactosamine 4-O-sulfotransferase activity	MF	N-acetylgalactosamine 4-O-sulfotransferase activity	1	0	5		ENSG00000124302,ENSG00000154080,ENSG00000169105,ENSG00000171310,ENSG00000180767	MF	N-acetylgalactosamine 4-O-sulfotransferase activity	1	0	5		ENSG00000124302,ENSG00000154080,ENSG00000169105,ENSG00000171310,ENSG00000180767
GO:0001540	F:amyloid-beta binding	MF	amyloid-beta binding	0.16362	6	77	ENSG00000078596,ENSG00000141837,ENSG00000148408,ENSG00000155511,ENSG00000171049,ENSG00000273079	ENSG00000004948,ENSG00000008735,ENSG00000011132,ENSG00000019169,ENSG00000019582,ENSG00000034053,ENSG00000038945,ENSG00000064300,ENSG00000072694,ENSG00000073060,ENSG00000073921,ENSG00000078596,ENSG00000087085,ENSG00000092969,ENSG00000095970,ENSG00000101439,ENSG00000101856,ENSG00000105409,ENSG00000107282,ENSG00000109846,ENSG00000113108,ENSG00000114200,ENSG00000116106,ENSG00000116544,ENSG00000116661…	MF	amyloid-beta binding	0.249604	3	77	ENSG00000008735,ENSG00000019582,ENSG00000135218	ENSG00000004948,ENSG00000008735,ENSG00000011132,ENSG00000019169,ENSG00000019582,ENSG00000034053,ENSG00000038945,ENSG00000064300,ENSG00000072694,ENSG00000073060,ENSG00000073921,ENSG00000078596,ENSG00000087085,ENSG00000092969,ENSG00000095970,ENSG00000101439,ENSG00000101856,ENSG00000105409,ENSG00000107282,ENSG00000109846,ENSG00000113108,ENSG00000114200,ENSG00000116106,ENSG00000116544,ENSG00000116661…
[truncated: 6,729 more rows]
