# Supplementary material for: Impact of SETD8/KMT5A overexpression on hepatocellular carcinoma progression and prognosis
Source: PLoS One. 2026 Apr 13;21(4):e0337503. doi: 10.1371/journal.pone.0337503 (PMC13075679; doi:10.1371/journal.pone.0337503)
Supplement: S1 Data — Dataset including clinical data and experimental results (real time PCR, cell proliferation assay, cell cycle analysis, invasion assay and Xenograft experiment). (XLSX) [file pone.0337503.s013.xlsx]

## Sheet: clinical data
ID	OS	OS event	DFS	DFS event	observer#1	濃さ(intensity)	染色細胞(number)		observer#2	濃さ(intensity)	染色細胞(number)		average	濃さ(intensity)	染色細胞(number)		IRS	IRS(round)			sex	alchol	liver damage	Alb.	Bil.	PT%	ICG R15%,K value	AST	ALT	PLT(個/μl）	AFP(ng/ml)	L3分画	PIVKA-II(mu/ml)	CEA(ng/ml)	CA19-9(u/ml)	HBsAg	HBsAb	HBcAb	HBeAg	HBeAb	HCV	D	H	発育様式	Fc	Fc-inf	Sf	S	Vp
1	983	1	463	1	1	1	2		1	2	1		1	1.5	1.5		2.25	2			M	なし	B	4.2	1	75.8	24	92	150	4.1	60.2		16			(-)	(-)	(-)	未測定	未測定	(+)	(-)	S	Eg	(-)	(-)	(-)	0	0
2	375	1	82	1	2	2	4		2	3	4		2	2.5	4		10	10			M	なし	A	4.7	0.7	73.7	8.7	65	36	16.9	9155.8	32.9	38052	2.1	10	(+)	(-)	未測定	未測定	未測定	(-)	(-)	3	Eg	(+)	(+)	(+)	2	0
3	2028	1	840	1	3	2	1		3	3	2		3	2.5	1.5		3.75	4			M	あり	A	4	1.2	78	13.1	31	29	11.5	6.1	0	149	1.5	0	(-)	(-)	(+)	(-)	(+)	(-)	(-)	0	Eg	(-)	(-)	(-)	0	0
4	1026	1	362	1	4	3	3		4	3	4		4	3	3.5		10.5	11			F	なし	A	3.7	0.7	83.9	8.7	23	12	22.4	266		20184	1.2	0	(-)	(-)	(-)	(-)	(-)	(-)	(-)	1	Eg	(+)	(+)	(+)	0	2
5	6890	0	6890	0	5	2	4		5	3	4		5	2.5	4		10	10			F	なし	A	4.4	0.5	76.3	1.7	39	84	27.2	2978.9	17.6	25	0.1	23	(+)	(-)	(+)	(-)	(+)	(-)	(-)	2	Eg	(+)	(+)	(+)	0	2
6	6235	0	3858	1	6	3	4		6	3	3		6	3	3.5		10.5	11			F	なし	A	4	0.5	86.5	11.4	60	67	12.1	277.8		2333	1.3	8	(-)	未測定	未測定	未測定	未測定	(+)	(-)	S	Eg	(+)	(-)	(-)	1	0
7	4022	1	2843	1	7	2	3		7	3	3		7	2.5	3		7.5	8			M	あり	A	4.1	0.7	80.9	7.3	56	109	18.2	32.9	71	31			(-)	(-)	未測定	未測定	未測定	(+)	(-)	S	Eg	(-)	(-)	(-)	0	0
8	2951	0	2951	0	8	0	0		8	0	0		8	0	0		0	0			M	あり	A	4.6	0.8	83.9	6.1	52	85	16.1	5.9		171	0.7	13	(-)	未測定	未測定	未測定	未測定	(+)	(-)	S	Eg	(+)	(-)	(-)	0	0
9	3820	1	1568	1	9	3	4		9	3	4		9	3	4		12	12			M	なし	B	3.9	0.6	77.4	18.9	98	104	7.9	8.6	0	34			(-)	(-)	未測定	未測定	未測定	(+)	(-)	S	Eg	(+)	(+)	(-)	1	0
10	1113	1	958	1	10	1	3		10	2	3		10	1.5	3		4.5	5			M	あり	A	4.3	1.5	75.8	11.3	94	110	10.2	42.1		1091	2.4	15	(+)	(-)	未測定	未測定	未測定	(+)	(-)	S	Eg	(+)	(+)	(+)	1	0
11	5258	1	1518	1	11	2	2		11	3	2		11	2.5	2		5	5			M	あり	A	4.8	0.9	91.9	7.7	47	62	16.3	4.2	0	111	2.3	2	(-)	(-)		(-)		(+)	(-)	2	Eg	(-)	(-)	(-)	0	0
12	6698	0	1938	1	12	2	4		12	3	4		12	2.5	4		10	10			M	あり	A	4.8	0.6	98.3	6.3	35	35	11.6	6.7	0	738	1	1	(+)	(-)	未測定	未測定	未測定	(-)	(-)	S	Eg	(-)	(-)	(-)	1	0
13	2507	0	2507	0	13	3	4		13	3	4		13	3	4		12	12			M	なし	B	3	0.2	64.6	1.6	27	8	24.3	15.2	0.5	1294	0.1		(-)	(+)	未測定	未測定	未測定	(+)	(-)	S	Eg	(+)	(+)	(+)	0	0
14	37	1	37	0	14	3	3		14	3	2		14	3	2.5		7.5	8			F	なし	A	3.3	0.3	88.9	8.7	79	82	16.2	23886.8		8945	5.1		(-)	(-)	未測定	未測定	未測定	(+)	(-)	S	Eg	(+)	(+)	(+)	0	2
15	4022	1	1656	1	15	1	2		15	1	1		15	1	1.5		1.5	2			M	なし	B	4.2	1.2	69.8	15.3	92	139	12.7	6.8	0.5	1232	1	4	(-)	(-)	未測定	未測定	未測定	(+)	(-)	S	Eg	(+)	(-)	(+)	0	0
16	6455	0	6455	0	16	1	1		16	2	2		16	1.5	1.5		2.25	2			F	なし	A	4.5	0.5	83.9	5	25	44	25.3	522		67	0.3	1	(+)	(-)	未測定	未測定	未測定	(-)	(-)	2	Eg	(-)	(-)	(+)	0	0
17	2773	1	2773	0	17	3	3		17	2	2		17	2.5	2.5		6.25	6			M	なし	A	4.1	1.1	67.5	6.6	59	62	9.8	103.9		4868	1.4	17	(-)	未測定	未測定	未測定	未測定	(-)	(-)	2	Eg	(+)	(+)	(+)	0	0
18	2991	0	377	1	18	2	4		18	2	3		18	2	3.5		7	7			M	あり	A	4.5	1.1	90.1	11	32	30	30.5	11.5		4550	1.2	1	(-)	(-)	(-)	(-)	(+)	(-)	(-)	2	Eg	(+)	(-)	(+)	0	1
19	42	1	42	0	19	2	3		19	2	3		19	2	3		6	6			F	なし	B	3	0.5	63	14.2	123	42	14.1	41157.8		292000	1.4	0	(-)	(-)	未測定	未測定	未測定	(+)	(-)	1	Eg	(+)	(+)	(+)	3	2
20	566	1	149	1	20	2	3		20	2	3		20	2	3		6	6			M	なし	A	4	0.7	88.6	12.1	44	36	12.7	4.1	0	2573	0	0	(-)	(-)	未測定	未測定	未測定	(-)	(-)	1	Eg	(+)	(+)	(+)	0	0
21	4982	1	806	1	21	2	3		21	2	3		21	2	3		6	6			M	なし	A	4.3	0.7	87.9	5.4	68	69	11	7.7	0	19	3.3	0	(-)	未測定	未測定	未測定	未測定	(+)	(-)	S	Eg	(+)	(-)	(+)	0	0
22	2816	0	557	1	22	1	1		22	2	2		22	1.5	1.5		2.25	2			F	なし	A	3.7	0.6	72.9	13.9	67	55	20.8	89		52	0.4	0	(-)	未測定	未測定	未測定	未測定	(+)	(-)	s	Eg	(+)	(-)	(+)	0	0
23	2871	1	2770	1	23	1	3		23	2	3		23	1.5	3		4.5	5			M	あり	A	4.2	0.6	84.4	11	34	14	24.5	95.9	0.5	35	2.5	5	(-)	(+)	未測定	未測定	未測定	(-)	(-)	0	Eg	(+)	(-)	(-)	0	0
24	164	1	145	1	24	2	3		24	3	3		24	2.5	3		7.5	8			F	なし	A	4.3	0.7	87.9	4.6	38	40	14	7670.9	8.2	10058			(-)	未測定				(+)	(-)	1	Eg	(-)	(-)	(-)	1	0
25	1517	1	326	1	25	2	3		25	2	3		25	2	3		6	6			F	なし	B	3.5	1.1	52.4	11.5	62	72	12.9	83.8	0	58	1.8	12	(-)	(+)	(+)	未測定	未測定	(+)	(-)	1	Eg	(+)	(-)	(+)	0	0
26	467	1	176	1	26	1	1		26	1	2		26	1	1.5		1.5	2			F	なし	A	4.2	1	65.7	8.6	25	23	20.3	58.6	65.7	32722	0.1	8	(-)	(-)	未測定	未測定	未測定	(+)	(-)	2	Eg	(+)	(-)	(+)	1	0
27	769	1	187	1	27	1	1		27	1	3		27	1	2		2	2			M	なし	A	4.3	0.6	71.4	6.1	112	100	19.2	38.7	19.3	693070	1.5	10	(-)	(+)	(-)	(-)	(+)	(-)	(-)	2	Eg	(-)	(-)	(-)	0	0
28	84	1	35	1	28	2	4		28	2	3		28	2	3.5		7	7			M	なし	B	3.6	0.8	70.4	19	94	68	18.4	131	25.1	375120	0	0	(-)	(-)	(-)			(-)	(-)	3	Eg	(+)	(+)	(+)	2	4
29	508	1	120	1	29	3	3		29	2	2		29	2.5	2.5		6.25	6			M	なし	A	3.8	0.8	70.1	11.5	56	58	4.7	136.2	64.9	31	0	0	(-)	未測定	未測定	未測定	未測定	(+)	(-)	s	Eg	(+)	(+)	(+)	0	0
30	85	1	85	0	30	1	1		30	2	2		30	1.5	1.5		2.25	2			F	なし	B	3.3	0.6	74.6	17.2	71	54	10.2	36.3	0.5	2.3			(-)	(-)				(+)	(-)	2	Eg	(-)		(-)	0	0
31	309	1	102	1	31	3	3		31	3	3		31	3	3		9	9			M	あり	A	4.2	0.9	71.9	10.5	74	44	16.3	38083.6	26	4608	0	0	(+)	(-)		(+)	(+)	(-)	(-)	3	Ig	(-)	(-)	(-)	2	4
32	1529	1	375	1	32	3	2		32	3	2		32	3	2		6	6			M	なし	A	3.6	1.5	73.9	8	30	21	20.1	231.3	20	7970	3	8	(-)	(-)	(-)	未測定	未測定	(+)	(-)	1	Eg	(-)	(-)	(-)	3	0
33	57	1	57	0	33	2	2		33	3	3		33	2.5	2.5		6.25	6			F	なし	A	4.9	0.7	76.9	13	65	78	12.9	38.7	0	1419	2	1	(+)	(-)	(+)	(-)	(+)	(-)	(-)	1	Eg	(+)	(-)	(+)	0	0
34	1	1	1	0	34	3	2		34	3	3		34	3	2.5		7.5	8			M	なし	B	3.8	1.8	54.5	31	83	56	20.3	653.4		315350	1.4	0	(-)					(+)		3	Eg	(+)	(+)	(+)	3	3
35	6071	0	123	1	35	1	3		35	2	3		35	1.5	3		4.5	5			F	なし	A	4.8	0.6	65.7	3.9	51	31	8.5	1954.6	42.6	7730	0	0	(-)	(+)	(+)	(-)	(+)	(+)	(-)	s	Eg	(+)	(-)	(+)	0	0
36	2488	1	484	1	36	3	3		36	3	3		36	3	3		9	9			M	あり	A	4.3	0.4	77	13.6	39	52	22.3	4	0	88	1.2	1	(-)	(-)	(-)	(-)	(-)	(-)	(-)	2	Eg	(+)	(-)	(+)	0	0
37	1434	1	734	1	37	3	2		37	2	3		37	2.5	2.5		6.25	6			F	なし	A	3.8	0.7	105	12.8	27	17	25.1	3.6		45929	3	13	(-)	(-)	(+)	(+)	(+)	(-)		2	Eg	(+)	(-)	(+)	0	0
38	764	1	519	1	38	2	3		38	3	4		38	2.5	3.5		8.75	9			M	あり	A	3.3	0.7	89	13	69	57	19.3	3200.4	70.7	4643	2.3	2	(-)	(+)				(+)	(-)	4	Eg	(+)	(-)	(+)	2	0
39	3970	0	3970	0	39	1	2		39	2	2		39	1.5	2		3	3			M	あり	A	4	0.6	86.2	7.8	28	41	20	4.9	0	160	1.4	18.5	(-)	(-)				(+)	(-)	1	Eg	(-)	(-)	(-)	0	0
40	5772	0	5772	0	40	1	3		40	2	3		40	1.5	3		4.5	5			M	あり	A	4.2	1.7	72.9	7.6	85	158	10.7	303.8	4.2	204	0	0	(+)	(-)	(+)	(-)	(+)	(-)	(-)	1	Eg	(-)	(-)	(+)	0	0
41	279	1	110	1	41	1	2		41	2	3		41	1.5	2.5		3.75	4			F	なし	A	3.9	0.7	70.1	8.2	45	24	12.9	96575.6	1.1	14391	5.9	8	(-)	未測定	未測定	未測定	未測定	(+)	(-)	1	Eg	(+)	(+)	(-)	0	0
42	92	1	40	1	42	2	2		42	3	4		42	2.5	3		7.5	8			M	なし	A	3.2	0.9	51.1	10.7	166	46	26.7	9539.3		29101	0	0	(+)	(+)	(+)		(-)	(-)	(-)	2	Eg	(+)	(+)	(+)	3	3
43	4257	0	4257	0	43	3	3		43	3	3		43	3	3		9	9			M	あり	A	4.2	1.2	91.9	6.3	27	39	10.2	4.3		523	1	9.8	(-)	(-)				(-)	(-)	1	Eg	(+)	(+)	(+)	0	0
44	4890	0	4890	0	44	1	2		44	2	3		44	1.5	2.5		3.75	4			M	あり	A	4.2	0.7	98.3	5.3	71	78	22.8	2.4		667	3.6	22.6	(-)	(+)	(+)	(-)	(+)	(-)	(-)	1	Eg	(+)	(+)	(+)	0	0
45	144	1	118	1	45	2	3		45	2	4		45	2	3.5		7	7			M	あり	A	3.9	0.6	91.9	12.8	46	40	21	56.3	15.2	7281	0	55.4	(-)	(-)	未測定	未測定	未測定	(+)	(-)	2	Ig	(+)	(-)	(-)	0	4
46	46	1	46	0	46	2	3		46	2	3		46	2	3		6	6			M	あり	A	4.3	1.1	73.9	13.5	155	162	18.9	8.8	0	1134	0	0	(-)	(+)	(+)	(-)	(-)	(+)	(-)	1	Eg	(+)	(+)	(+)	0	0
47	437	1	437	0	47	2	3		47	2	3		47	2	3		6	6			M	なし	B	3.1	0.4	67.2	4	43	47	25.3	14.6	0	28260			(+)	(-)	(+)	(+)	(-)	(-)	(-)	2	Eg	(+)	(-)	(-)	3	1
48	4704	0	4704	0	48	3	2		48	3	3		48	3	2.5		7.5	8			M	なし	B	3.3	1.5	71.9	8.6	26	95	15.2	2.4	0	532	0.9	15.6	(-)	(+)	未測定			(+)	(-)	2	Eg	(+)	(-)	(-)	1	0
49	1677	0	1145	1	49	1	3		49	2	3		49	1.5	3		4.5	5			M	なし	B	3.4	1	74.1	20.3	50	54	19.8	5.6	0	145			(-)	(-)	未測定	未測定	未測定	(+)	(-)	2	Eg	(+)	(-)	(-)	0	0
50	4727	0	586	1	50	1	1		50	1	1		50	1	1		1	1			M	なし	B	4.2	1.9	67.4	17.7	30	21	15.8	7.1	0	504	3	47.8	(-)	(-)	(-)	未測定	未測定	(+)		1	Eg	(+)	(-)	(-)	0	0
51	1210	1	1210	0	51	1	2		51	3	3		51	2	2.5		5	5			M	なし	A	4	1.1	90.4	8.9	26	24	17.4	6.2	-	2498	0.5	6	(-)	(+)	(+)	(-)	(-)	(-)	(-)	2	Eg	(+)	(-)	(+)	0	0
52	1347	1	996	1	52	1	1		52	1	1		52	1	1		1	1			F	なし	A	3.9	0.5	98.3	9	49	31	13.3	3.9	0.5	35	3.7	39.2	(-)	未測定	未測定	未測定	未測定	(+)	(-)	s	Eg	(+)	(-)	(-)	0	0
53	1022	1	92	1	53	2	3		53	3	3		53	2.5	3		7.5	8			M	あり	A	4	0.5	87.9	12	70	76	11.5	22.1	3	1351	2.3	10.4	(-)	判定保留	(+)	未測定	未測定	(+)	(-)	1	Eg	(+)	(-)	(+)	0	1
54	1396	1	784	1	54	2	3		54	2	3		54	2	3		6	6			M	あり	A	3.4	0.6	81	8.4	53	72	18.1	34.4	0	109	1.6	15.4	(-)	未測定	未測定	未測定	未測定	(+)	(-)	1						1
55	4603	0	4603	0	55	3	3		55	3	4		55	3	3.5		10.5	11			M	なし	A	4	0.9	98.3	15.6	36	34	19	5.6		198			(-)	未測定	未測定	未測定	未測定	(+)		0	Eg					0
56	5653	0	1328	1	56	1	2		56	2	3		56	1.5	2.5		3.75	4			M	あり	A	3.9	1.1	105.4	11.6	68	129	17.9	6.4	0.5	23	1.3	12.7	(-)	未測定	未測定	未測定	未測定	(+)	(-)	1	Eg	(+)	(-)	(+)	0	0
57	124	1	75	1	57	3	2		57	3	3		57	3	2.5		7.5	8			M	なし	A	4	1.6	64.9	10.7	35	16	26.9	921.2	-	283216	2.1	13.7	(-)	(+)	未測定	未測定	未測定	(+)	(-)	4	Eg	(+)		(-)	2
58	58	1	58	0	58	3	3		58	3	4		58	3	3.5		10.5	11			M	なし	A	4	0.5	61.1	6.2	77	75	16.5	11.8	0	29099	0.5	4.4	(+)	未測定	未測定	未測定	未測定	(-)		2	Eg	(+)	(+)	(+)	2	2
59	3642	1	280	1	59	2	3		59	2	4		59	2	3.5		7	7			M	あり	A	3.9	1.1	83.5	6.4	31	33	10.7	133.8	65.3	67	0.8	8.7	(+)	未測定	未測定	未測定	未測定	(-)	(-)	2	Eg	(+)	(-)	(+)	0	0
60	2631	1	76	1	60	0	0		60	0	0		60	0	0		0	0			F	なし	A	3.9	1.5	82.2	14.4	51	36	7.6	23	0.5	13			(-)	未測定	未測定	未測定	未測定	(+)	(-)	s	Eg	(+)	(-)	(+)	0	0
61	1425	1	523	1	61	3	4		61	3	3		61	3	3.5		10.5	11			M	あり	A	4.2	0.5	113.4	5.6	71	46	19.6	5012.7	-	163950	2.5	9.3	(-)	未測定	未測定	未測定	未測定	(+)	(-)	2	Eg	(+)	(+)	(+)	0	0
62	4923	1	432	1	62	3	2		62	3	3		62	3	2.5		7.5	8			F	なし	A	3.8	1	81.6	17.9	68	33	14.4	15.1	0	2888	0.9	11	(-)	(-)	(+)	(-)	(-)	(-)	(-)	1	Eg	(+)	(-)	(-)	0	0
63	5149	0	5149	0	63	1	2		63	1	2		63	1	2		2	2			M	なし	A	3.8	0.6	74.1	7.6	31	35	13	1.8		59	0.5	4.1	(-)	(+)	(+)	(-)	(+)	(-)	(-)	2	Eg	(+)	(+)	(+)	0	0
64	386	0	386	0	64	3	2		64	3	2		64	3	2		6	6			F	なし	A	3.5	0.4	115.6	4	22	15	36.8	23.9	37.7	111920	1.8	11	(-)	(+)	(-)	未測定	(-)	(-)	(-)	2	Eg	(+)	(-)	(+)	0	2
65	4500	0	536	1	65	1	1		65	1	3		65	1	2		2	2			M	あり	A	4	1.2	111	9.9	64	130	21.9	9	0	599	8.4	17.6	(-)	(-)	(+)	(-)	(-)	(-)	(-)	3	Eg	(+)	(-)	(+)	0	0
66	313	1	115	1	66	3	3		66	3	2		66	3	2.5		7.5	8			F	なし	B	3	1	65.4	36.3	71	61	12.9	44.2		2998	7.7	36.9	(-)	未測定	未測定	未測定	未測定	(+)	(-)	2	Eg	(+)	(-)	(+)	1	0
67	2912	0	2912	0	67	1	1		67	2	2		67	1.5	1.5		2.25	2			M	なし	B	2.9	0.7	74.1	8.7	40	65	24.5	2.1	0	98	0.9	9.1	(-)	未測定	未測定	未測定	未測定	(+)	(-)	s	Eg	(+)	(-)	(+)	0	0
68	1889	1	114	1	68	2	2		68	3	2		68	2.5	2		5	5			M	なし	A	3.7	1	84	8.5	22	22	39.7	17.7	59.3	423	1.2	24	(-)	(-)	(-)	(-)	(-)	(+)	(-)	2	Eg	(+)	(-)	(-)	0	0
69	3558	0	185	1	69	2	3		69	2	2		69	2	2.5		5	5			F	あり	B	3.5	1.5	66.5	6.1	75	71	13.3	361.1	57.3	4239			(-)	(-)	未測定	未測定	未測定	(+)	(-)	s	Eg	(+)	(-)	(-)	0	0
70	1162	1	521	1	70	3	3		70	3	3		70	3	3		9	9			M	あり	A	4.4	0.6	83.5	9.4	24	28	14.2	200.4	89.9	24	2.9	4	(-)	未測定	未測定	未測定	未測定	(+)	(-)	1	Ig	(-)		(-)	1	1
71	263	1	161	1	71	2	3		71	3	2		71	2.5	2.5		6.25	6			M	なし	A	4	0.8	69.1	9.6	61	69	7.1	1647.7	11.3	2462	2	11.6	(-)	(-)	未測定	未測定	未測定	(+)		2	Eg	(+)	(-)	(+)	0	0
72	4524	0	1143	1	72	3	3		72	3	4		72	3	3.5		10.5	11			M	なし	A	4.1	0.8	69.2	4.6	79	119	23.3	6.6	0	1012	0.7	10.9	(-)	(-)	(-)	(-)	(-)	(-)	(-)	s	Ig	(+)	(+)	(+)	0	0
73	566	0	97	1	73	2	2		73	3	2		73	2.5	2		5	5			M	なし	A	3.5	1	74.9	4.9	39	47	14.4	40.9	0.5	21	1.4	12.9	(+)	(-)	(+)	(+)	(+)	(-)	(-)	s	Eg	(+)	(-)	(-)	0	0
74	1469	0	1469	0	74	3	3		74	3	3		74	3	3		9	9			F	なし	B	3.1	1	62.6	19.1	48	35	6.7	21247.3	0.5	1871	1.3	46	(+)	(-)	(-)			(-)	(-)	s	Eg	(+)			0	0
75	3869	1	2038	1	75	3	3		75	3	4		75	3	3.5		10.5	11			M	なし	B	3.2	1.3	64.1	19.7	103	92	6.4	53	0.5	23		8.6	(-)	未測定	未測定	未測定	未測定	(+)	(-)	1	Ig	(+)	(-)	(-)	0	0
76	1262	1	350	1	76	2	4		76	2	3		76	2	3.5		7	7			M	あり	A	3.6	0.6	67.2	9.6	46	78	11.8	22.2	22.3	32	0.9	18.9	(-)	(-)	(+)			(+)	(-)	1	Eg	(+)	(+)	(-)	0	0
77	1698	0	1689	1	77	2	3		77	3	3		77	2.5	3		7.5	8			M	なし	B	3.3	0.8	69.1	19	84	119	10.2	14	0	36	56.7	50.8	(-)					(+)	(-)	s	Eg	(-)		(-)	0	0
78	4851	0	1335	1	78	2	2		78	3	2		78	2.5	2		5	5			F	なし	A	3.9	0.5	79.8	7	54	35	20.2	14.5	0	1263	0.1	10.2	(-)	(+)	未測定	未測定	未測定	(-)	(-)	2	Eg	(+)	(-)	(+)	1	2
79	1938	1	326	1	79	2	3		79	3	4		79	2.5	3.5		8.75	9			M	なし	A	4.6	0.9	60	10	64	64	9.9	1238.3	6.5	41921			(-)	(+)				(+)	(-)	s	Eg	(+)	(+)	(+)	1	0
80	186	1	151	1	80	3	4		80	3	4		80	3	4		12	12			M	なし	A	3.7	0.6	86	16	54	66	8.8	220	65.7	760	1.6	23	(-)	(-)				(+)		s	Ig	(-)		(+)	0	0
81	3910	0	636	1	81	2	3		81	3	3		81	2.5	3		7.5	8			M	あり	A	3.7	0.6	75.2	18	46	53	13.2	5.9	0	137	1.3	15.1	(-)	(-)	(-)	未測定	未測定	(+)	(-)	s	Ig	(-)	(-)	(-)	0	0
82	2684	1	1449	1	82	1	3		82	2	2		82	1.5	2.5		3.75	4			M	なし	A	3.6	0.7	94.9	15	28	30	14.4	4.4	0	168	3.6	35.6	(-)	(-)				(-)	(-)	2	Eg	(+)	(-)	(-)	0	0
83	49	1	49	0	83	1	3		83	2	4		83	1.5	3.5		5.25	5			M	なし	A	3.9	0.9	83.2	50	133	179	9.8	41.5	0.5		2.4	24.2	(-)	(-)	未測定	未測定	未測定	(+)	(-)	s	Eg	(+)	(-)	(-)	0	0
84	4922	0	4670	1	84	1	2		84	1	1		84	1	1.5		1.5	2			M	なし	A	4.3	1.2	86.6	8	29	27	15.5	1524.7	0.5	19			(+)	(-)	(+)	(-)	(+)	(-)	(-)	1	Eg	(+)	(+)	(-)	0	0
85	3637	1	1054	1	85	2	3		85	3	3		85	2.5	3		7.5	8			M	なし	A	4.4	1.3	89.3	15	48	71	14.1	4.3	0	73			(-)	(-)	(-)	(-)	(-)	(-)	(-)	1	Eg	(+)	(-)	(-)	0	0
86	447	1	98	1	86	2	3		86	3	4		86	2.5	3.5		8.75	9			M	なし	B	3.5	1	45.3	38	116	150	6.8	18.4	0	59			(-)	(-)				(+)	(-)	s	Ig	(-)	(-)	(-)	0	0
87	4181	0	596	1	87	2	2		87	2	2		87	2	2		4	4			M	あり	A	3.7	1.2	83.2	21	111	155	14.2	53.5	0.5	34	0.4	18.6	(-)	(-)	未測定	未測定	未測定	(+)	(-)	s	Eg	(+)	(-)	(+)	0	0
88	4821	0	4821	0	88	1	2		88	1	3		88	1	2.5		2.5	3			M	なし	A	3.9	0.4	94.1	7	57	19	17.7	14674.9	62.4	145			(+)	(-)	未測定	(-)	(+)	(-)	(-)	2	Eg	(+)	(-)	(+)	0	1
89	3782	0	1876	1	89	2	3		89	2	3		89	2	3		6	6			M	なし	A	3.8	1.4	98.2	20	108	148	10.1	84.4	53.4	18	0.6	10.7	(+)	(-)	(+)	(-)	(+)	(-)	(-)	1	Eg	(+)	(+)	(+)	0	0
90	1889	1	246	1	90	2	3		90	2	3		90	2	3		6	6			M	なし	A	4.3	0.9	101	13	68	70	37.4	6	0	234			(-)	(-)				(+)		2	Eg	(+)	(-)	(-)	1	0
91	1210	1	400	1	91	1	1		91	1	2		91	1	1.5		1.5	2			M	あり	A	4.3	1.6	93.1	14	65	88	12.3	12.9	0	24	0	0	(-)	(-)	未測定	未測定	未測定	(+)	(-)	s	Eg	(+)	(-)	(-)	0	0
92	2612	1	94	1	92	3	3		92	3	4		92	3	3.5		10.5	11			M	なし	A	3.6	0.7	88.1	17	48	46	14	1947.4	6.5	38	0.6	9.8	(-)					(+)	(-)	1	Eg	(+)	(+)	(-)	0	0
93	2514	0	732	1	93	1	2		93	2	3		93	1.5	2.5		3.75	4			M	あり	A	3.7	0.6	107	13	21	18	24.9	5.1	0	410	2.5	8.2	(-)	(-)	(-)			(-)	(-)	2	Eg	(+)	(-)	(-)	0	0
94	4768	0	1554	1	94	1	3		94	2	3		94	1.5	3		4.5	5			M	なし	A	4.2	0.4	100	18	57	67	12.4	9.7	0	1754	2.8	21	(-)	(-)	(-)			(+)	(-)	2	Eg	(+)	(-)	(+)	1	0
95	4789	0	2406	1	95	2	3		95	3	4		95	2.5	3.5		8.75	9			M	なし	A	4.1	1.1	87	28	31	37	10	6	0.5	33	1.7	6.2	(-)					(-)	(-)	s	Eg	(+)	(-)	(-)	0	0
96	3013	1	320	1	96	2	4		96	2	3		96	2	3.5		7	7			M	あり	A	4.4	0.7	94.8	4	50	53	14	14	0	195	3.5	30	(-)	(-)				(-)	(-)	2	Eg	(+)	(-)	(+)	0	1
97	474	1	281	1	97	1	2		97	1	3		97	1	2.5		2.5	3			F	なし	B	2.8	1.8	89.6	30	40	43	4.6	58.1	0.5	35	0	0	(-)					(+)	(-)	1	Ig	(-)	(-)	(+)	1	0
98	659	1	501	1	98	3	3		98	3	3		98	3	3		9	9			M	なし	A	3.7	1.6	93.1	28	77	52	17.9	3046.1	39.8	36	1.8	16.1	(-)	(+)				(+)	(-)	1	Eg	(+)	(-)	(+)	0	0
99	4781	0	790	1	99	2	3		99	2	3		99	2	3		6	6			M	なし	A	4.4	0.7	90	12	70	77	15.2	13.1	0.5	68	2	26.7	(+)	(-)	(+)	(-)	(+)	(-)	(-)	2	Ig	(-)	(-)	(-)	0	0
100	3703	0	3703	0	100	1	3		100	2	3		100	1.5	3		4.5	5			F	なし	A	4.1	0.7	93.1	24	70	70	13	6598.5	67.8	174	1.7	16.7	(-)	(-)	(-)			(+)	(-)	1	Eg	(+)	(-)	(+)	0	0
101	3982	1	3982	0	101	1	2		101	1	2		101	1	2		2	2			M	あり	A	4.6	0.8	96.3	11	53	53	11.8	546.5	63	204	4.5	57.9	(-)	(-)	(-)			(+)	(-)	s	Ig	(-)		(-)	1	0
102	2674	1	1145	1	102	3	1		102	3	1		102	3	1		3	3			F	なし	A	4.1	1.2	87	12	81	77	10.8	19	54.9	12	1.8	30.7	(-)	判定保留	(-)			(+)	(-)	s	Eg	(+)	(-)	(+)	0	0
103	647	1	563	1	103	2	3		103	3	4		103	2.5	3.5		8.75	9			F	なし	A	3.5	0.4	103.7	14	47	28	13.3	6.5	0	381	5.2	33.6	(-)	(+)	(+)	(-)	(-)	(-)	(-)	3	Eg	(+)	(-)	(-)	0	0
104	39	1	39	0	104	2	2		104	2	3		104	2	2.5		5	5			M	なし	A	3.9	0.7	100	13	45	93	12.4	9.5	0.5	14	7.1	55.6	(-)					(+)	(-)	1	Eg	(+)	(-)	(-)	0	0
105	2194	1	374	1	105	1	1		105	0	0		105	0.5	0.5		0.25	0			M	なし	A	4.3	1.2	91.2	10	35	44	27.5	555.8	73.3	248	2.4	6.9	(-)	(+)	(+)	未測定	未測定	(-)	(-)	2	Ig	(-)	(+)	(+)	1	0
106	3069	1	397	1	106	1	4		106	1	2		106	1	3		3	3			M	あり	A	3.8	0.5	85.5	4	49	29	15.5	12.5	0	1750			(-)	(-)				(-)	(-)	2	Eg	(+)	(-)	(+)	0	0
107	566	1	91	1	107	3	3		107	3	3		107	3	3		9	9			F	なし	A	4.1	0.9	93.1	34	65	79	7.5	1213.8	78.4	2651	0.5	17.5	(-)	未測定	未測定	未測定	未測定	(+)	(-)	2	Eg	(+)	(-)	(+)	0	1
108	14	1	14	0	108	2	2		108	2	2		108	2	2		4	4			M	なし		4.4	0.7	98	15	30	35	15	6.3	0.5	25	0.6	11.5	(-)	(-)	(+)	未測定	未測定	(+)		1	Eg
109	388	0	388	0	109	2	2		109	2	2		109	2	2		4	4			M	なし	A	2.2	1	60.6	10	13	9	18.8	3.4		47	1.1	18.2	(-)					(-)	(-)	1	Eg	(+)	(-)	(+)	0	0
110	43	1	43	0	110	1	2		110	3	3		110	2	2.5		5	5			M	あり	B	2.4	0.6	71.9	26	50	25	27.5	4.3	0.5	1022	1.5	14	(-)	未測定	未測定	未測定	未測定	(-)	(-)	2	Eg	(+)	(-)	(+)	0	1
111	4537	0	783	1	111	2	1		111	2	2		111	2	1.5		3	3			M	あり	A	4.5	0.8	89.6	13	63	58	17.6	7.1	0	23	0.6	12.4	(-)	(-)	(-)	未測定	未測定	(-)	(-)	1	Eg	(+)	(-)	(+)	0	0
112	2324	1	810	1	112	2	2		112	3	2		112	2.5	2		5	5			M	あり	A	3.7	1.2	85.5	15	35	24	15.1	131.3	73.7	2534	2.1	4.3	(-)	(-)	(-)	(-)	(-)	(-)	(-)	2	Eg	(+)	(-)	(-)	0	0
113	210	1	210	0	113	3	3		113	3	2		113	3	2.5		7.5	8			F	なし	A	4	1.3	82.9	36	62	47	7.9	170.1	0	314	0.6	23.5	(-)	(-)	未測定	未測定	未測定	(+)	(-)	1	Eg	(+)	(+)	(+)	3	0
114	3284	0	3284	0	114	1	3		114	2	3		114	1.5	3		4.5	5			F	なし	A	4.6	0.8	84.8	20	53	40	10.6	165.3	0.5	64	2.6	4.3	(-)	(-)	(-)	未測定	未測定	(+)	(-)	s	Eg	(+)	(+)	(+)	0	0
115	2274	1	645	1	115	1	3		115	2	3		115	1.5	3		4.5	5			M	なし	A	4	0.9	80.8	23	68	55	22.1	6	0.5	219	1.5	11.5	(-)					(+)	(-)	s	Eg	(+)	(-)	(+)	0	0
116	2184	0	2184	0	116	1	1		116	1	1		116	1	1		1	1			M	なし	A	4	0.9	88.1	9	25	28	22.7	4.9	0	438	1.1	12.3	(-)					(+)	(-)	1	Eg	(+)	(-)	(-)	0	0
117	3861	0	695	1	117	2	2		117	3	2		117	2.5	2		5	5			M	あり	A	3.6	0.8	83.6	16	45	61	19.8	4.8	0	372			(-)	(-)	(-)	未測定	未測定	(+)	(-)	s	Eg	(+)	(-)	(-)	0	0
118	942	1	98	1	118	2	3		118	2	3		118	2	3		6	6			M	あり	A	3.7	0.8	109	14	30	31	24	4	0.5	1013	2.7	18.3	(-)	(-)	(-)	(-)	(-)	(-)	(-)	2	Ig	(+)	(+)	(+)	1	1
119	3441	0	3441	0	119	3	3		119	3	3		119	3	3		9	9			M	あり	A	3.9	1	107	8	22	26	17.2	8.2	0	63	0.7	4.3	(-)	(-)	未測定	未測定	未測定	(-)	(-)	1	Eg	(-)	(-)	(-)	0	0
120	1305	0	1305	0	120	2	2		120	3	2		120	2.5	2		5	5			F	なし	B	3.2	0.5	105	36	64	79	15.7	252.4	0.5	14	0.5	43.1	(-)	(-)	(-)	未測定	未測定	(+)	(-)	1	Eg	(+)	(-)	(+)	0	0
121	496	1	335	1	121	3	2		121	3	2		121	3	2		6	6			M	なし	A	4	0.8	106	19	68	41	21.4	5.9	0	4133	1.8	8	(-)	(-)	(-)			(-)	(-)	2	Eg	(+)	(-)	(+)	0	1
122	4472	0	651	1	122	2	2		122	3	2		122	2.5	2		5	5			M	あり	B	3.4	1.3	94.6	17	42	37	18	7.9	0.5	35	5.5	16.9	(-)	(-)	未測定	未測定	未測定	(-)	(-)	2	Eg	(+)	(-)	(-)	0	0
123	1774	1	314	1	123	0	0		123	0	0		123	0	0		0	0			M	なし	A	4.6	0.8	103	27	34	38	17.4	101	46.5	25785	2.2	45.5	(-)	(+)	(-)	未測定	未測定	(+)	(-)	2	Eg	(+)	(+)	(+)	0	0
124	1098	1	635	1	124	1	2		124	2	2		124	1.5	2		3	3			M	なし	A	3.8	0.5	89.2	19	28	34	18.8	42.5	0.5	266	2.2	11	(-)	(-)	未測定	未測定	未測定	(+)	(-)	1	Eg	(+)	(+)	(+)	0	1
125	177	1	36	1	125	2	3		125	2	3		125	2	3		6	6			F	なし	A	4	0.6	81.5	13	43	28	23.8	74189.2	0.5	5488	1.2	12.8	(-)	(-)		未測定	未測定	(+)	(-)	2	Eg	(+)	(-)	(+)	0	0
126	2571	0	2571	0	126	2	2		126	2	3		126	2	2.5		5	5			M	なし	A	4.3	1.1	93.1	15	84	119	20.5	57.6	1	65	2	39.4	(-)	(-)	(+)	未測定	未測定	(+)	(-)	2	Eg	(+)	(-)	(-)	0	0
127	3937	0	1513	1	127	1	1		127	1	1		127	1	1		1	1			M	あり	A	4.1	0.9	100	29	72	69	9.1	6.8	0	25	2.7	35.9	(-)	(+)	(+)			(+)	(-)	2	Eg	(+)	(-)	(-)	0	0
128	2011	1	788	1	128	1	1		128	1	1		128	1	1		1	1			M	あり	A	3.2	0.7	82.8	21	60	48	14	8.8	0	7363	1.2	12.1	(-)	(+)	(+)	未測定	未測定	(+)	(-)	s	Eg	(+)	(-)	(+)	0	0
129	844	1	94	1	129	2	3		129	3	2		129	2.5	2.5		6.25	6			M	なし	A	4.2	1	85.5	17	31	24	7.6	932.6	0	183	1.1	19.2	(+)	(-)	(+)	(-)	(+)	(-)	(-)	s	Eg	(-)	(-)	(-)	0	1
130	460	1	85	1	130	2	3		130	3	2		130	2.5	2.5		6.25	6			M	なし	A	4.4	1	87	9	84	25	20.2	121966	91.8	75000	0.1	5	(-)	(+)	(+)	(-)	(+)	(-)	(-)	2	Ig	(+)	(+)	(-)	0	2
131	2034	1	548	1	131	3	2		131	3	2		131	3	2		6	6			M	あり	A	3.5	1.6	91.5	7.21	61	71	12.7	155.4	0.5	37			(-)	(-)	(-)	(-)	(-)	(+)	(-)	1	Eg	(-)	(-)	(+)	0	0
132	2329	0	2329	0	132	3	2		132	3	3		132	3	2.5		7.5	8			M	あり	A	4.1	0.7	111.9	10	43	32	21.4	45.9	15.4	9428	0.8	5.8	(-)	(-)	(+)	未測定	未測定	(-)	(-)	1	Eg	(+)	(+)	(+)	0	0
133	1287	1	217	1	133	2	3		133	2	3		133	2	3		6	6			M	あり	B	3.2	0.9	67.9	16	65	103	9	68.5	0.5	2574	1.4	21	(-)	未測定	未測定	未測定	未測定	(+)	(-)	2	Eg	(+)	(-)	(+)	0	0
134	67	1	67	0	134	3	2		134	3	2		134	3	2		6	6			M	あり	A	4.4	0.9	94.4	5	23	22	10.2	72.4	33.2	61	3.4	26	(-)	(-)	(-)	(-)	(-)	(+)	(-)	2	Ig	(-)		(-)	0	0
135	3661	0	753	1	135	1	2		135	2	2		135	1.5	2		3	3			F	なし	A	4.4	0.9	88.5	17	73	81	12.5	4284.1	14.6	696	1.2	13.8	(-)	(+)	(+)	未測定	未測定	(+)	(-)	s	Eg	(+)	(+)	(-)	0	0
136	43	1	42	1	136	3	3		136	3	3		136	3	3		9	9			M	あり	A	3.3	0.7	69	16	54	49	12.5	57.7	63.1	3461	2	22.9	(+)	(-)	(+)	(+)	(-)	(-)	(-)	1	Eg	(+)	(-)	(-)	0	1
137	51	1	51	0	137	1	2		137	1	1		137	1	1.5		1.5	2			M	あり	A	4.4	1.1	93.1	19	118	66	24.5	2332.5	38.6	69	1.5	43.3	(-)	(-)	(-)	(-)	(-)	(-)	(-)	3	Eg	(+)	(-)	(+)	0	0
138	10	1	10	0	138	2	3		138	3	3		138	2.5	3		7.5	8			M	あり	A	4.1	0.3	98.1	12	35	20	17.1	4		855	3.5	7.6	(-)	(-)				(-)	(-)	1	Eg	(-)	(-)	(-)	0	0
139	4160	0	3340	1	139	2	2		139	2	3		139	2	2.5		5	5			M	あり	A	5	1.1	96.5	13	40	52	15.4	2.9		12505	1.3	7.1	(-)	(-)	未測定	未測定	未測定	(-)	(-)	1	Eg	(+)	(-)	(+)	0	0
140	4137	0	4137	0	140	3	3		140	3	3		140	3	3		9	9			M	なし	A	4.6	0.7	100	10	29	36	15.6	1.3	0	10287	2.2	11.5	(-)	(-)	(-)	(-)	(-)	(+)	(-)	3	Eg	(+)	(+)	(-)	0	1
141	1452	1	508	1	141	3	3		141	3	4		141	3	3.5		10.5	11			M	あり	B	3.1	1.1	84.5	30	74	58	9.9	15.9	0	25	4.5	28.6	(-)	(-)	未測定	未測定	未測定	(+)	(-)	1	Ig	(-)	(-)	(-)	0	0
142	2402	1	873	1	142	1	2		142	1	2		142	1	2		2	2			M	なし	A	4.4	0.8	94.8	20	44	49	17.7	7.1	0	221	1.2	16.5	(-)	(-)	未測定	未測定	未測定	(+)	(-)	s	Eg	(+)	(-)	(-)	0	0
143	3900	0	1064	1	143	3	4		143	2	2		143	2.5	3		7.5	8			M	あり	A	3.8	1.2	92.9	17	59	34	24.6	31	0.5	4299	1.3	9	(-)	(-)				(+)	(-)	2	Eg	(+)	(-)	(+)	1	1
144	1138	0	1138	0	144	3	3		144	3	4		144	3	3.5		10.5	11			M	なし	A	4.2	0.5	85.5	8	22	26	14.4	5.5	0	854	1.3	17.3	(+)	(-)	(+)	(-)	(+)	(-)	(-)	1	Eg	(+)	(+)	(+)	1	1
145	3762	0	3762	0	145	3	1		145	3	1		145	3	1		3	3			M	あり	A	3.6	0.5	74.8	21	27	35	19.9	3.7	0	13	0.2		(-)	(-)	(-)	(-)	(-)	(-)	(-)	1	Eg	(+)	(+)	(-)	2	0
146	575	1	90	1	146	2	3		146	2	3		146	2	3		6	6			F	なし	B	2.9	0.9	62.8	22	49	38	3.6	102.7	77	14	2.5	41.8	(-)	(-)	(-)	(-)	(-)	(+)	(-)	s	Eg	(-)	(-)	(-)	1	0
147	2893	0	654	1	147	0	0		147	0	0		147	0	0		0	0			M	あり	A	4.5	1.1	87.6	35	45	45	17.9	7.4	0	1044	3.2	27.2	(-)	(-)	(-)	(-)	(-)	(-)	(-)	s	Eg	(+)	(-)	(-)	0	0
148	3578	0	267	1	148	2	3		148	2	4		148	2	3.5		7	7			M	あり	A	4.4	1	84.1	11	30	23	25.3	123.4	1.8	46289	1.8	17.6	(-)	(+)	(+)	(-)	(-)	(-)	(-)	2	Eg	(+)	(-)	(+)	0	0
149	2399	1	394	1	149	2	4		149	2	3		149	2	3.5		7	7			M	あり	A	3.7	0.7	108.4	23	71	84	21.2	412.4	63.8	15019	2.4	8.9	(-)	(+)	未測定	未測定	未測定	(+)	(-)	2	Eg	(+)	(+)	(-)	0	0
150	4016	0	2540	1	150	3	3		150	3	4		150	3	3.5		10.5	11			F	あり	A	4.1	0.6	96.2	9	86	79	9.3	14.6	31.8	30	2.2	1.2	(+)	(+)	(-)	(-)	(-)	(+)	(-)	s	Eg	(-)	(-)	(-)	0	0
151	4014	0	4014	0	151	2	2		151	3	2		151	2.5	2		5	5			M	なし	A	4.8	0.6	100	9	29	21	24.2	19.8	87	3017	2.3	11	(-)	(+)	(+)	(-)	(-)	(-)	(-)	s	Eg	(+)	(+)	(+)	0	0
152	2846	0	2125	1	152	2	3		152	2	3		152	2	3		6	6			F	なし	A	4	1.1	98.1	10	38	41	14.8	37.5	29.3	21	0.8	5.9	(-)	(-)	(+)	(-)	(-)	(-)	(-)	1	Eg	(+)	(+)	(-)	0	0
153	1997	1	862	1	153	2	2		153	2	2		153	2	2		4	4			M	なし	A	4.3	1.1	81.5	24	79	53	11.7	4722.1	7	2512	0.9	26.8	(-)	(-)	未測定	未測定	未測定	(+)	(-)	s	Eg	(+)	(-)	(-)	0	0
154	1061	1	529	1	154	1	2		154	2	3		154	1.5	2.5		3.75	4			M	なし	A	4.2	1	96.2	13	42	41	22.7	5.2	0	285	1.9	11.2	(-)	(-)	(-)	(-)	(-)	(-)	(-)	2	Eg	(+)	(+)	(+)	0	0
155	69	1	69	0	155	3	3		155	2	3		155	2.5	3		7.5	8			M	あり	A	1.7	0.4	106.2	15	100	62	20.6	8657.8	51.9	166	2.9	96.3	(-)	(+)	(+)	(-)	(-)	(-)	(-)	2	Eg	(-)	(-)	(-)	2	1
156	444	1	80	1	156	2	3		156	2	3		156	2	3		6	6			M	なし	A	4.3	0.9	83	10	16	21	11.6	48.5	74.4	4346	1.5	23.3	(+)	(-)	(+)	(-)	(-)	(-)	(-)	2	Ig	(-)		(-)	1	0
157	3949	0	897	1	157	3	3		157	3	3		157	3	3		9	9			M	なし	A	4.3	1	85.5	10	44	82	10.7	283.2	4.4	181	1.7	15.7	(-)	(-)	(-)	未測定	未測定	(+)	(-)	1	Eg	(+)	(-)	(+)	0	2
158	3913	0	3913	0	158	3	3		158	3	3		158	3	3		9	9			M	なし	A	4.9	0.9	100	19	33	38	14.1	4.6	0	162	2.2	13.4	(-)	(+)	(+)	未測定	未測定	(-)	(-)	2	Eg	(+)	(-)	(+)	1	0
159	3174	0	590	1	159	2	2		159	2	3		159	2	2.5		5	5			M	なし	A	4.2	0.9	101.8	18	28	23	16.3	10	0	690	0.8	14.7	(-)	(+)	(+)			(+)	(-)	1	Eg	(+)	(+)	(-)	0	0
160	3697	0	3696	1	160	2	3		160	3	3		160	2.5	3		7.5	8			M	あり	A	3.8	1	80.1	15	36	41	25.2	7.3	0.5	78	2.7	22.1	(-)	(-)	(-)	(-)	(-)	(-)	(-)	2	Eg	(+)	(-)	(+)	0	0
161	3915	0	3915	0	161	3	3		161	3	3		161	3	3		9	9			F	なし	A	3.9	1.1	84.1	8	23	26	25.5	6.2	0	1341	0.5	5.8	(-)	(-)	(-)	(-)	(-)	(-)	(-)	s	Eg	(+)	(-)	(-)	3	0
162	2941	0	1478	1	162	0	0		162	0	0		162	0	0		0	0			M	あり	A	4	0.6	91.5	18	27	28	12.1	11.1	0	47	5	14.9	(-)	(+)	(-)	(-)	(-)	(-)	(-)	3	Eg	(+)	(-)		0	0
163	1638	1	851	1	163	2	2		163	3	2		163	2.5	2		5	5			F	なし	B	3.9	1.1	76.1	24	52	41	7.9	27.3	0.5	263	5.8	51.8	(-)	(-)	未測定	未測定	未測定	(+)	(-)	s	Eg	(+)	(-)	(-)	0	0
164	0	1	0	0	164	3	2		164	3	3		164	3	2.5		7.5	8			M	なし	A	3.8	0.9	63.8	17	92	23	47.1	524796	38.7	111040	2.8	10.4	(-)	(-)	(+)	(-)	(-)	(-)
165	3286	0	1807	1	165	2	2		165	2	3		165	2	2.5		5	5			M	なし	A	4.3	0.7	94.8	10	21	16	15.5	3.5	0.1	38	1.3	24	(+)	(-)	(+)	(-)	(+)	(-)	(-)	s	Eg	(+)	(-)	(-)	0	0
166	672	1	284	1	166	2	4		166	3	3		166	2.5	3.5		8.75	9			M	なし	A	4.4	0.9	77.4	14	66	80	19.8	4.9	0.5	27	3.5	7.5	(+)	(-)	(+)	(+)	(-)	(-)	(-)	2	Eg	(+)	(-)	(+)	0	0
167	3210	0	277	1	167	3	4		167	3	4		167	3	4		12	12			F	なし	A	3.7	0.7	86	27	43	33	10.1	186.7	58.9	567	2.1	35.4	(-)	(-)	(-)			(+)	(-)	1	Eg	(+)	(-)	(-)	0	0
168	3059	0	3059	0	168	3	4		168	2	3		168	2.5	3.5		8.75	9			F	なし	A	4.4	0.8	90	10	26	20	9.6	1.2	0	70	2.2	15.4	(-)	(-)	未測定	未測定	未測定	(+)	(-)	1	Eg	(-)	(+)	(-)	0	0
169	2657	0	2657	0	169	2	3		169	2	3		169	2	3		6	6			M	あり	A	3.7	0.4	84.5	28	34	38	15.3	6690	28.2	73	3.9	27.7	(-)	(-)	(-)	(-)	(-)	(-)	(-)	2	Eg	(+)	(+)	(+)	0	0
170	1476	1	462	1	170	3	3		170	2	3		170	2.5	3		7.5	8			M	なし	A	4.3	0.9	96.5	18	46	52	10.4	326.4	29.1	356	2.4	11.6	(-)	(-)	(-)			(+)	(-)	s	Eg	(+)	(-)	(+)	0	0
171	2549	1	1804	1	171	2	3		171	3	3		171	2.5	3		7.5	8			M	あり	A	4	0.6	103.7	12	50	51	10.1	4.7	0	26	0.5	1.2	(-)	(-)	(-)			(+)	(-)	s	Eg	(+)	(-)	(-)	0	0
172	3112	0	364	1	172	3	2		172	3	2		172	3	2		6	6			F	なし	B	3.2	1.1	51.4	50	25	15	8.5	45.5	20.8	65	1.7	19.9	(-)	(-)	(-)	(-)	(-)	(-)	(-)	s	Eg	(+)	(-)	(+)	0	0
173	1313	1	645	1	173	2	3		173	2	3		173	2	3		6	6			M	あり	A	3	0.7	88.5	7	16	14	16.2	2.6	0	791	2.6	32.2	(-)	(-)	(+)	未測定	未測定	(+)	(-)	2	Eg	(+)	(-)	(+)	0	0
174	2948	0	1198	1	174	2	2		174	3	3		174	2.5	2.5		6.25	6			M	あり	A	4.9	1.2	101.8	21	25	27	19	678.6	6.7	1841	1.1	3.8	(-)	(+)	未測定	未測定	未測定	(+)	(-)	s	Eg	(+)	(-)	(-)	0	0
175	1103	1	774	1	175	1	3		175	2	4		175	1.5	3.5		5.25	5			M	あり	A	4.3	1.3	76.5	18	135	157	11	12.6	0	32	2.3	39.6	(-)	(+)	(+)	未測定	未測定	(+)	(-)	s	Eg	(-)		(+)	0	0
176	991	1	844	1	176	2	3		176	3	3		176	2.5	3		7.5	8			M	あり	A	4.2	0.7	110.6	14	20	12	16.5	4.5	0	49	0.9	6.3	(-)	(-)				(-)	(-)	s	Eg	(-)		(-)	0	0
177	727	1	99	1	177	3	3		177	3	4		177	3	3.5		10.5	11			M	なし	A	3.7	0.7	84.1	12	60	60	15.4	13.1	0	6229	1.3	1.2	(-)	(-)	(+)	未測定	未測定	(+)	(-)	3	Eg	(+)	(+)	(-)	0	0
178	2204	1	361	1	178	1	3		178	2	3		178	1.5	3		4.5	5			M	なし	A	4	0.8	92.6	14	29	28	18.4	255.7	10	20	1	7.1	(-)	(-)	(-)	未測定	未測定	(-)	(-)	2	Eg	(+)	(+)	(+)	0	0
179	347	0	347	0	179	2	2		179	3	3		179	2.5	2.5		6.25	6			F	なし	A	3.9	0.8	87.6	9	63	27	21.9	30417.5	7	52190	7.6	10.6	(-)	(+)	(+)	未測定	未測定	(+)	(-)	1	Eg	(-)	(-)	(-)	0	0
180	1335	1	270	1	180	3	2		180	2	2		180	2.5	2		5	5			M	あり	A	4.4	1.4	93.1	7	18	10	19	106.8	0	85	1.7	2.3	(-)	(-)	(+)	未測定	未測定	(-)	(-)	s	Eg	(+)	(-)	(+)	0	0
181	733	1	610	1	181	3	2		181	3	2		181	3	2		6	6			M	なし	A	4.7	0.8	87.6	17	30	17	11.3	27.7	0	190	0.4	4.9	(-)	(-)	(-)	未測定	未測定	(+)	(-)	s	Ig	(-)	(-)	(-)	0	0
182	3508	0	3508	0	182	2	2		182	2	2		182	2	2		4	4			M	あり	A	4.1	0.9	93.1	13	30	25	20.2	6.4	0	18		1.2	(-)	(-)	(+)	(-)	(+)	(-)	(-)	s	Eg	(+)	(-)	(-)	0	0
183	1220	1	210	1	183	2	2		183	3	3		183	2.5	2.5		6.25	6			M	なし	A	4.9	1	86	8	23	26	12.4	1457.4	50.1	22544	0.5	27.4	(-)	(-)	(+)	未測定	未測定	(+)	(-)	s	Eg	(+)	(+)	(-)	3	1
184	2570	0	2570	0	184	0	0		184	0	0		184	0	0		0	0			M	あり	A	4.2	0.6	74.4	6	24	13	14.5	3.3	0	26	0.6	15	(-)	(-)	(-)	(-)	(-)	(-)	(-)	s	Eg	(+)	(-)	(+)	0	0
185	1143	1	203	1	185	2	1		185	2	2		185	2	1.5		3	3			M	あり	B	3.2	0.6	64.1	20	72	85	31.4	11.4	69.8	75000	0.6	30.2	(-)	(-)	(+)	(-)	(+)	(-)	(-)	2	Eg	(+)	(-)	(+)	2	2
186	1805	1	1547	1	186	1	3		186	2	3		186	1.5	3		4.5	5			M	あり	B	3.5	0.9	96.5	33	67	52	7.9	81	0	64	4.1	30.4	(-)	(-)				(+)	(-)	s	Eg	(+)	(-)	(-)	3	0
187	225	1	43	1	187	2	3		187	2	3		187	2	3		6	6			M	あり	A	4	1.3	91.5	13	50	39	21.9	48	0	75000	0.2	17.8	(-)	(-)	(-)	(-)	(-)	(-)	(-)	1	Eg	(+)	(+)	(+)	0	1
188	3554	0	3554	0	188	0	0		188	0	0		188	0	0		0	0			M	なし	A	4.4	1.5	76.5	9	80	102	18.4	4.9	0	1027	0.5	20.8	(-)	(-)	(+)	未測定	未測定	(+)	(-)	s	Eg	(+)	(+)	(+)	0	0
189	3415	1	1950	1	189	2	3		189	2	2		189	2	2.5		5	5			M	なし	A	3.8	0.6	80.1	27	43	46	13.6	5.8	0	52	0.1	21.4	(+)	(-)	(+)	(+)	(-)	(-)	(-)	s	Eg	(+)	(+)	(+)	0	0
190	3508	0	3508	0	190	2	2		190	2	2		190	2	2		4	4			M	あり	A	4.4	0.6	81.5	10	24	29	13.3	57.3	37	866	1.8	13.9	(-)	(-)	(+)	未測定	未測定	(-)	(-)	s	Ig	(-)	(-)	(-)	0	0
191	1083	0	602	1	191	2	1		191	3	3		191	2.5	2		5	5			M	なし	A	4.3	1.1	86	11	41	41	13	3.2	0	316	1.9	7.6	(-)	(-)	(+)	(-)	(-)	(-)	(-)	2	Eg	(+)	(-)	(+)	0	0
192	3520	0	1057	1	192	1	3		192	2	3		192	1.5	3		4.5	5			M	なし	A	4.2	0.6	84.1	7	42	47	18.4	3.2	0	1165	1.4	13	(-)	(-)	(-)	未測定	未測定	(+)	(-)	1	Eg	(+)	(-)	(-)	0	0
193	420	1	288	1	193	3	3		193	3	3		193	3	3		9	9			M	あり	A	3.9	0.9	82.8	30	25	9	21.1	5.3	0	114695	4.4	9.4	(-)	(-)	(+)	(-)	(-)	(-)	(-)	2	Eg	(+)	(+)	(+)	2	1
194	3343	0	95	1	194	1	2		194	1	1		194	1	1.5		1.5	2			M	なし	A	5.2	0.6	136	8	63	85	18.3	4.5	0	567	1.6	16.5	(-)	(-)	(+)	(-)	(-)	(-)	(-)	2	Eg	(+)	(+)	(+)	0	0
195	169	1	84	1	195	2	3		195	3	2		195	2.5	2.5		6.25	6			F	なし	A	4.1	0.8	81.5	14	63	30	19	2269.3	95.6	59665	1.3	10.9	(-)	(-)	(-)	(-)	(-)	(-)	(-)	3	Eg	(+)	(+)	(-)	3	0
196	3453	0	991	1	196	3	3		196	3	3		196	3	3		9	9			M	あり	A	3.6	0.5	83	18	58	36	11.1	699.2	29.4	408	3.8	23.9	(-)	(-)				(+)	(-)	1	Eg	(+)	(+)	(-)	0	0
197	1135	0	1135	0	197	3	3		197	3	3		197	3	3		9	9			M	なし	A	4.7	0.7	91.5	14	39	37	13.8	2.8	0	27	1.9	15.4	(-)	(+)	(+)			(+)	(-)	s	Eg	(+)	(-)	(+)	0	0
198	1510	1	410	1	198	0	0		198	0	0		198	0	0		0	0			M	なし	A	4.1	0.9	100	21	33	32	13.5	120.1	74.8	1054	2.7	15.3	(-)	(-)	(-)	未測定	未測定	(+)	(-)	s	Eg	(+)	(-)	(+)	0	0
199	1133	0	1133	0	199	1	2		199	1	2		199	1	2		2	2			F	なし	A	4.2	1.2	85.5	32	85	55	9.2	10.4	0	2285	1.7	23.2	(-)	(+)	(+)	未測定	未測定	(+)	(-)	s	Eg	(+)	(+)	(-)	0	0
200	506	1	247	1	200	2	3		200	3	3		200	2.5	3		7.5	8			M	あり	A	3.8	0.7	97	17	60	32	16.6	99.9	90.1	16112	3.3	12.1	(+)	(-)	(+)	(-)	(+)	(-)	(-)	1	Eg	(+)	(+)	(+)	1	3
201	3427	0	465	1	201	3	4		201	2	2		201	2.5	3		7.5	8			M	なし	A	5.1	0.7	84.1	16	25	33	28.3	382.4	0.5	121	0.6	6.3	(+)	(-)	(-)	(-)	(-)	(-)	(-)	s	Eg	(-)		(-)	1	0
202	844	1	711	1	202	2	3		202	2	3		202	2	3		6	6			M	あり	A	3.7	0.4	85.5	6	18	15	14.6	745	81.9	95	1.1	6.5	(-)	(+)	(+)	未測定	未測定	(+)	(-)	2	Eg	(+)	(+)	(-)	0	3
203	437	1	343	1	203	3	3		203	3	3		203	3	3		9	9			M	なし	A	4.1	0.9	77.7	9	30	22	6.4	161.3	0	2326	1	1.7	(+)	(-)	(+)	(-)	(+)	(+)	(-)	2	Eg	(+)	(+)	(+)	3	0
204	2760	1	1967	1	204	1	3		204	2	3		204	1.5	3		4.5	5			M	あり	A	4.1	0.6	86	8	52	62	15.2	7.1	0	164	1.8	1.2	(+)	(-)	(+)	(-)	(+)	(-)	(-)	s	Eg	(+)	(+)	(-)	2	0
205	2975	0	2975	0	205	2	2		205	3	2		205	2.5	2		5	5			M	なし	A	4.5	1.9	73.6	12	28	18	8.1	26	0	8.1	0.8	10.8	(-)	(+)	(+)	未測定	未測定	(+)		s	Eg	(-)	(-)	(+)	1	0
206	2141	0	94	1	206	3	4		206	3	4		206	3	4		12	12			M	あり	A	4.2	0.6	83	8	45	78	15	6.9	0	74	1.4	10.7	(+)	(-)	(+)	(-)	(-)	(-)	(-)	s	Eg	(-)	(-)	(-)	0	0
207	2922	1	456	1	207	2	4		207	2	3		207	2	3.5		7	7			M	あり	A	4.4	0.6	85.5	7	22	32	12.1	25.8	61.6	278	0.7	1.2	(-)	(-)	(+)	未測定	未測定	(-)	(-)	2	Eg	(+)	(+)	(+)	0	0
208	1188	1	637	1	208	2	3		208	2	4		208	2	3.5		7	7			M	あり	B	3.4	1.4	65.9	37	40	35	6.8	7.6	0	15	0.9	6.8	(-)	(-)	(-)	(-)	(-)	(-)	(-)	s	Eg	(+)	(-)	(-)	0	0
209	2561	1	659	1	209	1	3		209	2	3		209	1.5	3		4.5	5			M	なし	A	3.9	0.9	75.3	18	43	42	6.4	7.6	0	83	0.9	24.2	(-)	(-)	(-)	未測定	未測定	(+)	(-)	s	Eg	(-)		(+)	0	0
210	2664	1	1492	1	210	2	4		210	3	4		210	2.5	4		10	10			M	なし	A	4.3	0.7	96.5	7	21	18	8.2	1.4	0	385	1.5	2.7	(-)	(-)	(-)	(-)	(-)	(-)	(-)	1	Eg	(+)	(-)	(-)	0	0
211	1586	1	242	1	211	2	4		211	2	4		211	2	4		8	8			M	なし	B	3.5	1	76.5	30	52	42	13.6	27.3	0.5	360	2.7	8.6	(-)	(-)	(+)	未測定	未測定	(+)			Eg	(+)	(-)	(+)	2	0
212	1242	1	256	1	212	2	4		212	2	4		212	2	4		8	8			F	なし	A	3.2	0.5	103	9	47	49	13.5	388.1	3.2	750	4.7	42.7	(-)	(-)	(-)	未測定	未測定	(+)	(-)	s	Eg	(+)	(+)	(+)	0	0
213	312	1	312	0	213	0	0		213	0	0		213	0	0		0	0			F	なし	A	3.6	1.4	86	35	84	44	11.2	7.7	0	133280	1.8	7.7	(-)	(-)	(-)	(-)	(-)	(-)		2		(+)	(+)	(+)	0	0
214	869	1	869	0	214	2	3		214	3	3		214	2.5	3		7.5	8			F	なし	B	3.5	0.9	71.2	24	112	68	8.4	3808.5	34.6	1934	1.3	21.6	(-)	(-)	(-)	未測定	未測定	(+)	(-)	s	Eg	(+)	(-)	(+)	0	0
215	3199	0	3199	0	215	1	2		215	2	2		215	1.5	2		3	3			M	あり	A	4.4	1	64.1	11	56	54	17	8	0	17	1.9	37.6	(-)	(-)	(-)	(-)	(-)	(-)	(-)	s	Eg	(+)	(-)	(-)	0	0
216	1389	1	575	1	216	3	3		216	3	3		216	3	3		9	9			F	なし	A	4.2	1.2	85.5	18	48	37	10.9	11.2	0	522	2.9	32	(-)	(+)	(+)	未測定	未測定	(+)	(-)	2	Eg	(+)	(-)	(+)	0	0
217	1848	1	466	1	217	0	0		217	0	0		217	0	0		0	0			M	なし	A	4.4	0.8	107.7	17	50	59	15.1	21	0	119	2	53.8	(-)	(-)	(-)	(-)	(-)	(-)	(-)	s	Eg	(-)	(-)	(-)	0	0
218	194	1	73	1	218	2	3		218	2	3		218	2	3		6	6			F	なし	A	4.4	1.3	66.8	16	88	75	11.7	5900	52.2	22614	0.3	18	(-)	(-)	(-)	未測定	未測定	(+)	(-)	2	Eg	(+)	(+)	(+)	0	0
219	69	1	69	0	219	2	3		219	2	3		219	2	3		6	6			M	あり	A	4.1	0.4	85.5	7	39	29	23.1	924.8	45.1	885	5.7	2	(-)	(-)	(-)	未測定	未測定	(+)	(-)	2	Eg					3
220	719	1	170	1	220	2	3		220	2	3		220	2	3		6	6			M	あり	A	4.3	1	80.1	12	67	78	8.9	2302	64.3	847	2.7	22.3	(+)	(-)	未測定	(-)	(+)	(-)	(-)	s	Eg	(+)	(+)	(+)	0	1
221	216	1	94	1	221	1	1		221	1	1		221	1	1		1	1			M	なし	A	4	0.8	103.7	22	38	38	15.8	41299.4	0.5	7920	2.7	5	(-)	(-)	(-)	(-)	(-)	(-)	(-)	2	Eg	(+)	(+)	(+)	0	1
222	2113	1	1298	1	222	2	2		222	2	3		222	2	2.5		5	5			M	あり	A	3.9	1.3	93.1	16	105	154	12.5	325.7	0	72	4.1	42.1	(-)	(-)	(+)	未測定	未測定	(+)	(-)	s	Eg	(-)	(-)	(-)	0	0
223	559	1	190	1	223	3	3		223	3	3		223	3	3		9	9			M	あり	B	4.1	1.1	69.8	20	38	34	9.8	6.2	0	25711	2.6	5	(-)	(-)	(-)	未測定	未測定	(+)	(-)	s	Eg		(-)	(-)	0	0
224	3210	0	295	1	224	3	3		224	3	3		224	3	3		9	9			F	なし	A	3.9	1.3	93.4	15	106	91	7.2	18.4	0	15	3	5.9	(-)	(-)	未測定	未測定	未測定	(+)	(-)	s	Eg	(+)	(+)	(+)	0	0
225	3215	0	3215	0	225	2	2		225	2	3		225	2	2.5		5	5			M	あり	A	4	0.2	94.8	3	17	11	28.9	5.7	0	123	0.8	2.9	(-)	(-)	(-)	未測定	未測定	(-)	(-)
226	476	1	337	1	226	0	0		226	0	0		226	0	0		0	0			F	なし	A	4.5	1.1	101	16	35	27	4.9	621.1	6.7	147	1.1	5.5	(-)	(-)	(-)	未測定	未測定	(+)	(-)
227	3088	0	1211	1	227	2	2		227	2	2		227	2	2		4	4			M	あり	A	3.6	0.7	86	12	76	88	15.5	6.1	0	37	4.3	21.3	(-)	(-)				(+)	(-)	s	Eg	(+)	(+)	(+)	0	0
228	1308	1	116	1	228	2	3		228	3	4		228	2.5	3.5		8.75	9			M	あり	A	5.1	0.9	104.2	5	89	78	22.6	3009.6	7.6	14	2.4	6.4	(-)	(-)	未測定	未測定	未測定	(+)	(-)		Eg	(+)	(+)	(+)	0	0
229	3175	0	1918	1	229	1	2		229	2	3		229	1.5	2.5		3.75	4			M	あり	A	3.8	0.5	83.5	12	41	38	8	33.8	0	20	2.3	20	(-)	(-)	未測定	未測定	未測定	(+)	(-)	s	Eg	(+)	(+)	(+)	0	0
230	2133	0	2133	0	230	2	4		230	3	4		230	2.5	4		10	10			M	あり	A	3.6	1.4	81	8	24	32	16.6	1.5	0	11631	5.1	32.9	(-)	(+)	(+)	(-)	(-)	(-)	(-)	2	Eg		(-)	(-)	0	0
231	1399	1	971	1	231	1	2		231	1	1		231	1	1.5		1.5	2			M	あり	A	4.6	0.6	106	11	44	21	14.7	4517.8	61.8	15	2.6	3	(+)	(-)	(+)	(-)	(+)	(-)	(-)	1	Eg	(+)	(+)	(-)	1	0
232	465	1	465	0	232	2	3		232	3	3		232	2.5	3		7.5	8			F	なし	A	3.6	1	87.1	9	70	39	14.9	24747	9.8	62503	7.3	5	(-)	(-)	(-)	(-)	(-)	(-)		3	Eg	(+)	(+)	(+)	0	1
233	2018	0	333	1	233	2	3		233	2	2		233	2	2.5		5	5			F	なし	A	4.4	1.2	103	7	26	13	12.4	24203.2	96.5	216	1.4	17.1	(-)	(-)	(+)	(-)	(+)	(-)	(-)	2	Eg	(+)	(-)	(+)	1	0
234	3028	0	238	1	234	3	3		234	3	2		234	3	2.5		7.5	8			M	あり	A	4.6	0.8	105	10	42	34	11.6	335.9	10.6	527	2.1	28.2	(-)	(-)	未測定	未測定	未測定	(+)	(-)	1	Eg	(+)	(-)	(-)	0	0
235	2662	1	365	1	235	2	2		235	2	3		235	2	2.5		5	5			M	なし	B	3.4	1.2	80	36	79	60	3.6	3454	1	55	5	35.5	(-)	(+)	未測定	未測定	未測定	(+)	(-)	s	Eg	(+)	(-)	(-)	2	0
236	771	1	370	1	236	3	2		236	3	4		236	3	3		9	9			M	あり	A	4.2	1.1	92.4	27	65	65	11.7	22.1	0	18	5.6	138	(-)	(-)	(-)	(-)	(-)	(-)	(-)	1	Eg	(-)	(-)	(-)	1	0
237	1261	1	1261	0	237	1	3		237	2	3		237	1.5	3		4.5	5			M	あり	A	4.9	1.6	94.8	14	35	33	14.2	27	0	703	2.7	25.9	(+)	(-)	(+)	(-)	(+)	(+)	(-)	s	Eg	(+)	(-)	(-)	0	0
238	2937	0	2937	0	238	2	2		238	3	2		238	2.5	2		5	5			M	なし	A	4.4	0.5	98.1	11	14	24	11.3	18.4	46.1	389	1.3	9.1	(+)	(-)	(+)	(-)	(+)	(-)	(-)	1	Eg	(-)	(-)	(-)	1	1
239	2867	0	2867	0	239	1	2		239	2	3		239	1.5	2.5		3.75	4			M	あり	B	3.4	0.6	88.6	27	152	54	56.1	6052.4	80.9	31589	2.5	4.2	(-)	(-)	(-)			(+)	(-)	2	Eg	(+)	(+)	(+)	1	1
240	2330	0	432	1	240	2	4		240	2	4		240	2	4		8	8			M	なし	A	3.6	1.1	87	25	43	34	15.1	5.1	0	131	2.3	4.8	(-)	(-)	(-)	(-)	(-)	(+)	(-)	2	Ig	(+)	(+)	(+)	0	0
241	2543	0	1204	1	241	2	2		241	3	2		241	2.5	2		5	5			M	なし	A	4.6	0.7	97	17	33	53	16.5	5.1	0	832	1.8	5.7	(-)	(-)	(+)	(-)	(-)	(-)	(-)	s	Eg	(+)	(-)	(-)	0	0
242	2185	0	687	1	242	2	2		242	3	2		242	2.5	2		5	5			M	なし	A	4.6	0.7	89.8	14	32	45	11.7	18	0.5	39			(+)	(-)	(-)	(+)	(-)	(-)	(-)	s	Eg	(+)	(-)	(-)	0	0
243	1345	1	1345	0	243	3	4		243	3	3		243	3	3.5		10.5	11			M	なし	A	4.3	0.9	84.1	19	37	33	11.4	64.5	28	979	2.3	6.1	(-)	(-)	(-)	(-)	(-)	(-)	(-)	2	Eg	(+)	(+)	(+)	0	1
244	2885	0	2885	0	244	2	4		244	3	3		244	2.5	3.5		8.75	9			F	なし	A	4.6	0.8	93	14	22	7	9.6	3	0	15	1.5	5.8	(-)	(-)	(-)			(+)	(-)	s	Ig	(-)	(-)	(-)	0	0
245	2755	0	2755	0	245	2	3		245	2	2		245	2	2.5		5	5			M	あり	A	4.2	0.5	120	9	36	42	19.3	1108.8	36.1	163	2.5	8.4	(-)	(-)	(-)	(-)	(-)	(+)	(-)	1	Eg	(+)	(+)	(+)	1	0
246	2809	0	2093	1	246	2	2		246	3	1		246	2.5	1.5		3.75	4			F	なし	A	4.3	0.6	99.7	30	28	39	9.3	8.9	0.5	105.2	2.3	14	(-)	(-)	(-)	(-)	(-)	(-)	(-)	s	Eg	(+)	(+)	(-)	0	0
247	1074	1	102	1	247	1	3		247	2	3		247	1.5	3		4.5	5			M	あり	A	4.3	0.9	113.8	12	41	33	13.9	3	0.1	59	4.3	3.4	(+)	(-)	(+)	(-)	(+)	(-)	(-)	s	Eg	(+)	(+)	(+)	0	0
248	80	0	80	0	248	3	2		248	3	2		248	3	2		6	6			M	あり	A	4.4	0.6	89.5	10	24	16	11.5	14.5	0.1	608	5.9	11.9	(-)	(-)	(+)	(-)	(+)	(-)	(-)	1	Eg	(+)	(-)	(-)	1	0
249	109	1	109	0	249	2	4		249	1	4		249	1.5	4		6	6			F	なし	B	3.3	0.7	115	26	37	22	7	17.1	0.5	6538			(-)	(-)	(+)	未測定	未測定	(+)	(-)	s	Eg	(+)	(+)	(-)	0	1
250	2767	0	505	1	250	2	2		250	3	2		250	2.5	2		5	5			M	あり	A	4.1	0.8	102.4	26	48	61	9.6	96.9	34.8	65	3.1	13.6	(-)	(-)	(-)			(+)	(-)	s	Eg	(+)	(-)	(+)	0	0
251	439	1	439	0	251	2	3		251	2	2		251	2	2.5		5	5			M	あり	A	3.7	0.4	98.4	8	28	20	15.1	3.5	0	2959	2.6	15.8	(+)	(-)	(+)	(+)	(-)	(-)	(-)	s	Eg	(+)	(+)	(+)	0	1
252	2564	0	2564	0	252	2	1		252	2	2		252	2	1.5		3	3			F	なし	A	4	0.4	112.3	5	17	12	13.1	3.9	12.9	884	1.8	9.3	(-)	(-)	(-)	(-)	(-)	(-)	(-)	1	Eg		(-)	(-)	1	0
253	2709	0	700	1	253	2	2		253	3	2		253	2.5	2		5	5			F	あり	A	4.2	5.8	83.9	17	51	47	10.2	8472	70.5	34	2.9	8.6	(-)	(-)	(-)			(+)	(-)	s	Eg	(+)	(-)	(-)	0	0
254	2507	0	1306	1	254	3	3		254	3	2		254	3	2.5		7.5	8			M	あり	A	4.4	0.7	101	16	26	19	18.3	5548.4	64.3	1383	4.4	2	(-)	(-)	(-)			(+)	(-)	1	Eg	(+)	(-)	(-)	0	2
255	2650	0	1920	1	255	1	2		255	2	2		255	1.5	2		3	3			M	あり	A	3.3	0.4	87.8	10	62	55	19.7	2.8	0	67	3.8	9.8	(-)	(+)	(+)	(-)	(+)	(-)	(-)	3	Eg	(+)	(+)	(+)	0	0
256	655	0	655	0	256	2	3		256	3	3		256	2.5	3		7.5	8			M	あり	A	3.5	1.1	86.5	11	81	61	16.7	13	8.5	2138	3.9	5.3	(-)	(-)	(-)			(+)	(-)	s	Eg	(+)	(-)	(-)	0	0
257	2643	0	2643	0	257	2	2		257	3	2		257	2.5	2		5	5			M	なし	A	4.2	0.5	99.9	14	24	34	13.7	18.4	57.2	15	1.9	2	(-)	(+)	(-)	(-)	(-)	(-)	(-)	2	Eg	(+)	(+)	(+)	1	0
258	1908	0	1908	0	258	2	3		258	3	3		258	2.5	3		7.5	8			M	あり	A	4.2	0.7	107.4	12	117	83	17.7	653.3	58.4	8777	4.1	5.1	(-)	(-)	(-)	未測定	未測定	(+)	(-)	2	Eg	(+)	(+)	(-)	1	2
259	2674	0	565	1	259	2	3		259	3	4		259	2.5	3.5		8.75	9			F	なし	A	4	0.7	89	16	81	84	8.3	35.3	6.4	18	4.5	32.2	(-)	(-)	(+)	未測定	未測定	(+)	(-)	1	Eg	(-)	(-)	(-)	0	0
260	1589	1	998	1	260	1	1		260	1	2		260	1	1.5		1.5	2			M	あり	A	4.3	1.1	89	20	131	108	12.7	64.4	26.6	148	2.5	25.1	(-)	(-)	(+)			(+)	(-)	1	Eg	(+)	(-)	(-)	0	0
261	132	1	61	1	261	2	3		261	2	3		261	2	3		6	6			M	なし	A	4.2	1.3	98	11	58	74	25	221.9	41.4	7857	2	15.7	(-)	(+)	(+)	(-)	(+)	(-)	(-)	3	Ig	(-)	(-)	(-)	1	4
262	2623	0	498	1	262	2	2		262	2	2		262	2	2		4	4			M	あり	A	4.3	0.7	89	3	90	145	17	2.2	0	52	4.1	11.7	(-)	(+)	(+)	(-)	(+)	(-)	(-)	1	Eg	(+)	(-)	(-)	0	0
263	563	0	563	0	263	1	3		263	2	3		263	1.5	3		4.5	5			M	なし	A	3.1	0.5	79.2	17	76	61	20.8	9516.6	37.7	46870	0.9	16	(-)	(+)	(+)	未測定	未測定	(+)	(-)	2	Eg	(+)	(-)	(+)	1	0
264	1853	0	1853	0	264	1	3		264	2	2		264	1.5	2.5		3.75	4			M	あり	A	4.2	0.6	87.8	10	21	15	11.6	2.4	0	207	2.6	7.2	(-)	(-)	(+)	未測定	未測定	(+)	(-)	s	Eg	(+)	(+)	(-)	0	0
265	370	1	370	0	265	2	2		265	3	2		265	2.5	2		5	5			F	なし	A	3.5	0.6	104	11	21	16	14.1	46.6	88.9	1442	9.7	7.3	(-)	(-)	(-)	(-)	(-)	(-)	(-)	2	Eg	(+)	(-)	(-)	0	0
266	1067	1	74	1	266	2	3		266	2	3		266	2	3		6	6			F	なし	A	4.5	0.8	95.1	16	16	9	11.7	806.2	19.5	1291	1.8	2	(-)	(+)	(+)			(+)	(-)	1	Eg	(+)	(+)	(-)	1	0
267	720	1	204	1	267	2	3		267	2	3		267	2	3		6	6			F	なし	A	4.4	0.9	87	22	32	25	7.6	8875.9	11.5	2956	2.6	11.3	(-)	(-)	(+)	未測定	未測定	(+)	(-)	2	Eg	(+)	(-)	(+)	0	0
268	1241	1	611	1	268	1	3		268	2	2		268	1.5	2.5		3.75	4			F	なし	A	4.1	0.9	84.9	26	19	11	10.3	246.4	33.7	101	3.6	23.4	(-)	(+)	(-)			(+)	(-)	s	Eg	(+)	(-)	(-)	1	0
269	1725	0	1725	0	269	2	3		269	3	3		269	2.5	3		7.5	8			M	あり	A	4.4	0.9	79.7	20	27	23	12.8	7.3	0	43	5.3	6.2	(-)	(-)	(-)	(-)	(-)	(+)	(-)	1	Eg	(+)	(-)	(-)	0	0
270	1508	1	1225	1	270	2	3		270	3	3		270	2.5	3		7.5	8			F	なし	A	3.7	0.8	92.9	11	150	92	9	129.4	10.5	1200	4.6	13.1	(-)	(-)	(-)			(+)	(-)	s	Eg	(+)	(-)	(+)	0	0
271	2398	0	2398	0	271	2	3		271	2	3		271	2	3		6	6			M	なし	A	4.3	0.5	96.5	16	33	29	13.2	14.3	55	22	2.7	7.3	(+)	(-)	(+)	(-)	(+)	(-)	(-)	1	Eg	(+)	(-)	(-)	0	0
272	495	1	375	1	272	1	3		272	2	3		272	1.5	3		4.5	5			F	なし	A	4.6	0.9	87.3	11	43	28	20	53.2	54.3	278	3.3	2	(-)	(-)	(-)	未測定	未測定	(+)	(-)	1	Eg	(+)	(+)	(+)	0	0
273	1698	0	805	1	273	1	3		273	3	3		273	2	3		6	6			M	あり	A	4.3	0.4	101.5	15	35	18	21	188.4	14.5	8572	2.8	5.6	(-)	(-)	未測定	未測定	未測定	(+)	(-)	1	Eg	(+)	(-)	(+)	1	0
274	1252	1	442	1	274	2	3		274	3	3		274	2.5	3		7.5	8			M	あり	A	4.6	0.7	110	18	37	35	14	34.2	35.4	371	0.8	44.8	(+)	(-)	(+)	(-)	(+)	(-)	(-)	s	Eg	(+)	(-)	(-)	0	0
275	2227	0	2227	0	275	2	3		275	2	2		275	2	2.5		5	5			F	なし	A	4	0.5	97.2	8	60	51	20.7	721.2	84.9	336	6.7	7.7	(-)	(-)	(-)			(+)	(-)	s	Eg	(+)	(-)	(+)	0	0
276	2132	0	531	1	276	2	3		276	3	3		276	2.5	3		7.5	8			M	なし	A	3.9	1.2	97.2	35	29	19	21.8	4.3	0	15	1.6	7.3	(-)	(-)	(-)	未測定	未測定	(+)	(-)	s	Eg	(+)	(+)	(-)	0	0
277	2416	0	2395	1	277	2	4		277	3	3		277	2.5	3.5		8.75	9			F	なし	A	3.8	0.9	73.5	19	55	31	23	45.6	38.3	417	1.1	5.4	(-)	(-)				(+)	(-)	s	Eg	(+)	(+)	(+)	0	0
278	132	1	82	1	278	1	3		278	3	3		278	2	3		6	6			M	あり	A	3.7	0.6	61.8	13	122	33	35.7	148196	53	69595	2.6	15.7	(+)	(-)	(+)	未測定	未測定	(+)		2	Ig	(-)	(-)	(-)	2	1
279	2335	0	2335	0	279	1	2		279	2	3		279	1.5	2.5		3.75	4			M	あり	A	4.1	0.9	82.2	39	31	20	13.5	10.8	4.9	337	18	8.8	(-)	(-)	(-)	(-)	(-)	(-)	(-)	s	Eg	(+)	(-)	(-)	0	0
280	1038	1	368	1	280	1	3		280	3	3		280	2	3		6	6			M	あり	A	3.4	0.6	84.7	14	41	18	24.3	540.9	50.7	831	2.3	5.8	(-)	(+)	(-)	(-)	(-)	(-)	(-)	2	Eg	(+)	(+)	(+)	1	0
281	1023	1	365	1	281	2	3		281	3	2		281	2.5	2.5		6.25	6			F	なし	A	4.4	1	94	14	31	20	8.4	2.6	0	58	3.4	7.9	(-)	(-)	(+)			(+)	(-)	s	Eg	(+)	(+)	(-)	0	0
282	1405	1	516	1	282	2	4		282	3	3		282	2.5	3.5		8.75	9			M	あり	A	3.8	0.7	96	15	42	45	14	30.2	6.2	1161	2.5	11.8	(-)	判定保留	(+)	未測定	未測定	(+)	(-)	2	Eg	(+)	(-)	(-)	0	0
283	897	1	35	1	283	3	3		283	3	3		283	3	3		9	9			M	あり	A	4.3	1	88.2	19	56	27	11.7	191.9	0.9	6069	2.5	21.7	(-)	(-)	(-)	(-)	(-)	(-)	(-)	3	Eg	(+)	(-)	(-)	0	0
284	2269	0	1152	1	284	2	3		284	3	3		284	2.5	3		7.5	8			M	あり	A	4.2	0.7	109.1	9	23	32	7.3	11	3.9	351	3.7	9.4	(-)	(-)	(+)	未測定	未測定	(+)	(-)	s	Eg	(+)	(-)	(-)	0	0
285	2297	0	2297	0	285	2	3		285	3	3		285	2.5	3		7.5	8			M	なし	B	3.3	0.7	69.6	44	35	21	5.1	5.3	0	105	2.1	16.4	(-)	(-)	(-)	未測定	未測定	(+)	(-)	s	Eg	(+)	(-)	(-)	0	0
286	2046	0	2046	0	286	3	4		286	3	3		286	3	3.5		10.5	11			M	あり	A	4.1	0.7	99.1	10	26	24	17.6	995.9	44.4	454	5.4	3.9	(-)	(+)	(+)	未測定	未測定	(+)	(-)	1	Eg	(+)	(-)	(-)	0	0
287	553	1	90	1	287	3	3		287	3	4		287	3	3.5		10.5	11			M	なし	A	4.3	0.8	92	18	80	73	19.2	11041.2	64.5	194	1	198.1	(-)	(-)	(+)	未測定	未測定	(+)	(-)	2	Eg	(+)	(+)	(-)	0	0
288	2209	0	2209	0	288	3	3		288	3	4		288	3	3.5		10.5	11			M	なし	A	4.8	0.7	120.7	12	37	36	15.5	4.3	0	43	6	14.2	(-)	(-)	(-)	未測定	未測定	(+)	(-)	s	Eg	(+)	(-)	(-)	0	0
289	1849	0	1849	0	289	1	3		289	2	3		289	1.5	3		4.5	5			M	あり	A	4.4	0.7	81.3	13	36	36	16.6	6.7	5.5	22	3.7	15.9	(-)	(-)	(+)	未測定	未測定	(+)	(-)	1	Eg	(+)	(-)	(-)	0	0
290	1174	1	92	1	290	1	3		290	2	2		290	1.5	2.5		3.75	4			M	あり	A	3.8	0.4	81.3	11	14	10	11	400.5	72.2	117	2.1	8.9	(-)	(-)	(-)	未測定	未測定	(+)	(-)	1	Eg	(+)	(-)	(-)	0	0
291	1835	0	1835	0	291	1	4		291	2	3		291	1.5	3.5		5.25	5			F	なし	A	4.8	0.5	80.7	3	25	19	18.6	1.8	25.2	15	1.4	3.2	(-)					(+)	(-)	1	Eg	(-)	(-)	(-)	0	0
292	2216	0	2216	0	292	1	1		292	2	1		292	1.5	1		1.5	2			M	あり	A	4.4	0.4	78.4	13	29	39	18.1	3.4	0	154	1.9	61.4	(-)	(-)	(-)	(-)	(-)	(-)	(-)	s	Eg	(+)	(+)	(-)	0	0
293	2052	0	2052	0	293	3	4		293	2	4		293	2.5	4		10	10			F	あり	A	4	0.8	68.3	7	82	79	13.4	43.7	7.8	10270	5.6	6.4	(-)	(+)	(+)	未測定	未測定	(+)	(-)	2	Eg	(+)	(+)	(-)	0	0
294	338	1	291	1	294	3	4		294	3	4		294	3	4		12	12			M	あり	A	4.5	1	73.8	15	33	35	17.9	12293.9	63.5	42534	3.2	2.3	(+)	(-)	(+)	(-)	(+)	(+)	(-)	2	Eg	(+)	(+)	(-)	0	0
295	1245	0	1245	0	295	1	2		295	1	2		295	1	2		2	2			M	なし	A	4.2	0.8	94.5	28	95	155	16	36.9	3.8	56	2.9	12.3	(-)	(-)	(-)	未測定	未測定	(+)	(-)	s	Eg	(+)	(-)	(-)	0	0
296	51	1	51	0	296	2	3		296	2	3		296	2	3		6	6			M	なし	A	4.5	1	103	22	38	26	8.7	4.3	0	1838	4.6	2	(-)	(+)	(+)	未測定	未測定	(+)	(-)	2	Eg	(+)	(-)	(+)	0	0
297	2135	0	791	1	297	2	3		297	3	3		297	2.5	3		7.5	8			M	あり	A	4.8	0.5	125	14	15	21	14	3.6	0	76	2.8	11.4	(+)	(-)	(+)	(-)	(+)	(-)	(-)	1	Eg	(+)	(-)	(-)	0	0
298	1744	1	1744	0	298	2	2		298	3	2		298	2.5	2		5	5			F	なし	A	4.7	0.6	110	15	26	29	14.3	3.1	0	457	3.4	4.4	(+)	(-)	(+)	(-)	(+)	(-)	(-)	1	Eg	(+)	(+)	(-)	0	0
299	514	1	353	1	299	1	3		299	3	2		299	2	2.5		5	5			M	なし	B	3.5	1	87.3	8	64	26	15.1	6.5	19.5	4443	2.3	5.8	(-)	(-)	(+)			(-)	(-)	s	Eg	(+)	(-)	(-)	0	0
300	1796	0	1796	0	300	2	3		300	2	3		300	2	3		6	6			M	あり	A	4.5	0.5	97.5	15	27	35	15.1	29.6	6.1	22	1	7.3	(+)	(-)	(+)	(-)	(+)	(-)	(-)	1	Eg	(+)	(+)	(-)	0	0
301	2085	0	302	1	301	3	3		301	2	3		301	2.5	3		7.5	8			M	なし	A	4.5	1.3	92	23	55	26	12.1	1387.9	34.4	1982	3.9	56.5	(-)	(+)	(+)	(-)	(-)	(-)	(-)	1	Eg	(+)	(-)	(-)	0	0
302	2076	0	1116	1	302	3	3		302	2	3		302	2.5	3		7.5	8			M	なし	A	4.3	0.6	92.6	13	49	49	27.2	4.5	9.6	539	2.4	6.6	(-)	(+)	(+)	(-)	(-)	(-)	(-)	2	Eg	(+)	(+)	(-)		0
303	2077	0	2077	0	303	2	3		303	2	3		303	2	3		6	6			M	なし	A	4.4	0.9	102	16	22	29	17.9	3.3	0	41	1.1	3.7	(+)	(-)	(+)	(-)	(+)	(-)		1	Eg	(+)	(+)		1	0
304	2037	0	433	1	304	2	3		304	2	3		304	2	3		6	6			M	あり	A	4.6	0.8	95.6	24	67	62	9.8	5.3	0	18	2	15.7	(-)	(+)				(+)	(-)	2	Eg	(+)	(-)	(-)	0	0
305	283	1	102	1	305	2	3		305	2	3		305	2	3		6	6			M	あり	A	4.4	0.6	111.9	13	37	12	20.2	4.6	28.6	2120	5.2	4.1	(-)	(-)	(+)	(-)	(-)	(-)	(-)	2	Eg	(+)	(-)	(+)	0	0
306	1017	1	98	1	306	2	3		306	3	3		306	2.5	3		7.5	8			M	あり	A	4.4	0.7	103	9	33	34	16.7	4.8	0	56	2.3	2	(+)	(-)	(+)	(-)	(+)	(-)	(-)	2	Eg	(+)	(-)	(-)	0	0
307	1142	1	1142	0	307	2	3		307	2	3		307	2	3		6	6			M	なし	A	3.6	0.9	89	25	30	19	17.5	1.8	0.5	15	0.8	16.4	(-)	(-)	(+)	未測定	未測定	(+)	(-)	2	Eg	(+)	(-)	(+)	0	0
308	1993	0	1993	0	308	3	3		308	3	3		308	3	3		9	9			M	あり	A	4.7	1	92	27	34	31	13.5	535.9	10.6	20	3.1	10.8	(-)	(-)				(+)	(-)	s	Eg	(-)	(-)	(-)	0	0
309	981	1	115	1	309	2	3		309	2	3		309	2	3		6	6			M	あり	A	4	0.8	64.8	22	154	118	11.1	3.2	27.4	921	6.3	5.4	(-)	(-)	(-)	(-)	(-)	(-)	(-)	2	Eg	(+)	(+)	(+)	1	1
310	1967	0	1967	0	310	2	2		310	2	3		310	2	2.5		5	5			M	あり	B	3.3	0.6	77.7	12	128	47	28	83.3	18.7	1410815	2.3	12.3	(+)	(-)				(-)	(-)	2	Eg	(+)	(+)	(+)	0	0
311	1080	1	106	1	311	2	3		311	3	2		311	2.5	2.5		6.25	6			M	あり	A	4.1	0.7	34.6	17	35	20	14.7	4.8	0	55921	2.4	0	(-)	(+)	(+)	未測定	未測定	(+)	(-)	2	Eg	(+)	(+)	(-)	1	0
312	1971	0	1971	0	312	1	3		312	2	4		312	1.5	3.5		5.25	5			M	なし	A	5	1.3	84.5	4	30	17	22.7	3.2	0	3891	2.1	13.5	(-)	(-)	(+)	(-)	(-)	(-)	(-)
313	581	1	581	0	313	3	2		313	3	3		313	3	2.5		7.5	8			M	なし	A	4.2	1.1	88	19	45	42	10.2	273.9	3.4	52	3	17.6	(+)	(-)	(+)	(-)	(+)	(-)	(-)	s	Eg	(+)	(+)	(+)	0	0
314	1945	0	1945	0	314	1	1		314	1	2		314	1	1.5		1.5	2			M	あり	A	4.2	0.7	84.5	9	37	38	13.6	13.6	3.1	15	2.2	2	(+)	(-)	(+)	(-)	(+)	(-)	(-)	s	Eg	(-)	(-)	(-)	0	0
315	849	1	223	1	315	2	3		315	2	3		315	2	3		6	6			M	あり	A	4.4	1	75.8	40	31	17	9.9	81.4	55.9	573	4.8	21.1	(-)	(-)	(-)	(-)	(-)	(-)	(-)	2	Eg	(+)	(+)	(-)	0	0
316	640	0	640	0	316	3	4		316	3	3		316	3	3.5		10.5	11			F	なし	A	3.7	0.4	98.8	16	44	27	12	4.4	0	16	2.7	40.4	(-)	(-)	(+)			(+)	(-)	1	Eg	(+)	(-)	(+)	0	0
317	310	1	310	0	317	1	3		317	2	2		317	1.5	2.5		3.75	4			M	あり	A	4.2	0.9	95.4	16	103	116	11.9	39.7	3	105	4.5	10.2	(-)	(-)	(-)	未測定	未測定	(+)	(-)	s	Eg	(+)	(-)	(-)	0	0
318	1642	0	256	1	318	2	3		318	2	4		318	2	3.5		7	7			F	あり	A	4.2	0.7	73.2	19	41	35	15.7	18.2	8.5	234	2.8	19.5	(-)	(-)	(-)	未測定	未測定	(-)	(-)	s	Eg	(+)	(-)	(-)	0	0
319	1819	0	1819	0	319	1	2		319	2	3		319	1.5	2.5		3.75	4			M	あり	A	4.3	0.5	108.2	9	16	15	17.5	4.1	0	37	4.8	23.2	(-)	(-)	(-)			(-)	(-)	1	Eg	(+)	(+)	(+)	0	0
320	984	1	57	1	320	1	2		320	2	2		320	1.5	2		3	3			F	なし	B	3.6	0.9	71.5	22	34	25	5.1	1377.8	0	17	1.2	8.2	(-)	(-)	(-)	未測定	未測定	(+)	(-)	s	Eg	(+)	(+)	(+)	0	0
321	1827	0	1827	0	321	2	3		321	2	2		321	2	2.5		5	5			F	なし	A	4.3	0.7	80.7	4	36	28	13.3	5783.8	48	37510	2.8	48	(+)	(-)	(+)	(-)	(+)	(-)	(-)	2	Eg	(+)	(+)	(+)	0	0
322	277	1	142	1	322	3	3		322	3	2		322	3	2.5		7.5	8			F	なし	A	4.4	0.6	82	6	59	46	14	109	81.4	434	2.6	2	(-)	(-)	(-)	未測定	未測定	(+)	(-)	1	Eg	(+)	(+)		3	0
323	1821	0	1687	1	323	3	4		323	2	2		323	2.5	3		7.5	8			F	あり	A	4.8	0.5	65.1	16	80	126	19.5	10.3	0	16	1.6	10.1	(-)	(-)	(-)	未測定	未測定	(+)	(-)	s	Eg	(+)	(+)	(+)	0	0
324	774	0	88	1	324	3	3		324	2	2		324	2.5	2.5		6.25	6			F	あり	A	4.1	0.8	102	8	131	79	27.4	28364.1	1.7	42517	1.5	10.8	(-)	(-)	(-)	(-)	(-)	(-)	(-)	1	Eg	(+)	(+)	(+)	0	1
325	1783	0	1783	0	325	3	4		325	3	2		325	3	3		9	9			M	なし	A	4.6	0.8	82.5	5	23	18	6.3	3.2	0	259	1.5	3	(-)	(-)	(+)	未測定	未測定	(+)	(-)	1	Eg	(+)	(+)	(-)	0	0
326	1604	0	686	1	326	2	4		326	2	3		326	2	3.5		7	7			M	あり	A	4	1.1	78.5	19	78	66	18.5	1038	12	587	3	15.4	(-)	(+)	(+)	未測定	未測定	(+)	(-)	2	Eg	(+)	(+)	(+)	0	0
327	1784	0	389	1	327	3	3		327	3	2		327	3	2.5		7.5	8			M	なし	A	4.1	0.6	87.8	4	26	28	17.3	67.7	61.6	92	3.5	0	(-)	(-)	(-)	未測定	未測定	(-)	(-)
328	101	1	73	1	328	3	3		328	3	3		328	3	3		9	9			M	あり	B	3.4	0.6	75.8	18	48	28	24.5	7404	73.8	17963	4.3	20.4	(-)	(-)	(-)	未測定	未測定	(-)	(-)	3
329	1747	0	1747	0	329	1	3		329	2	3		329	1.5	3		4.5	5			M	なし	A	3.7	1.1	84.5	20	76	88	6.1	21	4.4	281	5	21.4	(-)	(-)				(+)		1	Eg	(+)	(+)	(+)	0	0
330	683	1	683	0	330	1	2		330	2	2		330	1.5	2		3	3			M	あり	A	3.6	0.6	77.1	10	56	76	11.7	31.1	4.6	118	6.5	23.6	(-)	(-)	(+)			(+)	(-)	s	Eg	(+)	(-)	(+)	0	0
331	1752	0	563	1	331	3	3		331	2	2		331	2.5	2.5		6.25	6			M	あり	A	4.4	0.8	102.7	13	51	80	16	3.7	0	163	1.2	16	(+)	(-)	(+)	(+)	(-)	(-)	(-)	1	Eg	(+)	(-)	(+)	0	0
332	1713	0	1713	0	332	1	3		332	1	2		332	1	2.5		2.5	3			M	あり	A	4.8	0.7	110	5	40	36	20.6	3.3	0	18	2.6	5.3	(-)	(-)	(+)	(-)	(-)	(-)	(-)
333	1120	0	462	1	333	1	2		333	1	2		333	1	2		2	2			M	なし	A	4.4	1	89	18	49	46	17.9	359.6	63.1	2979	4	16.1	(-)	(-)	(+)	未測定	未測定	(+)	(-)	1	Eg	(+)	(-)	(-)	0	0
334	918	0	467	1	334	3	3		334	3	4		334	3	3.5		10.5	11			M	あり	A	3.7	1	77.8	17	53	40	7.8	26.8	3.9	2855	4.1	15.8	(-)	(-)	(-)	未測定	未測定	(+)	(-)	1	Eg	(+)	(-)	(-)	0	0
335	1618	0	298	1	335	3	3		335	3	3		335	3	3		9	9			F	なし	A	4.7	0.5	72.3	9	42	41	14.7	23	3.2	29	1.1	4.7	(-)	(-)	(-)	未測定	未測定	(+)	(-)	s	Eg	(+)	(-)	(+)	0	0
336	1198	1	102	1	336	3	2		336	3	3		336	3	2.5		7.5	8			M	なし	A	4.9	0.7	87.3	6	23	21	14.6	13.9	65.9	1122	2.8	6.1	(-)	(+)	(+)			(+)	(-)	s	Eg	(+)	(+)	(+)	0	0
337	1681	0	1681	0	337	3	3		337	2	3		337	2.5	3		7.5	8			F	なし	A	4.5	0.5	103	9	33	24	10.6	26.1	49.7	119	3.6	5.8	(-)	(-)	(+)	未測定	未測定	(+)	(-)	1	Eg	(+)	(+)	(+)	0	0
338	385	0	385	0	338	2	3		338	2	2		338	2	2.5		5	5			F	あり	A	4.1	0.7	89	6	30	34	20.6	5.7	0	31	10.2	6.2	(-)	(-)	(-)	未測定	未測定	(+)	(-)
339	1646	0	1646	0	339	2	3		339	2	3		339	2	3		6	6			M	なし	A	4.1	0.9	82.8	5	29	21	17.9	1900.9	1.8	202	4.8	4.9	(+)	(-)	(+)	(-)	(+)	(-)	(-)	s	Eg	(+)	(+)	(-)	0	0
340	60	1	60	0	340	2	3		340	2	3		340	2	3		6	6			M	なし	A	3.7	0.9	89	27	62	46	19.5	6.5	5.1	3271	3.2	17.9	(-)	(-)	(-)	未測定	未測定	(+)	(-)
341	1472	0	1472	0	341	1	3		341	2	3		341	1.5	3		4.5	5			F	なし	A	3.9	0.9	80.3	21	58	44	11.1	6.1	0	125	3	3.2	(-)	(+)	(-)	未測定	未測定	(+)		s	Eg	(+)	(-)	(-)	0	0
342	1481	0	1481	0	342	3	3		342	3	3		342	3	3		9	9			M	なし	A	4.5	1.1	85.8	12	28	17	22.4	88.9	1.9	67	3.2	24.4	(-)	(+)	(+)	未測定	未測定	(+)	(-)	s	Ig	(-)	(-)	(+)	0	0
343	426	0	426	0	343	0	0		343	0	0		343	0	0		0	0			M	あり		4.3	1.3	80.2	8	62	115	6.4	29.4	2.8	22	5.5	19.1	(-)	(-)	(+)	未測定	未測定	(+)	(-)	s	Eg	(-)	(-)	(-)	0	0
344	800	0	347	1	344	3	3		344	3	3		344	3	3		9	9			M	なし	A	4.2	0.8	92	23	67	44	11.5	13.7	0	451	7.5	19	(-)	(-)	(-)	未測定	未測定	(+)	(-)		Eg	(+)	(-)	(-)	0	0
345	1487	0	647	1	345	2	4		345	2	2		345	2	3		6	6			F	あり	A	4	1	90.4	15	26	16	5.4	1.9	0	13	1.7	5.8	(+)	(-)				(-)	(-)	2	Eg	(+)	(+)	(+)	0	0
[truncated: 38 more columns]

## Sheet: real time PCR
real time PCR
SNU475Rep1				SNU475Rep2				SNU475Rep3
Target gene	Sample	Ct		Target gene	Sample	Ct		Target gene	Sample	Ct
SETD8	siEGFP	22.932		SETD8	siEGFP	20.6912		SETD8	siEGFP	24.5938
SETD8	siEGFP	22.8127		SETD8	siEGFP	20.6353		SETD8	siEGFP	24.4582
SETD8	siEGFP	23.0196		SETD8	siEGFP	20.5833		SETD8	siEGFP	24.846
SETD8	siSETD8#1	22.9614		SETD8	siSETD8#1	22.6471		SETD8	siSETD8#1	30.1595
SETD8	siSETD8#1	22.9033		SETD8	siSETD8#1	22.593		SETD8	siSETD8#1	30.7607
SETD8	siSETD8#1	23.0062		SETD8	siSETD8#1	22.8266		SETD8	siSETD8#1	30.5135
SETD8	siSETD8#2	23.2915		SETD8	siSETD8#2	22.983		SETD8	siSETD8#2	27.2775
SETD8	siSETD8#2	23.2919		SETD8	siSETD8#2	22.8993		SETD8	siSETD8#2	27.4764
SETD8	siSETD8#2	23.2238		SETD8	siSETD8#2	22.641		SETD8	siSETD8#2	29.2041
GAPDH	siEGFP	18.8672		GAPDH	siEGFP	13.8627		GAPDH	siEGFP	16.8586
GAPDH	siEGFP	18.8972		GAPDH	siEGFP	13.8812		GAPDH	siEGFP	18.1398
GAPDH	siEGFP	18.8218		GAPDH	siEGFP	13.6805		GAPDH	siEGFP	16.8473
GAPDH	siSETD8#1	14.4822		GAPDH	siSETD8#2	12.3915		GAPDH	siSETD8#1	20.0687
GAPDH	siSETD8#1	15.0972		GAPDH	siSETD8#2	14.0015		GAPDH	siSETD8#1	20.1716
GAPDH	siSETD8#1	14.4132		GAPDH	siSETD8#2	13.4335		GAPDH	siSETD8#1	20.1666
GAPDH	siSETD8#2	14.35		GAPDH	siSETD8#1	13.4476		GAPDH	siSETD8#2	19.1913
GAPDH	siSETD8#2	14.1067		GAPDH	siSETD8#1	13.4934		GAPDH	siSETD8#2	19.2028
GAPDH	siSETD8#2	12.8465		GAPDH	siSETD8#1	13.4582		GAPDH	siSETD8#2	19.295
HuH-7Rep1				HuH-7Rep2				HuH-7Rep3
Target gene	Sample	Ct		Target gene	Sample	Ct		Target gene	Sample	Ct
SETD8	siEGFP	22.2075		SETD8	siEGFP	27.1503		SETD8	siEGFP	25.5672
SETD8	siEGFP	22.218		SETD8	siEGFP	27.3208		SETD8	siEGFP	25.2299
SETD8	siEGFP	22.3616		SETD8	siEGFP	29.2044		SETD8	siEGFP	25.5603
SETD8	siSETD8#1	24.104		SETD8	siSETD8#1	25.8266		SETD8	siSETD8#1	26.3506
SETD8	siSETD8#1	24.1424		SETD8	siSETD8#1	25.8328		SETD8	siSETD8#1	27.1296
SETD8	siSETD8#1	24.1565		SETD8	siSETD8#1	25.5713		SETD8	siSETD8#1	26.495
SETD8	siSETD8#2	24.0296		SETD8	siSETD8#2	25.0031		SETD8	siSETD8#2	26.9157
SETD8	siSETD8#2	24.191		SETD8	siSETD8#2	25.1422		SETD8	siSETD8#2	26.4459
SETD8	siSETD8#2	24.1433		SETD8	siSETD8#2	25.1147		SETD8	siSETD8#2	28.0365
GAPDH	siEGFP	14.0032		GAPDH	siEGFP	21.0777		GAPDH	siEGFP	17.55
GAPDH	siEGFP	13.7906		GAPDH	siEGFP	21.3818		GAPDH	siEGFP	17.3229
GAPDH	siEGFP	14.7777		GAPDH	siEGFP	20.9325		GAPDH	siEGFP	17.7825
GAPDH	siSETD8#1	14.0675		GAPDH	siSETD8#1	16.2875		GAPDH	siSETD8#1	17.686
GAPDH	siSETD8#1	14.0046		GAPDH	siSETD8#1	15.4335		GAPDH	siSETD8#1	17.1285
GAPDH	siSETD8#1	14.0289		GAPDH	siSETD8#1	15.597		GAPDH	siSETD8#1	17.8238
GAPDH	siSETD8#2	13.753		GAPDH	siSETD8#2	15.6828		GAPDH	siSETD8#2	17.3665
GAPDH	siSETD8#2	14.0515		GAPDH	siSETD8#2	16.0051		GAPDH	siSETD8#2	17.3385
GAPDH	siSETD8#2	13.5484		GAPDH	siSETD8#2	15.9667		GAPDH	siSETD8#2	17.2744
CRISPR/Cas9
HuH7
Target gene	Sample	Ct
SETD8	control	25.0066
SETD8	control	25.383
SETD8	control	24.9526
SETD8	SETD8KO	27.9538
SETD8	SETD8KO	29.0249
SETD8	SETD8KO	28.9922
GAPDH	control	14.9956
GAPDH	control	15.2373
GAPDH	control	15.4461
GAPDH	SETD8KO	16.9578
GAPDH	SETD8KO	16.253
GAPDH	SETD8KO	16.6314

## Sheet: cell proliferation assay
Cell proliferation assay (absorbance at 450 nm)
SNU475Rep1
siEGFP	0.739	0.576	0.661	0.653	0.742	0.693	0.878	0.754	0.686	0.627	0.644
siSETD8#1	0.357	0.254	0.306	0.429	0.382	0.327	0.383	0.298	0.398	0.291	0.325
siSETD8#2	0.47	0.544	0.403	0.432	0.486	0.335	0.414	0.43	0.474	0.605	0.481
control	0.7	0.73	0.66	0.67	0.585	0.735	0.65	0.635	0.69	0.745	0.86
UNC0379	0.1	0.21	0.172	0.123	0.136	0.123	0.17	0.128	0.123	0.112	0.097
SNU475Rep2
siEGFP	0.36	0.339	0.348	0.378	0.38	0.35	0.39	0.399	0.359	0.368	0.411
siSETD8#1	0.226	0.228	0.23	0.255	0.258	0.294	0.262	0.25	0.24	0.254	0.233
siSETD8#2	0.304	0.307	0.332	0.321	0.352	0.297	0.313	0.319	0.302	0.297	0.267
control	0.382	0.38	0.35	0.345	0.355	0.41	0.37	0.36	0.395	0.388	0.352
UNC0379	0.274529	0.34989	0.40372	0.427943	0.368731	0.436017	0.430634	0.387571	0.387571	0.401028	0.339124
SNU475Rep3
siEGFP	0.161	0.201	0.205	0.207	0.197	0.185	0.181	0.244	0.182	0.174	0.193
siSETD8#1	0.063	0.08	0.078	0.072	0.08	0.084	0.084	0.07	0.078	0.061	0.053
siSETD8#2	0.108	0.113	0.147	0.151	0.16	0.147	0.111	0.168	0.169	0.098	0.101
control	0.195	0.205	0.203	0.198	0.165	0.192	0.176	0.185	0.24	0.18	0.188
UNC0379	0.1	0.099	0.12	0.115	0.101	0.106	0.121	0.096	0.123	0.102	0.104
HuH-7Rep1
siEGFP	0.143	0.147	0.133	0.123	0.123	0.134	0.134	0.163
siSETD8#1	0.102	0.101	0.067	0.076	0.074	0.11	0.063	0.113
siSETD8#2	0.089	0.085	0.088	0.075	0.085	0.086	0.058	0.079
control	0.125	0.132	0.148	0.145	0.16	0.136	0.135	0.122
UNC379	0.053	0.05	0.035	0.049	0.055	0.044	0.05	0.041
HuH-7Rep2
siEGFP	0.201	0.217	0.212	0.22	0.235	0.241	0.201
siSETD8#1	0.191	0.176	0.183	0.158	0.162	0.154	0.172
siSETD8#2	0.198	0.17	0.143	0.165	0.174	0.184	0.227
control	0.21	0.215	0.203	0.202	0.24	0.233	0.222
UNC0379	0.103	0.14	0.151	0.19	0.197	0.18	0.187
HuH7Rep3
siEGFP	0.292	0.292	0.316	0.296	0.283	0.306	0.309	0.293
siSETD8#1	0.257	0.249	0.267	0.27	0.264	0.262	0.236	0.265
siSETD8#2	0.183	0.182	0.211	0.211	0.21	0.196	0.194	0.178
control	0.298	0.315	0.295	0.29	0.292	0.308	0.305	0.285
UNC0379	0.129	0.14	0.146	0.144	0.12	0.133	0.137	0.124

## Sheet: cell cycle analysis
Cell cycle analysis
SNU475Rep1
siEGFP	%		siSETD8#1	%		siSETD8#2	%
subG1	1.87		subG1	3.96		subG1	1.63
G1	49.07		G1	54.83		G1	50.23
S	33.29		S	17.55		S	24.71
G2	10.23		G2	11.1		G2	14.15
control	%		UNC0379	%
subG1	1.74		subG1	4.06
G1	48.76		G1	59.67
S	32.77		S	17.58
G2	10.95		G2	8.14
SNU475Rep2
siEGFP	%		siSETD8#1	%		siSETD8#2	%
subG1	2.28		subG1	4.28		subG1	1.78
G1	50.16		G1	54.06		G1	50.58
S	30.22		S	16.79		S	24.6
G2	11.69		G2	11.93		G2	13.84
control	%		UNC0379	%
subG1	2.02		subG1	4
G1	49.43		G1	59.17
S	32.5		S	17.77
G2	10.44		G2	7.89
SNU475Rep3
siEGFP	%		siSETD8#1	%		siSETD8#2	%
subG1	1.77		subG1	4.13		subG1	1.46
G1	49.11		G1	53.79		G1	45.81
S	32.57		S	17.22		S	22.55
G2	10.75		G2	12.03		G2	11.99
control	%		UNC0379	%
subG1	1.93		subG1	4.07
G1	49.3		G1	59.27
S	32.27		S	17.71
G2	10.81		G2	7.98
HuH-7Rep1
siEGFP	%		siSETD8#1	%		siSETD8#2	%
subG1	1.97		subG1	1.22		subG1	3.06
G1	26.71		G1	33.62		G1	31.78
S	32.68		S	29.38		S	28.29
G2	33.03		G2	29.76		G2	29.43
HuH-7Rep2
siEGFP	%		siSETD8#1	%		siSETD8#2	%
subG1	2.15		subG1	3.26		subG1	1.76
G1	26.67		G1	33.61		G1	33.22
S	31.89		S	27.77		S	26.81
G2	32.88		G2	29.55		G2	31.33
HuH-7Rep3
siEGFP	%		siSETD8#1	%		siSETD8#2	%
subG1	0.81		subG1	2.37		subG1	2.31
G1	25.29		G1	37.24		G1	32.28
S	33.78		S	24.68		S	28.44
G2	34.15		G2	29.37		G2	31.52

## Sheet: invasion assay
Invasion assay (absorbance at 560 nm)
SNU475Rep1			SNU475Rep2			SNU475Rep3
siEGFP	1.327		siEGFP	1.77		siEGFP	1.844
siSETD8#1	0.826		siSETD8#1	1.071		siSETD8#1	1.03
siSETD8#2	0.437		siSETD8#2	0.802		siSETD8#2	0.575
control	1.37		control	1.73		control	1.86
UNC0379	0.792		UNC0379	0.712		UNC0379	0.86
HuH-7Rep1			HuH-7Rep2			HuH-7Rep3
siEGFP	1.279		siEGFP	0.863		siEGFP	1.288
siSETD8#1	0.41		siSETD8#1	0.419		siSETD8#1	0.314
siSETD8#2	0.335		siSETD8#2	0.513		siSETD8#2	0.486

## Sheet: Xenogfart
Xenograft
mouse1	day0	day7	day14	day21	day28	day35	day42
KO(Length)	0	0	0	0	0	0	0
KO(Width)	0	0	0	0	0	0	0
control(Length)	0	0	0	0	4.67	7.83	10.49
control(Width)	0	0	0	0	3.91	7.2	9.48
mouse2	day0	day7	day14	day21	day28	day35	day42
KO(Length)	0	0	0	0	0	0	0
KO(Width)	0	0	0	0	0	0	0
control(Length)	0	0	0	0	0	0	0
control(Width)	0	0	0	0	0	0	0
mouse3	day0	day7	day14	day21	day28	day35	day42
KO(Length)	0	0	0	0	0	0	0
KO(Width)	0	0	0	0	0	0	0
control(Length)	0	0	0	4.89	9.67	13.9	17.43
control(Width)	0	0	0	3.74	8.13	11.69	15.47
mouse4	day0	day7	day14	day21	day28	day35	day42
KO(Length)	0	0	0	0	0	0	0
KO(Width)	0	0	0	0	0	0	0
control(Length)					5.2	10.57	15.93
control(Width)					5.2	7.64	13.44
mouse5	day0	day7	day14	day21	day28	day35	day42
KO(Length)	0	0	0	0	0	3.98	7.29
KO(Width)	0	0	0	0	0	2.83	4.59
control(Length)					5.2	9.72	16.02
control(Width)					4.8	7.51	12.52
mouse6	day0	day7	day14	day21	day28	day35	day42
KO(Length)	0	0	0	0	0	0	0
KO(Width)	0	0	0	0	0	0	0
control(Length)	0	0	0	0	5.4	10.34	15.8
control(Width)	0	0	0	0	5.4	9.15	12.71
